# Supplementary material for: A legion of potential regulatory sRNAs exists beyond the typical microRNAs microcosm
Source: Nucleic Acids Res. 2015 Oct 10;43(18):8713–24. doi: 10.1093/nar/gkv871 (PMC4605316; doi:10.1093/nar/gkv871)
Supplement: SUPPLEMENTARY DATA [file supp_gkv871_nar-02020-n-2015-File010.xls]

## Sheet: Collated-rsRNA
rsRNA qPCR Values
	A549 (Lung Adenocarcinoma)	MDA-MB-231 (Breast cancer)	HeLa (Cervical cancer)	MCF7 (Breast cancer)			Supplementary File S2: Expression details and sequences of primers used for calculating expression abundance of rsRNAs and target genes using qPCR. This file contains the expressions of rsRNAs and target genes in four cancerous cell lines. Each cell line has three replicates.
rsRNA	Avg Ct	Avg Ct	Avg Ct	Avg Ct
551	33.3667	34.7867	33.8667	30.1833
1336	32.4767	32.4633	31.4067	29.4333
2367	35	35	35	35
2728	35	35	33.68	31.2833
2734	25.9067	26.25	24.7333	23.3267
3045	32.0433	31.72	34.72	28.98
3091	24.1667	24.81	23.1933	21.6633
3274	35	35	35	34.94
3790	26.82	27.5967	26.5467	25.0233
4087	25.5933	26.7767	24.7667	23.4833
4150	29.0667	30.3833	28.0267	26.31
4739	35	35	35	34.8167
4745			35	35
5402	31.2033	32.0233	29.52	28.5033
7906	34.1533	34.5267	31.96	31.4
8294	25.2033	25.7667	24.7867	23.11
9338	32.2767	33.55	31.8233	29.7033
9345	35	35	34.0333	32.1633
10740	35	35	35	35
Housekeeping Small RNA
U6	25.55	26.2	25.12	24.6
Not Worked across all Cell Lines
2474
3043
9697

## Sheet: triplicate-rsRNA
A549 (Lung Adenocarcinoma)					MDA-MB-231 (Breast cancer)					HeLa (Cervical cancer)					MCF7 (Breast cancer)
rsRNA	Ct	Avg	SD		rsRNA	Ct	Avg	SD		rsRNA	Ct	Avg	SD		rsRNA	Ct	Avg	SD
551	33.14				551	35				551	33.73				551	30.91
551	33.55				551	35				551	33.65				551	30.01
551	33.41	33.3667	0.208407		551	34.36	34.7867	0.369504		551	34.22	33.8667	0.308599		551	29.63	30.1833	0.657368
1336	32.59				1336	32.71				1336	31.55				1336	29.48
1336	32.05				1336	32.37				1336	31.2				1336	29.52
1336	32.79	32.4767	0.382797		1336	32.31	32.4633	0.215716		1336	31.47	31.4067	0.183394		1336	29.3	29.4333	0.117189
2367	35				2367	35				2367	35				2367	35
2367	35				2367	35				2367	35				2367	35
2367	35	35	0		2367	35	35	0		2367	35	35	0		2367	35	35	0
2728	35				2728	35				2728	33.71				2728	31.42
2728	35				2728	35				2728	33.73				2728	31.27
2728	35	35	0		2728	35	35	0		2728	33.6	33.68	0.07		2728	31.16	31.2833	0.130512
2734	25.65				2734	26.26				2734	24.69				2734	23.4
2734	26.02				2734	26.25				2734	24.69				2734	23.32
2734	26.05	25.9067	0.222785		2734	26.24	26.25	0.01		2734	24.82	24.7333	0.0750555		2734	23.26	23.3267	0.0702377
3045	32.36				3045	31.76				3045	35				3045	28.95
3045	31.85				3045	31.78				3045	35				3045	29.02
3045	31.92	32.0433	0.276466		3045	31.62	31.72	0.087178		3045	34.16	34.72	0.484974		3045	28.97	28.98	0.0360555
3091	24.11				3091	24.89				3091	23.24				3091	21.58
3091	24.06				3091	24.83				3091	23.15				3091	21.91
3091	24.33	24.1667	0.143643		3091	24.71	24.81	0.0916515		3091	23.19	23.1933	0.0450925		3091	21.5	21.6633	0.217332
3274	35				3274	35				3274	35				3274	35
3274	35				3274	35				3274	35				3274	35
3274	35	35	0		3274	35	35	0		3274	35	35	0		3274	34.82	34.94	0.103923
3790	26.86				3790	27.5				3790	26.51				3790	24.97
3790	26.74				3790	27.5				3790	26.45				3790	25.18
3790	26.86	26.82	0.069282		3790	27.79	27.5967	0.167432		3790	26.68	26.5467	0.119304		3790	24.92	25.0233	0.137961
4087	25.6				4087	26.83				4087	24.89				4087	23.5
4087	25.61				4087	26.79				4087	24.72				4087	23.47
4087	25.57	25.5933	0.0208167		4087	26.71	26.7767	0.061101		4087	24.69	24.7667	0.107858		4087	23.48	23.4833	0.0152753
4150	29.56				4150	30.23				4150	28.06				4150	26.34
4150	28.64				4150	30.01				4150	28.16				4150	26.04
4150	29	29.0667	0.463609		4150	30.91	30.3833	0.469184		4150	27.86	28.0267	0.152753		4150	26.55	26.31	0.25632
4739	35				4739	35				4739	35				4739	34.45
4739	35				4739	35				4739	35				4739	35
4739	35	35	0		4739	35	35	0		4739	35	35	0		4739	35	34.8167	0.317543
4745					4745					4745	35				4745	35
4745					4745					4745	35				4745	35
4745					4745					4745	35	35	0		4745	35	35	0
5402	31.02				5402	32.3				5402	29.48				5402	28.42
5402	31				5402	31.9				5402	29.57				5402	28.28
5402	31.59	31.2033	0.335012		5402	31.87	32.0233	0.240069		5402	29.51	29.52	0.0458258		5402	28.81	28.5033	0.274651
7906	34.24				7906	34.08				7906	32.14				7906	31.18
7906	34.03				7906	35				7906	31.98				7906	31.41
7906	34.19	34.1533	0.109697		7906	34.5	34.5267	0.460579		7906	31.76	31.96	0.190788		7906	31.61	31.4	0.215174
8294	25.14				8294	25.74				8294	24.75				8294	23.09
8294	25.18				8294	25.78				8294	24.77				8294	23.1
8294	25.29	25.2033	0.0776745		8294	25.78	25.7667	0.023094		8294	24.84	24.7867	0.0472582		8294	23.14	23.11	0.0264575
9338	32.71				9338	33.08				9338	31.84				9338	29.71
9338	32.01				9338	33.9				9338	31.92				9338	29.81
9338	32.11	32.2767	0.378594		9338	33.67	33.55	0.422966		9338	31.71	31.8233	0.105987		9338	29.59	29.7033	0.110151
9345	35				9345	35				9345	34.13				9345	32.12
9345	35				9345	35				9345	34.06				9345	32.32
9345	35	35	0		9345	35	35	0		9345	33.91	34.0333	0.112398		9345	32.05	32.1633	0.140119
10740	35				10740	35				10740	35				10740	35
10740	35				10740	35				10740	35				10740	35
10740	35	35	0		10740	35	35	0		10740	35	35	0		10740	35	35	0

## Sheet: Collated-target gene
Target gene qPCR Ct values
	A549 (Lung Adenocarcinoma)	MDA-MB-231 (Breast cancer)	HeLa (Cervical cancer)	MCF7 (Breast cancer)
Gene	Avg Ct	Avg Ct	Avg Ct	Avg Ct
ACVRL1	22.7739	24.7962	23.8927	20.7837
ATM	24.481	22.2384	26.2199
BRCA2	22.7609	26.7843	33.0096	33.1798
E2F8	22.4247	20.7346	21.6118	28.6237
EMP2	20.8022	23.8983	29.2247	29.2612
ERBB3	19.9362	22.06	27.7948	20.5273
FBLIM1	24.3311	25.412	21.5381	24.167
FOXO3	23.1662	25.7278	25.071	26.2056
GK5	24.8269	22.774	29.6139	27.6321
PDK1		22.8304	29.0824
SMAD4	28.5316	27.8313	32.4375	33.4288
TAF8	19.9362	22.8912	23.0805	24.7143
TERF1	26.4633	25.66	26.3133	27.3233
Control used is B-actin
	18.22	18.32	16.62	17.19
Not Worked in any cell line
CHST12
ERI1
LRTOMT
OPA3
PDCD4
PECAM1
STMN1
TMEM120B
VHL

## Sheet: triplicate-target gene
A549 (Lung Adenocarcinoma)					MDA-MB-231 (Breast cancer)					HeLa (Cervical cancer)					MCF7 (Breast cancer)
Gene	Ct	Avg	SD		Gene	Ct	Avg	SD		Gene	Ct	Avg	SD		Gene	Ct	Avg	SD
ACVRL1	22.7544				ACVRL1	24.7858				ACVRL1	23.787				ACVRL1	20.7871
ACVRL1	22.7701				ACVRL1	24.6924				ACVRL1	23.9798				ACVRL1	20.8045
ACVRL1	22.7971	22.7739	0.0215932		ACVRL1	24.9104	24.7962	0.109378		ACVRL1	23.9112	23.8927	0.0977684		ACVRL1	20.7596	20.7837	0.0226142
ATM	24.4171				ATM	22.2338				ATM	26.3686				ATM
ATM	24.6212				ATM	22.2514				ATM	25.9883				ATM
ATM	24.4046	24.481	0.121588		ATM	22.2301	22.2384	0.0113721		ATM	26.3026	26.2199	0.203196		ATM
BRCA2	22.8043				BRCA2	26.887				BRCA2	32.9192				BRCA2	33.6182
BRCA2	22.7951				BRCA2	26.8379				BRCA2	33.2103				BRCA2	33.0616
BRCA2	22.6832	22.7609	0.0674154		BRCA2	26.6279	26.7843	0.137639		BRCA2	32.8993	33.0096	0.174125		BRCA2	32.8597	33.1798	0.392814
CHST12					CHST12					CHST12					CHST12
CHST12					CHST12					CHST12					CHST12
CHST12					CHST12					CHST12					CHST12
E2F8	22.3463				E2F8	20.8501				E2F8	21.5888				E2F8	28.4359
E2F8	22.4656				E2F8	20.7241				E2F8	21.6034				E2F8	28.6541
E2F8	22.4622	22.4247	0.0679054		E2F8	20.6297	20.7346	0.110595		E2F8	21.6433	21.6118	0.0282334		E2F8	28.7811	28.6237	0.174577
EMP2	20.8856				EMP2	23.9033				EMP2	29.2569				EMP2	29.1248
EMP2	20.742				EMP2	23.881				EMP2	29.4211				EMP2	29.38
EMP2	20.7789	20.8022	0.0745821		EMP2	23.9108	23.8983	0.0155233		EMP2	28.996	29.2247	0.21433		EMP2	29.2789	29.2612	0.128532
ERBB3	20.0361				ERBB3	22.0352				ERBB3	27.8003				ERBB3	20.4158
ERBB3	19.9087				ERBB3	22.112				ERBB3	27.8824				ERBB3	20.49
ERBB3	19.8638	19.9362	0.0893838		ERBB3	22.0328	22.06	0.0450186		ERBB3	27.7015	27.7948	0.0905752		ERBB3	20.676	20.5273	0.134019
ERI1					ERI1					ERI1					ERI1
ERI1					ERI1					ERI1					ERI1
ERI1					ERI1					ERI1					ERI1
FBLIM1	24.0425				FBLIM1	25.5273				FBLIM1	21.2175				FBLIM1	24.0135
FBLIM1	24.4758				FBLIM1	25.1067				FBLIM1	21.7315				FBLIM1	24.3367
FBLIM1	24.4749	24.3311	0.2499		FBLIM1	25.6021	25.412	0.267079		FBLIM1	21.6653	21.5381	0.279626		FBLIM1	24.1509	24.167	0.162219
FOXO3	23.4921				FOXO3	25.8863				FOXO3	25.1049				FOXO3	26.0252
FOXO3	23.153				FOXO3	25.7468				FOXO3	25.372				FOXO3	26.1208
FOXO3	22.8534	23.1662	0.319561		FOXO3	25.5504	25.7278	0.16873		FOXO3	24.7363	25.071	0.31921		FOXO3	26.4707	26.2056	0.234534
GK5	24.9078				GK5	22.7473				GK5	29.7005				GK5	27.72
GK5	24.8185				GK5	22.7081				GK5	29.4933				GK5	27.5404
GK5	24.7544	24.8269	0.0770693		GK5	22.8665	22.774	0.0825345		GK5	29.6478	29.6139	0.107713		GK5	27.6361	27.6321	0.0898777
LRTOMT					LRTOMT					LRTOMT					LRTOMT
LRTOMT					LRTOMT					LRTOMT					LRTOMT
LRTOMT					LRTOMT					LRTOMT					LRTOMT
OPA3					OPA3					OPA3					OPA3
OPA3					OPA3					OPA3					OPA3
OPA3					OPA3					OPA3					OPA3
PDCD4					PDCD4					PDCD4					PDCD4
PDCD4					PDCD4					PDCD4					PDCD4
PDCD4					PDCD4					PDCD4					PDCD4
PDK1					PDK1	22.8693				PDK1	29.0948				PDK1
PDK1					PDK1	22.7643				PDK1	28.9992				PDK1
PDK1					PDK1	22.8575	22.8304	0.0575393		PDK1	29.1533	29.0824	0.0778177		PDK1
PECAM1					PECAM1					PECAM1					PECAM1
PECAM1					PECAM1					PECAM1					PECAM1
PECAM1					PECAM1					PECAM1					PECAM1
SMAD4	28.7347				SMAD4	27.8009				SMAD4	32.5817				SMAD4	33.1892
SMAD4	28.2901				SMAD4	27.8906				SMAD4	32.7397				SMAD4	33.6799
SMAD4	28.5701	28.5316	0.224799		SMAD4	27.8023	27.8313	0.0514033		SMAD4	31.9912	32.4375	0.39456		SMAD4	33.4175	33.4288	0.245549
STMN1					STMN1					STMN1					STMN1
STMN1					STMN1					STMN1					STMN1
STMN1					STMN1					STMN1					STMN1
TAF8	20.0361				TAF8	22.9332				TAF8	22.983				TAF8	24.6983
TAF8	19.9087				TAF8	22.7662				TAF8	23.172				TAF8	24.6754
TAF8	19.8638	19.9362	0.0893838		TAF8	22.9742	22.8912	0.110201		TAF8	23.0866	23.0805	0.0946565		TAF8	24.7692	24.7143	0.0489016
TERF1	26.55				TERF1	25.71				TERF1	26.35				TERF1	27.24
TERF1	26.34				TERF1	25.72				TERF1	26.31				TERF1	27.45
TERF1	26.5	26.4633	0.109697		TERF1	25.55	25.66	0.0953939		TERF1	26.28	26.3133	0.0351188		TERF1	27.28	27.3233	0.111505
TMEM120B					TMEM120B					TMEM120B					TMEM120B
TMEM120B					TMEM120B					TMEM120B					TMEM120B
TMEM120B					TMEM120B					TMEM120B					TMEM120B
VHL					VHL					VHL					VHL
VHL					VHL					VHL					VHL
VHL					VHL					VHL					VHL

## Sheet: rsRNA-target
rsRNA qPCR Values							target gene qPCR values
	A549 (Lung Adenocarcinoma)	MDA-MB-231 (Breast cancer)	HeLa (Cervical cancer)	MCF7 (Breast cancer)	Study Tissue			A549 (Lung Adenocarcinoma)	MDA-MB-231 (Breast cancer)	HeLa (Cervical cancer)	MCF7 (Breast cancer)
rsRNA	Avg Ct	Avg Ct	Avg Ct	Avg Ct			Gene	Avg Ct	Avg Ct	Avg Ct	Avg Ct
551	33.3667	34.7867	33.8667	30.1833	Thyroid		FBLIM1	24.3311	25.412	21.5381	24.167		GK5	24.8269	22.774	29.6139	27.6321	rsRNA did not work
1336	32.4767	32.4633	31.4067	29.4333	Lung, Colon, Kidney		FOXO3	23.1662	25.7278	25.071	26.2056
2367	35	35	35	35	Bladder, Head and Neck, Lung
2728	35	35	33.68	31.2833	Lung, Kidney		PDK1		22.8304	29.0824
2734	25.9067	26.25	24.7333	23.3267	Lung		ERBB3	19.9362	22.06	27.7948	20.5273
3045	32.0433	31.72	34.72	28.98	Lung		SMAD4	28.5316	27.8313	32.4375	33.4288
3091	24.1667	24.81	23.1933	21.6633	Lung, Breast		EMP2	20.8022	23.8983	29.2247	29.2612	TAF8	19.9362	22.8912	23.0805	24.7143
3274	35	35	35	34.94	Bladder,Head and Neck,Kidney, Lung,Ovarian
3790	26.82	27.5967	26.5467	25.0233	Lung, Kidney		TAF8	19.9362	22.8912	23.0805	24.7143
4087	25.5933	26.7767	24.7667	23.4833	Bladder,Head and Neck, Lung
4150	29.0667	30.3833	28.0267	26.31	Lung		ACVRL1	22.7739	24.7962	23.8927	20.7837
4739	35	35	35	34.8167	Bladder,Head and Neck, Lung
4745			35	35	Thyroid
5402	31.2033	32.0233	29.52	28.5033	Colon		ATM	24.481	22.2384	26.2199
7906	34.1533	34.5267	31.96	31.4	Lung		EMP2	20.8022	23.8983	29.2247	29.2612
8294	25.2033	25.7667	24.7867	23.11	Breast		E2F8	22.4247	20.7346	21.6118	28.6237
9338	32.2767	33.55	31.8233	29.7033	Kidney		TERF1	26.4633	25.66	26.3133	27.3233
9345	35	35	34.0333	32.1633	Lung		BRCA2	22.7609	26.7843	33.0096	33.1798
10740	35	35	35	35	Bladder,Head and Neck,Kidney, Lung,Ovarian

## Sheet: Primers used for qPCR
Novel rsRNA					Gene targets of rsRNAs
Sl. No.	rsRNA	rsRNA Seq			Gene	FP (5'-----3')	RP (5'-----3')	Product size
1	rsRNA-4150-n	5'-CGTGCCTGTAGTCCCAGCTA-3'			ACVRL1	TTGGGCACCACATCATAGAA	GACTGACATCTGGGCCTTTG	108
2	rsRNA-5402-n	5'-TACTCTGGAGGCTGAGGCATG-3'			ATM	CAGCAGCTGTTACCTGTTTG	TAGATAGGCCAGCATTGGAT	101
3	rsRNA-9345-n	5'-GGTGCTGGGATTACAGGCAT-3'			BRCA2	GCGCGGTTTTTGTCAGCTTA	TGGTCCTAAATCTGCTTTGTTGC	171
4	rsRNA-2734-n	5'-CTTGGCCTCCCAAAGTGCTGGG-3'			ERBB3	GTGGCACTCAGGGAGCATTTA	TCTGGGACTGGGGAAAAGG	106
5	rsRNA-1336-n	5'-CTGGGTTCAAGTGATTCTTCTGC-3'			FOXO3	CGGACAAACGGCTCACTCT	GGACCCGCATGAATCGACTAT	150
6	rsRNA-4739-n	5'-GCCTTGGCCTCCCAAAGTG-3'			PDCD4	ACAGGTGTATGATGTGGAGGA	TTCTCAAATGCCCTTTCATCCAA	114
7	rsRNA-2728-n	5'-ATGGTGGCTCACGCCTGTAC-3'			PDK1	GGAGGTCTCAACACGAGGTC	GTTCATGTCACGCTGGGTAA	135
8	rsRNA-2367-n	5'-GAACCCAGGAGGTGGAGCTTGCA-3'			PECAM1	AACAGTGTTGACATGAAGAGCC	TGTAAAACAGCACGTCATCCTT	148
9	rsRNA-3045-n	5'-CCCAGCACTTTCGGAGGCCAAG-3'			SMAD4	GCTGCTGGAATTGGTGTTGATG	AGGTGTTTCTTTGATGCTCTGTCT	108
10	rsRNA-3274-n	5'-CACTTTGGGAGGCCGAGGCGG-3'			STMN1	TCAGCCCTCGGTCAAAAGAAT	TTCTCGTGCTCTCGTTTCTCA	169
11	rsRNA-4087-n	5'-CACTGCACTCCAGCCTGGGCATCAA-3'			VHL	GGACATCGTCAGGTCGCTCTA	CTTCAATCTCCCATCCGTTGA	111
12	rsRNA-551-n	5'-GTTTCACCATGTTGGCCATG-3'			FBLIM1	TACAGGTACGAGAAGGGTTTGT	CCAGTAGACAGGAAACTCTGGC	118
13	rsRNA-4745-n	5'-GGGGTTTCACCTTGTTGGCC-3'			CHST12	ACCCGTGCCAGATCGACTA	CTTGGCGAACCAGTCCTCC	161
14	rsRNA-8294-n	5'-TGTGTGTGTGTGTGAGTGTGC-3'			LRTOMT	ATGAACACTTCGGTACAGGAGC	CCCGACTTTGAACGCTTCAG	122
15	rsRNA-3091-n	5'-CATGGCGAAACCCCGTCTCT-3'			TAF8	ACGGTCTCAGAGGATGGTCAT	CTCACGGTACGTCGGAGTTT	166
16	rsRNA-3043-n	5'-TCACTTGAGGTTAGGAGTTCA-3'			EMP2	GTGCTTCTTGCTTTCATCATCG	TGCAATTCGTGTTGTTGGTACA	139
17	rsRNA-7906-n	5'-CCACCGTGGAGAAACCCCAT-3'			ERI1	CCAGTCCCGAGGAAACTCAAC	ACCGGGTCACTGAAGTCACT	97
18	rsRNA-9338-n	5'-ATGTTAGCCAGGATGATCTT-3'			TERF1	TGCTTTCAGTGGCTCTTCTG	ATGGAACCCAGCAACAAGAC	99
19	rsRNA-10740-n	5'-CGGGTTCAAGAGATTCTCAT-3'			OPA3	GCATCTTGGTCCGCATCTC	CGCTTGCCAACCGTATTAAG	111
20	rsRNA-9697-n	5'-TCGCTTGAATCTGGGAGGCAG-3'			TMEM120B	GCTGGTGTGGTATTACTGCAC	TGGAGACGTAGTGGTGAGACA	101
21	rsRNA-2474-n	5'-ATGTTGCCCGAGCTGGTCTTG-3'			GK5	CTGACCAGCAATCAGCCATGT	GACTTCTTGCCCAATCTTCCA	164
22	rsRNA-3790-n	5'-GAGAGTGTGTGTGTGTGTGTT-3'			E2F8	CCCATCCAGAACCCAAGCT	CTGCACATTGGGTGAGATGAGT	75
