# Supplementary material for: A legion of potential regulatory sRNAs exists beyond the typical microRNAs microcosm
Source: Nucleic Acids Res. 2015 Oct 10;43(18):8713–24. doi: 10.1093/nar/gkv871 (PMC4605316; doi:10.1093/nar/gkv871)
Supplement: SUPPLEMENTARY DATA [file supp_gkv871_nar-02020-n-2015-File011.xls]

## Sheet: Sheet1
Supplementary File S3: Putative pre-miRNA candidates identified using DGCR8 CLIP-seq data. On these candidates the signature motifs of pri-miRNAs (31) were searched.
ID	miREval	RNAfold	CNNC motif	Basal UG motif	Loop GUG/UGU motif	DROSHA knockdown support	Putative pre-miRNA sequence
rsRNA-6-n	YES	YES	YES	YES	YES	NO	tccatctacttgtgaaggtttctcggctctcatgaaaatagaaatatctttgtgctgaatttttattctaacaagtagaatatttatccacagacacaataactaatgaaatataacaaacataagccccatccatctcattaggaacatcttaatacat
rsRNA-91-n	YES	YES	YES	YES	YES	YES	gtgtggcgattcctcagggatctagaactagaaataccatttgacccagccatcccattactgggtatataccccaatgaccataaatcatgctgctctaaagacacatgcacacttatgtttattgcggcattattcacaatagcaaagacttggaacc
rsRNA-95-n	YES	YES	YES	YES	YES	YES	cattctgggttcaagcaattctcatgcctcagcctcccaggtggctgggatcacaggcttaggccatcatgctcagctaatttctgcatttttagtagagacgagatttcgccatgttggccaggctggtctcgaactcctggcctcatgtgacccacct
rsRNA-146-n	YES	YES	YES	YES	YES	YES	ggcgggcgcctgtagtcccaggtactcgggaggctgaggcaggagaatggcgtgaacccaggaggcagagcttgcagtgagcccgagatcgcgccactgcactccagcctgggccacagagggagactccgtctcaaaaaaaaaaaaaaaaagaaaGAGG
rsRNA-169-n	YES	YES	YES	YES	YES	YES	caggagtttgagaccagcctggccagcgtggtgaaagcccgtttctactaaaaatacaaaaattagctgggcatggtggcaggcgcctataattccaactacttgggaagctgaggcaggagaatcgcttgaaccctgcctcagcttcaaggttgaaggt
rsRNA-156-n	YES	YES	YES	YES	YES	YES	gacagagtctcgctctgtcgcccaggctggagtgccgtggcgcaatctcggctcactgcaagctctgcctcccgagttcatgccattctcctgcctcagcctcctgagtagctgggactacaggcacccgccactatgcctggctaatttttgtattttt
rsRNA-242-n	YES	YES	YES	YES	YES	YES	tgcctgtaatcccagcacttcgggacgccgaggcaggtggatcacaaggtcaggagatcgagaccatcctggctaacatggtgaaaccccgtctctactaaaaacagaaaaaaattagccgggcgtggtggcgggcgcctgtggtcccagcaactcagga
rsRNA-332-n	NO	NO	YES	YES	YES	YES	cctaggctggagtgcaattgcgtgatcttccctcactgcagcctccgcctcccgggttcaaatgattcgcctacctcagacttctgaatagctgggatgacaggtgcccaccaccacgcccagctaatttttgaattttcagtagagacggggtttcacc
rsRNA-342-n	YES	YES	YES	YES	YES	YES	caggcgccgtggtgggcgcctgtagtcccagctactcgggaggctgaggcaggagcatggcgtgaacccgggaggagaagcttgcagtgagctgagatcgcaccactgcactccagcctgggcgacagagcgagactccgtctcaaaaaaaataaaGTAT
rsRNA-359-n	YES	YES	YES	YES	YES	YES	ggccaaggctggcggatcacctgaggtcacgagttcaagaccagcctggccagcatgctgaaaccccgcctctcctgaaaatacaaaaattagctgggcatggtggtacgcccctgtagtcccagcgactcgggaggctgaggcaggagaatcacttgaa
rsRNA-393-n	YES	YES	YES	YES	YES	YES	atttctgggccatctgataactctatgcgtaacttttttttttttttttttttgagataaggtctcactttgtcacctaggctggagtgcagtggcataaacatgactcattgtagcctcagcctcctgtgctcaagtgcttctcccacctcagcctcct
rsRNA-448-n	YES	YES	YES	YES	YES	YES	aacctgggaggcggaggttgcagtgagccgagatcacgccactgcactccagcctgggtgacagagcgagattaggtctcaataaataaaTAAGTAAGTATACATGGAAAACCAATCCAAATACCAACTCTGTCAATTAACTAAACTGTCTAAGCTACCT
rsRNA-464-n	NO	NO	YES	YES	YES	YES	tcgtggttcactgcagcctcgacctcctgagcaagcgatcctcccacctcaacctcctgagtagctggctctacaggcacgtgccaccatgcccagcttatttttttttaattctttgtagagatggagtctcactatgttgtccaggctggtcttgaac
rsRNA-323-n	YES	YES	YES	YES	YES	YES	ACAGGTGGAAATTCCACTGCTCACCCTGGACTGCTGGGTGAAAGGAGAGTGAGAGACACCAAAGCCATGTCCAGGCTGAAGATGCCTCACCTTCCGGAGTAGGTTGGCATTACCTACTATCTGAGTTCTCACCTCCTAAAAATAACACCAACCTGCCATG
rsRNA-504-n	YES	YES	YES	YES	YES	YES	aggctggagtgcagtggtggcttcatggctcactgcaacctccacctcccaggcttaagtgattctcctgcctcagtctcctgagtagctaggattacaggcacatgccaccaagcctgggtaatttttgtattcttggtagagatggggtttcaccatg
rsRNA-480-n	YES	YES	YES	YES	YES	NO	gaggcaggagaatcacttgaacccatgagacagaggttgctgtgagccgagattgtgccactgcactccggtctggcaacagagtgagactctgtctcaaaaaaaaacaaaaaacaaaaaCCCAAAACCAAAAGTTCTGAAACTTCCTCTCTGCTATTTT
rsRNA-512-n	YES	YES	YES	YES	YES	NO	ATTGCAACAACAGAAAGAAGAGCAGCTCAGAGATGATGGTGTGCTGGGTTCCAGGAGAACAGCAGGGCTAGAGAAGAGGCCTGGCCGGACCTACCCACACATGGAAAATGCCAGCCCCTCACCACCCAGAGCCCCGCTCTGTAGCTCTGTAGGCAGGGCC
rsRNA-519-n	YES	YES	YES	NO	YES	YES	gttgcctgggctggtctccaatgccagggctcaagcaatctgcctgccacggcctcctaaagtggtggggttacaggcatgtgccaGTCCCCATGGCCAATTTTGTTTTCTTTGGCTTTCACACATACTAAAAATTACTTGTGAAAGTGTAGCTTAGCCA
rsRNA-532-n	YES	YES	YES	YES	YES	YES	aggcattcagctgggcatggtgcctcatgcctgtaatcccagcactttgggaggccgaggtgggcagatcacctgaggtcaggagttcgagaccagcctggccaacatggtgaaaccccgtctctactaaaaatacaaaaattagctgggcgtggtgctg
rsRNA-498-n	YES	YES	YES	NO	YES	YES	ctaaaaatacaaaaattagccgggtgtggtggcgcgtgcctgtaatcccagctactcaagagcctgcggtgggagaatcgcttgaacctgggaggcggaggttgcagtgagccaagatcacgtcactgcactccagcctgggtgacagtgagagtccatc
rsRNA-527-n	YES	YES	YES	YES	YES	YES	AATGAGCATACATTGTTTCTTTAATAATAGAAAGTTCTTTTAATTTTAAATAAAGTATAAACAAgcccggcgcggtggtttgcaccggtaatcccagcactttgggaggccaaggcaggtggatcgcctgaggttgggagtttgagaccagcctggccag
rsRNA-561-n	NO	NO	YES	YES	YES	NO	GAGGTTGATTGTCTTCAGTGTAGGGAAGAGGAGATTAAATGAGATAGCAGGTAAATTGCAAAGAGTTTGAAATGTAGAAAAAAGTGtttgagaggctgaggggttggattaccttaggtcaggagtttcagacccatctggccaatatggtgaatccctg
rsRNA-625-n	NO	NO	YES	YES	YES	YES	ctctgtcaccaggctagagtgcagtggcgagatcttggctcactgcaacctccacctcccagattcaagcgattctcctgcctcagcctctcgagtagctgagactacaggtgcacgccaccctgcccagctaatttttgtattgttattagagacaggg
rsRNA-706-n	YES	YES	YES	YES	YES	NO	ataactaaaataggtcacgagaagctggagaagccgtcttgtcgctgaggatttgtgaggatcagaagagggaatcagagcccattagccacggccctgacaaaggagctttcaaacacactagggcaagactggaaggtgggctcccgtggccggagac
rsRNA-732-n	YES	YES	YES	YES	YES	YES	TGCTTATAGTTTTaggctggggtgcagtggcgtgatctcagctcactgcaacctctgtcttctgggttcaagtgattctcatgcctcagccccccaagtagctgggattacggcatgcaccactacactcagctaatttttgtattttttatagaaatgg
rsRNA-724-n	YES	YES	YES	YES	YES	YES	gctcatgcccgtaatcctagcaatttgggaggctgaggcaggcggattgtctgagctcaggagttcaagaccagcctggccaacatggtgaaaccttgtctctactaaaaatacaaaaaattagccaggcgtgatggtgcatgcctgtaatcccagctac
rsRNA-757-n	YES	YES	YES	YES	YES	YES	gactacaggcgcctgccaccacgcccagctaattttttgtatttttagtagagacggggtttcaccgtgttagccaggatggtctggatctcctgactttgtgatccgcccacctcggcctcccaaagtgctgggattacaggcgtgagccaccgcgccc
rsRNA-761-n	YES	YES	YES	YES	YES	YES	acccgccaccgcgcccggctaattttttgttttttttagtagagacgcggtttcaccgtgttagccaggatggtctcgatctcctgacctcgtgatccgctcgtctcggcttcccaaagtgctgagattacaggcttgcaggcgtgagccaccacgcccg
rsRNA-805-n	NO	NO	YES	YES	YES	YES	caatgttgcccaggctggtctcaaactcctggccccaagcgatcctcctgccttggcctcccaaacagctgggtttacagtcatgagccactgtgcctggccCTAGATTTCTTATCTAGAATGCATCTTGTGGAACTTCTCTTAATTGGTCCTTCATTTC
rsRNA-925-n	NO	NO	YES	NO	YES	NO	gcaacctctgcctcctaggtttaagtgattctcctgcctcaggctcctgagtaagtaggattaaaggcatctgccatcatgcctggctattttttgtatttttgtagagacggggtttcaccatgttgatcaggctggtcttgaactcctgacctcaggt
rsRNA-929-n	NO	NO	YES	YES	YES	YES	actcctgacctcgtgatctgcctgccccttcctcccaaagtgctgggattacaggcgtgagccaccatgccggccttttttttttttttttgagacagggtctcgttctgtcaccctggctagagtgcaggagcctcccctcccaggcaaagctcccacc
rsRNA-924-n	YES	YES	YES	YES	YES	YES	aggctggagggcaatggtgcaatctcggcttactgcaacctctgcctcccgggttcaagtgattctcttgcctcagcctccccagtagctgggattacaggcacacgcctggctaatttttgtatttttagtagagactgtgttttgccatgttggcaag
rsRNA-952-n	YES	YES	YES	YES	YES	YES	tcggctcactgcaagctccgcctcccgggttcaccccattctcctgcctcagcctcccgagtagctgggactacaggcgcccgccaccgcgcccggctaattttttgtatttttagtagagacggggtttcaccgtgttagccaagatggtctcgatctc
rsRNA-958-n	YES	YES	YES	YES	YES	NO	CCATTCAGGAATTGCGGGCCATCAGCAGTGACTAGAATCAGAAAAGAATTTTCTCTCCTCTGTCTCCTCTTTTTAAAAAAAATTTgctgggcacagtggctcatgcctgtaattccagcactttgggaggctgaggcaggtggatcacgaggtcaagaga
rsRNA-972-n	YES	YES	YES	YES	YES	YES	TGTGCAGGTCCAGGAATGAGACAGGCACAAACTAACAGGAAACAGGCGGCCCTGGCACACCCTGGGCAGTGCCCAGCTCCCACCCTCCTTCCTATCCTCACTCTTCCTCCTTTTCTTACTGCTTTTGCTCGTCCTGCCTCCATCTTGGGCTCTGTGATTT
rsRNA-944-n	YES	YES	YES	YES	YES	NO	ctgtgcccagtcTCAAAAGACATTTTAAGttttattttcgagacagggtctcactctgtaacctaggccggagtgcagtggcacgatctcagctcactgcaacctctgcctcccaggttcaagcgattcttgtgcctcagcctcccaagtagctgggaca
rsRNA-961-n	YES	YES	YES	YES	YES	NO	gccccacgcctcatgaccccgtctcaccccctgcaaataccatcccatggagaggcaggacttgagcctatgaatttgaggggtacacggttcagtccaAACCTTTTGGTGtttctgtgtatccatttctgcatgtgtaaaatgaggagaacagacagct
rsRNA-997-n	YES	YES	YES	YES	YES	YES	attagccaggtgtggtggtgtatatcactaatcccagctgctctgggaggctgaggcaggagaatcacttgaacccaggaggcggaggttgtggtgagccgagatcatgccactgcactccaacatgggcaacaagagtgagactctgtctcaaaaaaaa
rsRNA-1064-n	YES	YES	YES	YES	YES	YES	ccttgagctcactatttaaaagctttgtggctctctttttggccgggcgcagtggctcacacctgtaatcccagcacttcgggaggccaaggcaggtggatcacctgaggtcagaagttagagaccagcctggccaacatggtgaaaccccacccatttc
rsRNA-1034-n	YES	YES	YES	YES	YES	NO	tcaggagttcaagaccagcctggccaacacggtgaaactcggtctctactaaaaatacaaaaattagccaggtacggtagctcaagcctttagtcccagctattcaggaggctgaaacaggataatcccttgaacctgggaggctgggaggcggaggttg
rsRNA-1071-n	NO	NO	YES	YES	YES	YES	cctggctcagcctcctgagtagctgggattacgggcgcctaccaccatgcccggctaattttgtatttttagcagagacagggttccaccatgttggccaagctggtctcaaactcctgacctcaagtgatccacctgcctcagcctctcaaagtgctgg
rsRNA-1012-n	YES	YES	YES	YES	YES	YES	cggccaacagggcgaaaccctgtctctactaataatacaaaaattagccgggtgtgatggcaggcgcctgtagtcctagctacttgggaggctgaggcgggagaattgcttgaacccgggaccgcaccattgcactccagcctgggtgacagagtgagac
rsRNA-1106-n	NO	NO	YES	YES	YES	YES	gtgattacaggagtgagccaccacacccagccATAAATGTGTCATTTTAAATTAACAAATGGTccaggcacagtggctgaggcctgtaatcccagcactttgggaggccaaggcaggtggatcacctgaggtcgggagtttgagaccagcctgaccaaca
rsRNA-1098-n	YES	YES	YES	YES	YES	YES	actttgggaggccgaggcaggtggatcacgaggtcaggagatcgagaccatcctggccaacatggtgcaaccccctctctactaaaaatataaaaattagctgggcatggtggcatgcacctgcagtcccagctactcgggaggcaggagaattgcttga
rsRNA-1057-n	YES	YES	YES	NO	YES	YES	GTTTGGGTTCATTAAAAAAGGAGGTGAggctgggcatggtggctcatgcctgtaatccagcactttgggaggccaaggtgcttgagcttgtgagtttgagaccagcctgggcaacatggtgaaacccatctctagaaaaaatacaaaaaattagctggat
rsRNA-1115-n	YES	YES	YES	YES	YES	YES	gtcaacatggtaaaaccccatctccactaaatacacaaaaatttgccaggcgtactggcacatgcctgtagtcccggcttctcaggaggctgaggcaggaggatcgcttgaacccaggagacggaggctgcagtgagctgagattgcaccactgcactcc
rsRNA-1124-n	YES	YES	YES	YES	YES	YES	aacatggtgaaaccccgtctctactaaaaatacaaaattagccaggcgtgatagtgcatgcctgtaatcccagctactcaggaggctgaggcaggagaatcgcttgaactcgagaggcggaggttgcagtaagccaggatcacaccactgcactccagcc
rsRNA-1151-n	YES	YES	YES	YES	YES	YES	agctaactttcgtatttttagtagagatggaatttcactatgttggctgggatggtctcgatctcctgacctcgtgatccacctgccttggcctcccaaagtgctgggattacaggcatgagccaccatgcccagccAGATTCTCTGTTTTAAAATCCTG
rsRNA-1119-n	NO	NO	YES	YES	YES	NO	cttgtgcacagcaaagtaaactatcaacagagtaaacagacaacctttagaatgggagaaaatttttgcaaactatgcatctgacaaaggtctaatattcagcatttgtaaggaactgaaacaaatttacaagaagaaaaaaagaaacaacctcattaaa
rsRNA-1157-n	YES	YES	YES	YES	YES	YES	ggctaattttgtgtatttttagtagagatggggtttcacggtgttagccaggacggtctcgatctcctgacctcgtgatccgcccgccttggcctcccaaagtgctgCCAGAAGTATTCTTTACTGGCTTGACCTTTGTCCCCAGATACGTAAATATATT
rsRNA-1167-n	YES	YES	YES	YES	YES	YES	cattcttgttgcccaggctggagtgcaatggcaagacctcagctcactgcaacctccacctcctgggttcaagtgattctcctgcctcagcctcccgagtagctggaattacaggtgcccgccaccaagcccagctaatttttgtatttttaaagtagag
rsRNA-1230-n	NO	NO	YES	YES	NO	YES	gcctgtaatcctagcactttgggaggctgaggcaggaagattacttgagcttaagagttcaagaccagacggggcaacatagtaagtccccatctctaTTATGTTAATTTTGTTTTAATTTTATAAAAAGAAATCATGGAATTTAAAATTCAGGAAAAGG
rsRNA-1245-n	YES	YES	YES	YES	YES	YES	gagaatcgttagaacctgtgaggcagaggctgcagtgagccgagatcgcgccactgcactcccgcctgggtgacagggagactctatctcaacaaaacaaaacaaaacaaaacaaaCCAGGGTTTACCCATGTTTGTGGGCAATATACTGAGGTCTGAGT
rsRNA-1359-n	YES	YES	YES	YES	YES	YES	acacgcatgcgccaccatgcctggctacttttgtatttttaatagagacagggtttcttcatgttggtcaagctggtcatgaactcccaacctcaagtgatccgcccacctcggcctcccaaagtgctgggattacaggcatgagccaccgtgcccagcc
rsRNA-1383-n	NO	NO	YES	YES	YES	NO	TTATGGATATCATAACAGTTATCTATAAGGTTTCAGAATGTCACCCACTGATTTCTATTATTAGTAAGATTTGCTTTACAGAAAAGAATAGTGTAAATATTCTTTTACTCAATCTAGGCCAAAACACCtttttttttttttttttttttttttttttttt
rsRNA-1370-n	YES	YES	YES	YES	YES	NO	gtcaggagttcgagaccagcctggtcaacatggtgaaactctgtctctacttaaaatacagaaaaattagccagccatggcggtgcatgtctataatctcagctactcaggaggctgaggcagaagaatggcttgaacccaggaggcggaggctgcagtg
rsRNA-1397-n	YES	YES	YES	YES	YES	YES	aggctggagtaccgtggtgtgatctcagcttacttcaacctccgcctcctgggttcaagcaattctcctgcctcagcctcctgagtagctgggattacaggcaagtgccaccacactcagctattttttgtatttttagtagagaccgggtttcaagacc
rsRNA-1431-n	NO	NO	YES	YES	YES	YES	cgccccgataattttattttttttttgtatttttagtagagacagggcttcactgtgttagctaggatggtctcagtctcctgaactcgtgatccgcccaccttattcacccaaagtgctgggattacaggcataagccaccgccaccggccCTCAGTTT
rsRNA-1319-n	YES	YES	YES	YES	YES	YES	gacagagtctccttctgccacccaggctggagtacagtggcgcagtctcggctcactgcaacctctgcctcccaggttcaagcgattctcctgccgcagcctcccgagtagctgggattataggtgcccgccatcatgcccggctatttttgtttttttt
rsRNA-1432-n	NO	NO	YES	YES	YES	YES	ttgaattaatttttgtctaaggtgtaaggaagggatccagtttcagctttctacatacagctagccagttttcccagcaccgtttattaaatagggaatccttttcccatttattgtttttgtcaggtttgtcaaagatcagatggttgtagatgtgtgg
rsRNA-1551-n	YES	YES	YES	YES	YES	YES	aatacaaaaaattagccgggcgtggtggtcggtgcctgtagtcccagctactcgggaaactgaggcaggagaatggcatgaacccagaagtcggaggttgcagtcagccgagattgtggccactgcaccccagcctgggcaagagagcaagactccgtct
rsRNA-1602-n	YES	YES	YES	NO	YES	YES	tcacacctgtaatcccagcactctgggaagccaaggcgggcagatcacaaggtcaggagatcaagaccatcctggctaacacagtgaaaccccatctcgactaaaaaatacaaaaaattagccaggcgtggtggcgggctcctgtagtcccagctactcg
rsRNA-1618-n	YES	YES	YES	YES	YES	YES	tttgttgcctaggctagagtgcagtggtgcagttccggctcactgcaaactccgccctgccaggttcaagtgattctcctgcctcaacctcccgagtagatggaattacaggcgcatgccaccacatccagctaattttgtatttttagtagagacaggg
rsRNA-1650-n	YES	YES	YES	YES	YES	YES	tgtagtggcgcgatcttggctcactgcaacttccgcctcccggcttcaagcgattctcctgcctcagcctcccaagtagctgggattgctggcacccgcgaccacgtccagctaatttttgtatttttagtagagatgggatttcactgtgttggccagt
rsRNA-1649-n	YES	YES	YES	YES	YES	NO	CACAGGCAAAGAGAgtgcgtgggtgcatgtgcgcatgtgtgtgtgtgtgtgtgtgcgtgtgtgtgtgtgtgtatgtgCATGAGCTGGTGTCTAGGACCCGCATGTGAGTGTGGGATGAAATGAGGCCATCTCTGCATGGCTCCAGGGAGAGGGGATGCTG
rsRNA-1688-n	YES	YES	YES	YES	YES	YES	cgtctgcaatcccggcacctcgggaggccgaggctggcggatcactcgcggctaggagctggagaccagtccggccaacacagcgaaaccccgtccccaccaaaaaaacacgaaaaccagtcaggcgtggcggcgcgcgcctgcaatcgcaggcactcgg
rsRNA-1981-n	YES	YES	YES	YES	YES	YES	aggtcaggagatcgagaccatcctggctaacacggtgaaaccctgtctctactaaaaatacaaaaaattagccaggcatggtggtgggtgcctgtagtcccagctactcgggaggctgaggcaggagaatggcatgaacccgggaggcggagcttgcagt
rsRNA-2019-n	YES	YES	YES	YES	YES	YES	cagcctcaacctcctgggcctaagcgatcctcccacctcaggcccccactcctaccccgagtagctggcactacaggcatgtgccagcacacccggctaattttatttgtagagatggggtctcgccatgttgaacaggttgttctccaactcctgtgct
rsRNA-2074-n	YES	YES	YES	NO	YES	YES	Acaggcatggtggctcatgcctgtaatcccaacactttgggaggctgaggtgggtggatcacgaggtcaggagttcaagaccagcatggccaacatggtgaaaccccgtctctcctaaaaatacaaaaaaattagctgagtgtgatggtgtacgcctata
rsRNA-2086-n	YES	YES	YES	YES	YES	YES	aaaaattagccaagcgtagtggcgcgtgcctgtagttccagctccttgggaggctgaggtgggagaatcgcttgagcctgggaggcggaggttgcagtaagccaagatcgtaccactgcacttcagcctgggtgaccgagcatgagactttgtctcaaaa
rsRNA-2041-n	YES	YES	YES	YES	YES	YES	ttgggaggccgaggcaggcggatcatgaggtcaggagttccagaccagcctggccaacatggtgaaaccctgtctctactaaagatacaaaaaattagccgggcgtgttggtgtgcacctgtaatcccagctactccgggaggctgaggcaggagagtca
rsRNA-2185-n	YES	YES	YES	YES	YES	YES	tcctgcctcagcctcccaagtagctgggactacaggcatgcgccaccatgcctggctaattttgtatttttagtagagatggggtttctccatgttggtcaggctggtctcgaactcctgacctcaggtgatccacccacctcggcctctcaaagtgctg
rsRNA-2477-n	YES	YES	YES	YES	YES	YES	aggccaaggtgggcggatcacttgaagtcaggagttcgagaccagcccgggcaacacggtgaaaccctgtctctactaaaaacacaaaatttagctgggcgtggtggcacatgcctgtattcccagctacctgggaggctgaggcacaagaattgcttga
rsRNA-2484-n	YES	YES	YES	YES	YES	YES	tcaggagattgagaccatcctggctaacatggtgaaaccctatctctactaaaaatacaaaaaattagccgggcgtggtggcgggagcctgtagtcccagctactcaggaggctgaggcaggagaatggcgagaacccgggaggtggagcttgcggtgag
rsRNA-2504-n	YES	YES	YES	NO	YES	YES	ctctgggttgaagtgattctcctgcctcagccttccaagtagctgggatcacaggcacccgccaccacgcctggctaatttttgcatttttagtagagacagggtttcaccatgttggtcaggctggcctcaaactcctgacctcaagtgatccacccgc
rsRNA-2745-n	YES	YES	YES	YES	YES	YES	atgttgcccaggcaggtcttgaagtcctgggctcaagtgatcctcctgcctcggcctcccaaagtgttgggattacaggtgtgaaccacttctcccagccAAACACTTTTTTAAAAGGAAAAAAAAAgccgggcgccatggctcacgcctgtcatcccac
rsRNA-2842-n	YES	YES	YES	YES	YES	YES	cactcctgtaatcccagcactttgggaggtcgaggcgggcagatcacaaggtcaggagatcgagaccatcctggccaacatagtgaaaccccttctctactaaaaatacagaaaattagccgggcgtggtggtacttgcctgtagtcccagctactcggg
rsRNA-2809-n	NO	NO	YES	YES	NO	YES	taggcatgcaccactaagtctggccaatttttttgtattttttgtagagatggagtttcaccatgttgcccaggctcgtctcaaactcctgcgctcaaagatcctcctaccctggactccaaaagtactgggattacaggcataggcagccacacccaac
rsRNA-2859-n	YES	YES	YES	NO	YES	YES	caccaccataccaggctaattttttgtagagacaggtttcactatgtttcccaggctggtttcaaactcctggactcaagcaatcctcctgccttggcctcccaaagtgctgggattacaagcgtgagctgctgtgcccTGATTTTTGGTTTATCATTTG
rsRNA-2849-n	YES	YES	YES	YES	YES	YES	tctgaggtgggtggatcacttgaggccaggagtttgagaacagcctggccaacatggtgaaaacccatctctactaaaaacacaaaaaaatagccaggcgtggtagcgcgtgtctgtggtaccagctcctcaggagcctgaggcaggagaatcacttgaa
rsRNA-2930-n	YES	YES	YES	YES	YES	YES	gacctcttccctattaaaaaaaaaaaaaaattagccaggtgtgatgtgcacctggagtcccagctacatgggaggctgaggtgggaggatcacttgagcccaggagttcaaggctgcagtgagctatgatttccctactccactccagcctgggtaacag
rsRNA-2910-n	YES	YES	YES	YES	YES	YES	ctgaggtgggaggatcacttttagcccaggagtttgaggttacagtgggctatgattgtgccactgctctccagccttggtgacagagcaagaccccgactccaagaaaacaaaacaaaacaaaacaaaaacaaggaataaagaaggaaaaacagaaatg
rsRNA-3053-n	YES	YES	YES	YES	YES	YES	gcccgccatcacacctggctaatttttgtattttcagtagagatggggtttcaccatgttggccaggttggtcttgaactcctgacctcaggtgatccacctgccttggcctcccaaagtgctgggattacaggcatgagccactgtgcctggcctcagt
rsRNA-3121-n	YES	YES	YES	YES	YES	YES	ATAggccgggcatgatggctcacccctgtaaccctgtaactttgggaggccaaggtgggaggattgcttgagcccaggagtttgcaagtagcctgagcaatatagcaagacaccatctctaccaaaaatttttaaaaattttctgggcttggtggcatgt
rsRNA-3127-n	YES	YES	YES	YES	YES	YES	gattgcttgagcccaggaggtgaaggctgcagtgagctatgactgcatcagtgtgctccagactgggtgacagagcatgagtctgccaaaaaaataaaataaaTTAAAATAATTCTTAAAAAAGAAAAAAAGAggccgaccgtggcggctcatgcctata
rsRNA-3356-n	YES	YES	YES	YES	YES	YES	gaggatcgcttgagcccaggaggttgaagctgcagtgagctatgatcacgccacggcaccccagcctgggccacagagcgagatcctgtctcttaaaaaaaaGTTATTTATAGCTCCAACGCCTAAGATAACAACTATCAACCTGTTGGTACACTTCCTT
rsRNA-3515-n	YES	YES	YES	YES	YES	YES	gggaggctgaggtgggcggatcacaaggtcaggagatcaagaccatcctggctaacacggtgaaaccccgtctctactaaaaaaatacaaaaaattagctgggtgtggtggcgggcgcctgtagtcgcagctactcgggaggctgaggcaggagaatggt
rsRNA-3609-n	YES	YES	YES	YES	YES	YES	aggtgcctgtagtcccagctactcgggaggctgaggtaggagaatggcgtgaacctaggaggcggagcttgcagtgagccaagattgcaccactgcactccagcctgggctacagtgtgagactccgtctcaaaaaaaaaaaaaaaaaaaaaGAGGCAGC
rsRNA-3584-n	YES	YES	YES	YES	YES	YES	ttctgggtagctgggattacaggcgcacaccaccatgcctggctaatttttatatttttagtagagacggggtttccccatgttggccaggctggtctcgaactcctgacctcaggtgatctgctggcctcagcctcccaaagtgctgggattacaggcg
rsRNA-3632-n	NO	NO	YES	YES	YES	YES	ctaatttttgtatttttagtaaagacaaggctttgccatgttggccaggtggtctttaactcctgacctcaagtgatccgcccacctcgacctcctaaagtgctgggattacaggtgtgagccactgtgcctggccacaatgaagtatttttaattaagg
rsRNA-3560-n	YES	YES	YES	YES	YES	YES	ttaattttttgcagagacagggtcttgctctgttgctcaggctggtctcaaactcctgggctcaaatgatcctcccatctcagcctcccaaagtgctaggattactggcataagccaccatgcctggccACTATGTTATTTCTTAACTGGAATGCTTTTT
rsRNA-3750-n	YES	YES	YES	YES	YES	YES	gcctcagtctcccaagtagctgagactacaggcacgtgccaccatgcccagctaatttttgtatttttagtagagacggggtttcaccacgttagccacgctggtctcgaactcctgacctcaggtgatctgcctcccgaagtgctgagattacaggtgt
rsRNA-3839-n	YES	YES	YES	YES	YES	YES	tttgcgacggagtctctgttgcccaggttggagttcagtggcgtgatgttgactcactgcagcctctgcctcccgggttcaagcgattctcctgcctcagcctcctgagtagctgggattacaggcggccgccaccacgcctggctaatttttgtatttt
rsRNA-3748-n	YES	YES	YES	YES	YES	YES	GTTAAAGGCTAAATAAAGCAGTTCAtttttatatttttagggacagagtctcactccatcacccatgctgtagtgcagtggtgtgatcaagcttactgccgcctgaaattcccaggcttaagaaatgttcctgcctctgcctcctagtagctgggattac
rsRNA-3918-n	YES	YES	YES	YES	NO	NO	tagattttataagtttaagatatttagaaaaccatctgacacagaataaataccactgaattttaggtatgattATCTCTTCAATCTTTGCAATTTTTCCTTGAAGAGTAAAATATTCCATTGGGTAGAATACAGGCTAGCTGGCTATCTTTCCTTATTT
rsRNA-3946-n	YES	YES	YES	NO	YES	YES	ggagtttgagaccagcctggccaacatggtgagacctcgtctctactaaaaatacaaaaattagccaggcatggtggcaggcacctgtaatcctagctacttgggaggctgaggtaggagaactgctggaacccaggaggcaaaggctgcagtgagccga
rsRNA-4011-n	YES	YES	YES	YES	YES	YES	acaaatacaaaaattagctgggcatggtggcaggcacctgtaatcccagctactcgggaggctgaggcaggagaatcgcttgaacctgggaggcggaggttgcagtgagctgagattgtgccactgcactccagcctgggtgacatcaggactctacctc
rsRNA-4050-n	NO	NO	YES	YES	NO	YES	aggacatgaacagacacttctcaaaagaagatatttatgcagccaaaaaacacatgaaaaaatgctcatcatccctggccatcagagaaatgcaaatcaaaaccacaatgagataccatctcacaccagttagaatggcaatcattaaaaagtcaggaaa
rsRNA-3963-n	YES	YES	YES	YES	YES	YES	cccgggttcatgccattctcctgcctcagcctcctgagtagccgggactacaggcgcccaccaccacgcccagctaattttttgtattttctagtagagacggggtttcaccgtggtagccaggatggtcttgatctcctgaccttgtgattcgcccacc
rsRNA-4007-n	YES	YES	YES	NO	YES	YES	tggaactcctgatctgaggtgatctacccaccttggccccccaaagtgctgagactataggcatgagccaccgcgtccagccaggattcttgaaagggaacatttatagacgcaaaggatggaatagtggttgccagggaggagggaggtgggtgtggct
rsRNA-4099-n	YES	YES	YES	YES	YES	YES	atgttctcactctgttgcccaggctggagggcagtggcatgatcatggttccctcgaactcctgggctcaagcaatcctcccatctcagtctcccaaggagctgggactacaggtgtgtgtgacatcatgattggcttaatgtttaaatttttttgtaga
rsRNA-4084-n	YES	YES	YES	YES	YES	YES	gctaattttttttttcttttgtagaggtagggattacccctgttgcccacgctggtctcaaactcctgggctcaagcgatcctcctgccttggcctcccaaagtgctgggattacaggtctgagccaccacgccaggccAGGAAAATTTTTAAATCAGCA
rsRNA-4142-n	YES	YES	YES	YES	YES	YES	tgagacggagtctcactctgttgcccaggctggagtgcagtaacgcgatcttggcccactgcaagctccacctcctgggttcacgccattctcccgcctcagcctcccaagtagctgggactacaggcgcccgccacaacacctggctaatttttttttt
rsRNA-4234-n	YES	YES	YES	NO	YES	YES	aaaattagccagacgtggtggtgcatgcttgtaatcccagctacttgggaggctgaggcaggagaatctctttaacctgggaggcagaggttgtggtgagtcgggatcacgcgccattgcagtctagcctgggcaacaagagcaaaactcgatctcaaat
rsRNA-4221-n	YES	YES	YES	YES	YES	YES	aaaccacaaaacttagccaggcatggtggcatgtgcctgtagtccccagctactcaggaggctgagacaggagaatcgcttgaacttgggaggcagagcttgcagtgagctgtgattgtgccactgaactccagcctgggggacagagtgagactccatc
rsRNA-4304-n	YES	YES	YES	YES	YES	YES	tgtttgtttgtttgtttgtttgtttttgagacggagtctcgttctctcacccaggctggagtgcagtggcatgatctcggcttactgcaacctctgcctcccaggttcaagcaattcttctgcctcagcctccttagtagttggtactacaggtgcctgc
rsRNA-4232-n	YES	YES	YES	YES	YES	YES	GGAATTAGCTTTCCAATCTCAAGCTTCTTTTTAAAAACGTTGTCCTggccagacgcgatggctcacacctataatcccagcactttggtaggctgaggcaggcggatcacctgaggttaggagttcaagaccagcccaaccaacatggtgaaaccccacc
rsRNA-4276-n	YES	YES	YES	YES	YES	YES	agctgggattacagacgcacaccaccacgcccagctaatttgttgttgttgttattttatagtggagacagggttttaccatgttggccaggctggtgtcgaactcctgacttcaagtgatacacctcccagagtgctaggattacagacgtgagccact
rsRNA-4526-n	YES	YES	YES	YES	YES	YES	cactttttcgccaggctggagtgtagtggcgcaatctcggctcactgcaacctccccctcccaggttcaagtgattctcctgcctcagcctcctgagtagctgggattacaggtgcatgctaccacgcccagctaatttttgtatttttagtggagatgg
rsRNA-4523-n	YES	YES	YES	YES	YES	YES	gctaaaagtacaaaagttagctgggcgtggtggtgcgcacctgtagtcccagctacttgggaggctgaggcaggagaattgctcaaacatgggaggcagaggttgcttgtagtgagctgagatcgtgccattgcactccagcctgggcaacagagcgaga
rsRNA-4607-n	YES	YES	YES	YES	YES	YES	tcccgggttcatgccattctcctgcctcagcctcccgaggagctgggactacaggcgcccaccaccacgcccggctaatttttgtatttttagtaaagacggggtttcaccgcattagccaggatggtctcaatctcctgactttgtgatctgccctcct
rsRNA-4678-n	NO	NO	YES	YES	YES	YES	ggtgaaggatatgaacagacacttctcaaaagaagacatttatgcagccaacagacacatgaaaaaatgctcatcatcactggccatcagagaaatgcaaatcaaaaccacaatgagatatcatctcacaccagttagaatagcgatcattaaaaagtca
rsRNA-4753-n	YES	YES	YES	YES	YES	YES	tataggaggccaaagtgggtgatcccttgaggtcaggagtttgagaccatcctggccaacatggtgaaaccccatttctactaaaaatacaaaaaatagctgggcatggtggcgcatgcctgtaatcccagctacttgggagactgaggtgggagaatca
rsRNA-4947-n	YES	YES	YES	YES	YES	YES	agtagctgggattacaggcgccgccaccatgccatgctaatttttttgtatttttagtagagatggggtttcactgtgttagccaggatggtctcgatctcctgacctcgtgatctgcctgcctcggcctcccaaagtgctgggattacaggcgtgagcc
rsRNA-5019-n	YES	YES	YES	YES	YES	YES	tggggtaaggccaaggcCCATGCtttttttttttttttttttttttttgagacggagttttgctcttgttttccaggctggagtgcaatggcacgatctcaactcaccgcaacctctgcctcctgggttcaagtgattctcctgcctcagtctctcaagt
rsRNA-5188-n	YES	YES	YES	YES	YES	NO	acaggcacctgaaacgtgtttgtagattgactttttttttttagacaatctgttgcccaggctggtgtgcagcggcatgatctcagctccctgcaacctctgcctcctgggttcaagtgattgtcctgccttggcctctagagtagctgggattacaggc
rsRNA-5108-n	YES	YES	YES	YES	NO	YES	gtagaactaccatttgaaccagcaatcccactactgggtatctacccagagttatatagcatggaatattattcagccataaaaaggatgcaaataatgacttttgcagcaacctggatggagttgaagaccattattctttttttaaaattatacttta
rsRNA-5364-n	YES	YES	YES	YES	YES	YES	cccagctactcgggaggctgaggcaggagaatcgcttgtacccgagaggcggagtttgtggtgagccgagattgcaccattgcactccagcctgagtaacaggagtgaaactccgtctcaaaaaaaaaagaaagaaatttcttccaccagataccctaaa
rsRNA-5489-n	NO	NO	YES	YES	NO	YES	tctgtagatttatgacttttgtcaaattttggaagttctcagccattatttctttgaatattttttcagtcccaccctctttcccctccctttctgaccacacaaagacacaaatgttatatctaaactctgggttttgttttttcatctattttctcac
rsRNA-5553-n	YES	YES	YES	YES	YES	YES	CTTAGTggctgggtgtggtggctcacacctataatcccaacactgggaggcggaggcaggcggatcacaaggtcaggagttcaagagcagcctggccaacatggtgaaacctcatctctactgaaagtacaaaaattaggcgggcgtggtggcaggcacc
rsRNA-5915-n	YES	YES	YES	YES	YES	YES	cccaagtagctgggactataggcgcacactgccatgcctggctaattttttgtattttattagagatggggtttcagcatgttgcccaggctagtcatgaactcctgagctcagacaatctgcctgcctcggcctcccaaagtgctgggattacaggcgg
rsRNA-5776-n	NO	NO	YES	YES	YES	NO	agacacaagtgaactaaggaatggaatttgaaattttcttcaactttaattaatttaaatttaatagccacatatagctagtggcaaccatattgaatagcATTGACCTAGTCCTTCCGGAAGGCCAAAGAAAAACCCAAAACTTGCCCTCCGACCTTGT
rsRNA-5466-n	YES	YES	YES	YES	YES	YES	ctgagtagctggaactataggtgtgtgccaccatgcctggctaatcttttgtatttttagtagagatgggatttctccatgttggtcgggctggtctctatctcctgacctcaggtgattcgcccgcctcagcctcccaaagtgctgggattgcaggcat
rsRNA-6254-n	YES	YES	YES	NO	YES	YES	gaccagcctgaccaacatggagaaaccccgtctctactaaaaatacaaaattagctgggcatggtggcgcatgcctgtaatcctagctactcgggaggctgaggcaggagaattgcttgaacccgggaggcggaggttgcggtgagccgagatcgcacca
rsRNA-6355-n	YES	YES	YES	YES	YES	YES	gcgcatgcctgtaatcccagctactgggaaggctgaggcaggagaatcgcttgaaccggcaggtagaggttgcagtgagccgagattgcaccattgcgctccagcctgagcaacagagcgagactTTTCTGAGACGGAATCTGTCCCTGACAAGGGCCAA
rsRNA-6475-n	YES	YES	YES	YES	YES	YES	ggctgattttttgtatttttagtagagacggggtttcaccatgttagccaggatggtcttgatctcctgaccttgtgatccgcccgccttggcctcccaaagtgctgggattacaggcgtgagccaccgtgcctgaccAGTTCTTATATTCTTTAGAGTG
rsRNA-6485-n	YES	YES	YES	YES	YES	YES	tcacgcctgtaatcccagcactttgggaggcagaggtggggggatcacaaggtcaggagatcgagaccatcctggctaacaaggtgaaaccctgtctctactaaaaatacaaaatattagctgggcatggtggcgcgcaactgtagtcccagctactcgg
rsRNA-6800-n	YES	YES	YES	YES	YES	YES	gcggtggctcacgcctgtaatcccagcactttgggaggccaaggtggctggatcacaaggtcaggagatcgagaccatcctggctaacacggtgaaatcttgtctctactaaaaatacaaaaaattagccaggcgtggtggcgggcgcctgtagtcccag
rsRNA-6959-n	YES	YES	YES	YES	YES	YES	gatctcctgacctcgtgatccacccgccttggcctcccaaagtgctaggattacaggcgtgagccaccacgcctggctaattttttgtatgttttagtagagacggggtttcaccgtgttagccaggatggtcttgatctcttgacctcgtgatccacct
rsRNA-7198-n	YES	YES	YES	YES	YES	YES	ttttttgagacaaagtctcacactgttgcccggactggaatgcagtggcacgatctcggctcactacaacctctgcctcacgggttcaagcgattctcctgcctcagcctcccaaatagctgggattacaggcgcccaccaccacacccagctaattttt
rsRNA-7210-n	NO	NO	YES	YES	YES	NO	cccaggctggagtgcaatggtacgatcacagttcactgcaacctccttcccccaggttcagataattctcctgcctcagcctcctgagtagctgaaattacaggtgcccaccaccatgcctggctaattttttttttgtatttttagtagagatggggtt
rsRNA-7292-n	YES	YES	YES	YES	YES	YES	ccatgcccggctaatttttctgtttggtagagacagggtttcactatgttggccaggctggtctcaaactcctaacctcaagtgatccacctgccttggcctcccaaagttctgggattacaggcatgagccaccacgcctagccATTTCTCTTTTCATT
rsRNA-7359-n	YES	YES	YES	YES	YES	NO	taaaaattagctgggcatagtggcatgtgtctgtagtcctagttgggaggcaggggtgggaggataacttgagcccatgagttcgaggttacagtgggctatgatctcattgtcactgcattccagcctgagtgaagagcaagaccctagctcactaaag
rsRNA-7444-n	YES	YES	YES	YES	NO	YES	ttggctcactgtaacttctgcctcctaggttcaagcaattctccagcctcagcctcaaaagtagctgggtttacaggcacgcgctaccacgtctggctaattttttgtatttttagtagaaaccgggttttaccatgttagccaggctggtctcaaactc
rsRNA-7735-n	YES	YES	YES	YES	YES	YES	ctaaaaatacaaaaattagccaggtgtggtggcacgcgtctgtagtcccagctagtcaggaggctgaggcaggagaatcgtttgaacccgggaggcagaggttgtagtgagccaaggccgtaccattgcactccagcctgggcaacagagcgaggctcca
rsRNA-8046-n	YES	YES	YES	YES	YES	YES	ctcatgtcaacctctaaagggttgctatcaAGTCttttttttttttttttttttttgagatggagtctcactctgtcaccaggctgcaatgcagtggtgcgatctcagctcactgcaatctccgactccctggttcaagcgattctcctgcctcagcctc
rsRNA-8167-n	YES	YES	YES	YES	YES	NO	AGTAATGACAGCTTTTCCAGGCTACATCATCTCTTAAtttttttttttttttttttttttgagacggtgtttcactctgtcgcccaggctggagtgcagtggcaccatctcagctcactgcaacctctgcctcctgggttcaagcgattttcctgcctca
rsRNA-8452-n	YES	YES	YES	YES	YES	YES	aaataaaaagttagctgggcttggtggcacagacctgtagtcttagctactcaggaggctgaggcgggaggattgctttagcccaagtgtgaggcagtgagacataatcatcccactgcactccagcctggatgacagagatttgtctcaaaaacaaaCA
rsRNA-8622-n	NO	NO	YES	YES	NO	NO	taaaaaatataagctcaccagtttaagaagttcaacaaactcctggcataataagcacttatgcacacacacacagacacaacacagatacaccaccacaacaataaaacaaacagaaacacccacagaaaagcaaagcaaatacatgcacacacacaca
rsRNA-8653-n	YES	YES	YES	YES	YES	YES	tgtaatattatctaaactttttttttttttgagaaagggtctcactcctatagcccaggttggagtgcactgatacaatcacagctcactgcagcctcgacttcccaggctcaggtgatcctcccacctcagcctcctgagtagctggtactacaggtgt
rsRNA-9034-n	YES	YES	YES	YES	YES	YES	tccctcgtagctgggattacaggcacccgccaccatttccatctaatttttgtatttttaggagagacagggtttccccatgttggtcaggctggtcttgaactcctgacctcaagtgatccgctgcctctgcctcccaaagtgctaggaataaagacat
rsRNA-9266-n	YES	YES	YES	YES	YES	NO	tggacatggtggcacatgcccctaatcacagctactcgggaggctgaagcaggagaattgcttgagccagggagtcagaggttgcggtgagccgagattgcgccactgcactccagcatggcaacagagcaagactccatctcaaaaaaaaaagaaaaaa
rsRNA-9172-n	YES	YES	YES	YES	YES	YES	gatgacaggggcatgccaccatgcctggctaatttttgtatttttagtgcagatggggtttcgccatgttcaccaggctcgtctcagactcctgacctcaggtgatccgcctgcctcggcctcccaaagtgctagaattccaggtgtgagccaccacgcc
rsRNA-10697-n	NO	NO	YES	YES	YES	YES	AGATAATGATGACTCAACCAAAATAAATCAACCAAATACTAGAAGCCGTAATTTTTTACCCATTTTTTTTGAAAGACAGACATGTCTACCTCTGTTCTCGAGATTATCATATACCTGAAAGCCCAGAACTCATCTTGGTCTATGGAGAGTGTCTTGTGTT
rsRNA-10762-n	NO	NO	YES	YES	NO	NO	CATATTATATGGTTTCATTAATTTTTCTGTAGTCCAATTTGTAATATAAAATTAATCTTTTAAAAAACTGTTGCTATTTTGTTATGAATTATAAAAATAACAAGAAAACCCCATAAATCAATTTTCTGCAAATAATACTCCTTATTTAAGATGAGCTTTA
rsRNA-10835-n	YES	YES	YES	NO	YES	YES	ctgggattacaggcgtgagccaccttgcccaggccCAGGCatttttgtattattttaacagagatggggtttcgccattgtttgccaggctggtctcgaactcctgacctcaagggatccgctcccccctgcctcccaatgtgctgggattgcaggcatg
rsRNA-80-n	YES	YES	YES	NO	YES	YES	tgtctcaacctcccgagtagctgggattacaggtacccgtcaccatggctggctaatttttgtatttgtattagagacagggtttcaccatgttggccaggctggtctcgaactcctgacctcaggtgatctgcccacctcagcctcccaaagtgctggg
rsRNA-116-n	YES	YES	YES	YES	YES	YES	cccggctacttgggaggctgaggcaggagaattacctgaacccaggtggtggaggttgcagtgagctgagattgcgccattgcactctagcctgggcgacaagagcaaaaccctgtctccaaaagaataaaaaaaaaaaagaagaaGAAgaagaaggaga
rsRNA-164-n	YES	YES	YES	YES	YES	YES	gctcaagactggtaatctcagcaatttgggaggaccaggtgggagggtcacttgggcccagaagttcgagaccagcctaggccacatagtgagatcccatctctacaaaaatttaaaaataaaaaaaatgagcttggcatggggcctgtgcctgtggtcc
rsRNA-220-n	YES	YES	YES	YES	YES	YES	tttttagtggagacaggattttgctatgttggccaggctggtctcaaactcctggcctcaagtgatctgcccacctcggcctcctaaagtgctgggattacaggtggagccaccacacccggcAGGATTTACTTTTTATTGACAATGCAGTGGCCTAGGT
rsRNA-236-n	YES	YES	YES	YES	YES	YES	ctcccgagtttaagcgattctcctgcctcagcctcccgagtagctgggattacaggcatgtgccaccatgcccggctaattttgtatttttagtagagatggggtttctccatgttggtcaggctggtctcaaactcacaacctcaggtgatccacctgc
rsRNA-386-n	NO	NO	YES	YES	YES	YES	aggctgagggtggcggataacttgaggtcaggagttcgtgaccagcctggccaacatggtgaaaccccatctctactaaaaatacaaaaattaactggacatagtagcacacgcctgtagtcccagacttggaggggtgaggcatgagaatcgcttgaac
rsRNA-388-n	YES	YES	YES	YES	YES	YES	caagagactgaggcaagagaatcgcttgaatccaggaggcagaggttgcagtgagccaagatcacgccattgcactccagcctgggcaacaagagtgaaactctgtctcaaaaaaaaataaaaacaaacaaacaaaaaTAAAAAAACCTCAGTTTTAAAA
rsRNA-458-n	NO	NO	YES	YES	YES	YES	ggctgggcacagtggctcatatctataatcccagcactttgggaggctgaggtgggcagatcacctgaggtcgggagttcgagaccagcctgaccaaaatggagaaaccctgtctccactaaaaatacagaattatccaggcttggtggcacatgcctgt
rsRNA-473-n	YES	YES	YES	YES	YES	YES	ggggaggctgaggtaggacgctcactagaccttgcttgggaggctgaggctgcagtgagctgtgatcccaccactgtactccaacccaagcaacagagcaagaccctgtctcaaaacaaaacaaaacaaaacaaacaaaaaaaaatgaggtaggcatgtt
rsRNA-749-n	NO	NO	YES	YES	YES	YES	cactgttgtccaggctggagtgcaatggcacctctcgcctcactgcaccctccgagttcaagcaattctcctgcctcagcctcccgagtagctgggattacatgcacccacaccactcccagctaatttttgtatttttagcagagatggggtttcagca
rsRNA-903-n	YES	YES	YES	YES	YES	YES	ctaggtcaagagattgagaccatcctggtcaacatggtgaaaccccgtctctactaaaaatacaaaaattagctgggcatggtggcgtgcacctgtagtcccagctacttgaaaggctgaggcaggagaattgcttgaacccgggaggcagaggttgtag
rsRNA-966-n	YES	YES	YES	YES	YES	YES	tttctgccaggtatggtggctcacgcctgtaatcccagcactttgggaggccgaggtgggtggatcacgaggtcaggagatcaaaaccatcctggctaacgtggtgaaaccctgtctctactaaaaatgcaaaaaaaaaaattagccgggcgtggtggtg
rsRNA-953-n	YES	YES	YES	NO	YES	YES	accagcctgaccaacgtggctgaaaacccgtctctactaaaaatacaaaaattagccgggcatggtggcaagcacctgtaatcccagctactcaggagactgaggcaggagaatcacttgaatctgggaggtggaggttgcagtgagctgagatcgtgcc
rsRNA-981-n	NO	NO	YES	NO	YES	NO	atcaatttttatataaggtgtaaggaagggatccagtttcagctttctacatatgtctagccagttttcccagcaccctttattaaatagggaatcctttccccagttgttgtttttaatcgggtttgtcaaagatcagatggctgtagatgtgtggtgt
rsRNA-969-n	YES	YES	YES	YES	YES	NO	tcccacgtaactgggattacaagcacctgccaccatgcctggctaattttgtatttttagcagagatggggtttttccatgttagtcagcctggtcttgaactctcaatctcaggtgatccacctgcctcagcctctcgaagtgctgggattacaagcat
rsRNA-1138-n	YES	YES	YES	YES	YES	YES	gtctcgctctgttgcccaggctggagtgcagtggcacaatctcagctcactgcaagctctgcctcccgggttcacaccattctcctgcctcagcctcacaagtaactgggactacaggcgcccgcgaccacgcccggctaatttttttgtatttttagta
rsRNA-1153-n	NO	NO	YES	YES	YES	YES	gagattgcaaaaactttctcccattctgtaggtttcctgttcactctgatggtagtttcctttgctgtgcagaagctcttaatttaattagatctcatttgtcaattttggcttttgttgccattgcttttggtgttttagttatgaagtccttgcccat
rsRNA-991-n	YES	YES	YES	YES	YES	YES	gtaatcccagctactgtggaggctgagacaggagaatcgcttgccgggaggtggaggttgcagtgagccaagatctcaccactgcactccagcttggcaacagagtgagactccatctcaaaaaaccaaaacaaaacaaaaaattagctgggtgtgattg
rsRNA-1196-n	YES	YES	YES	YES	YES	YES	aaaaatacaaaaaattagccgggcgcggtggctggcgcctgtagtcccagctactcgggaggctgaggcaggagaatggcgtgaacccgggaagtggagcttgctgtgagccaagattgcgccactgcagtccgcagtccggcctgggtgacagagcgag
rsRNA-1272-n	NO	NO	YES	YES	YES	YES	GAAGTTATGAATTTCCCCTCCTTAGCACATGTAATGGATCAATATTTCTAAAGCATATTCCTAACAACCAAATGTTTCCTAGAAATTAAAATATAGACATATACCTACATTCTAAAAATTGAACTATAATAAAAGTGTGCCATCTTAATTATTAATAATG
rsRNA-1313-n	YES	YES	YES	YES	YES	YES	GTCAGTGAGAggaggctgaggcaggagaatcgcttgaacctgggagacggaggttgcagtgagccgagatcgcaccactgcactccagcctgagtgacagagcgagattgcgtctcaaaaaaaaaaaaaaaaaaaaaaaaaaGTGTCAGTGAGAACAGAG
rsRNA-1399-n	YES	YES	YES	NO	YES	YES	tgtcgtccagactggagtgcaatggcatgatcttggctcactgcaacctctgcctcccggattccagtgatcctcctgcctcagcctcccgtgtagctgagattacaggcactcgctatcatgcccagctaatttttgtgtttttagtagagacagggtt
rsRNA-1420-n	YES	YES	YES	YES	YES	YES	gaggcaggggaattgcttgaacctgggaggcggaggttgtggtgagctgagattgcgccactgcactccagcctggcgacagagcaagactccgtctcaaaaaaaaaaaaaaaaaaagaaaaaagaaaaaatgataacactggaaatgaagtttgaatca
rsRNA-1428-n	NO	NO	YES	YES	NO	YES	aatcacagctcactgaagctttgacctcctgggatcaggcaattctccagccacatacaccaccacgcccagctaatttttttttttttaacactatgttgcccaagctgatgtcaaacttcggagttcaaatgatcctattgccttggcctcccaaaag
rsRNA-1495-n	YES	YES	YES	YES	YES	YES	ttattattattattattttttgagatggagtctcgctctgtcgcccaggctggagtgcagtggcgcgaactaggctcactgcaagctctgcctcctgggttcacaccattctcctgcctcagcttcccgagtagctgggactacaggcacccaccaccac
rsRNA-1494-n	YES	YES	YES	NO	YES	NO	GAAAGAGAATTAAgctgggcattgtggctcacgcctgtaatcccagcactttgggaggccgaggcgggaggatcattaggtcaggagatcaagactgtcttggctaacacagtgaaaccccgtctctactaaaaaatacaaaaaaaaaaaaaaaaaaaaa
rsRNA-1533-n	YES	YES	YES	YES	YES	YES	caggcacggtgtctcacacctgtaatcccagcactttgggaggctgaggtggacagatcacaaggttaggagactgagaccatcctggctaacacggtgaaatcccatctctactaaaaaaatacaaaaaattagccaggcgtggtggtgggcacctgta
rsRNA-1565-n	YES	YES	YES	YES	NO	YES	ggggtctcaccatgttgcccaggctagtctcagagcaatcctcccacctctgcctccctaagtattgggattacagtcatgagccactgcgccTTTTCTGATAAAAGGGATGGCCATGTCTGGCACTGCCCACTTCCCCATCTTCAGGCCACAGCGGCAC
rsRNA-1566-n	YES	YES	YES	YES	YES	NO	gagcggtggctcctgccagtaatgccagcactttggatggctgaagtaggtggactgcttgagggcatgagtttgaaaccaccctggccaacatggtgtaaccctgtctctgctaaaaatacaaaaagcacccaagcgtgttgccacacgcctgtagtcc
rsRNA-1550-n	YES	YES	YES	YES	YES	YES	gagtgcagtggtgcgatctcagctcactgcaacctccgcctcctgggttcaagcaattcaattctcttgcctcagcctcccaaatagctggaattacaggcacctgccaccacacccaggtagtttttgtatttttagtagagacagagtttcaccatgt
rsRNA-1653-n	YES	YES	YES	YES	YES	YES	ctaattttttgtatttttagtagagacaggttttcaccgtgttagtcaggatggtcgcaatctcctgacctcgtgatccacccgcctcagcctcccaaagtgctgggattacaggcgtgagccactgcgcccggcaatacattctttttaaaaaaaattc
rsRNA-1683-n	YES	YES	YES	YES	YES	YES	gccagatatagtggcgtgtgcctatagtcctagctacataggaggctgaggcaggagaagtgcttgagcccaggagttcaaggttgcagtgagctatattgcaccaccgcactctggcccaggcaacagggggagaccctgtctcaaaacaaaacaaagt
rsRNA-1785-n	YES	YES	YES	NO	YES	YES	ccatcctggccaaaatggtgaaacccagtctctattaaaatacaaaaattagctgggcatggtggtgcccgcctgttttcccagctacttgggaggctgagggaggagaatcgcttgaaccagggaggcggaggttgtagtgagccgagatcatgtcact
rsRNA-1809-n	NO	NO	YES	YES	YES	YES	ggccgaggcggtggatcacaaggtcaggagttcaagaccagcctggccaagatggtgaaaccccatctctactaaaaatacaaaaattagctgggcatggtggcaggtgcctgtaatctcagctactcaggaggctgaggaagagaattgcttgaactca
rsRNA-1842-n	YES	YES	YES	YES	YES	YES	cagggtctcacactgtcatcccggctggagtgcagtagcatgatcacagctcactgcagcctcgaactcctggactcaagggatcctcctgcctcagcctcccaagtagctggggcaacaggtatgcactaccacgcctggctcatcttttaaaattttt
rsRNA-1893-n	YES	YES	YES	YES	YES	YES	tcttcttgaatgatttgctgcttagaaatttctcttccagacatcctaaatcatctctctcaagttaaaagtttcacagatctctaggcaggggcaaaatgctgccagtctctttgcataacaagagtgacctttactccagtttccaacaagtgcctta
rsRNA-1889-n	YES	YES	YES	YES	YES	YES	TCACCCTTCCCTGAGGGATATACATATATATATATAtttgagatagtctcactctattgtccaggttggagtgcagttgtgtgatcttggctcactgcaacctccctctcctgggttcaagcgattctcatgcctcagcctcccgagtagctgggattac
rsRNA-1925-n	NO	NO	YES	YES	YES	NO	gaggatcacttgagtacaggaattgaaagttgagagtaagctatgattgcatcactgcactccagcttgggagacagaCGGAaaaagatgaaaaatggtattactgtgtagggcacttgccatgaatggagcttaggagactggaagttgctctgggtga
rsRNA-1980-n	NO	NO	YES	YES	YES	YES	ctgctcactgcaatctccgcctcctgggttcaagcgattctcctacctcggcctcctgagtagctggaactacaggcatgtgccaccacagccagctaatttgttgtatttttagtagagacggggtttcaccatgttagccaggatggtcttgctctcc
rsRNA-2059-n	YES	YES	YES	YES	YES	YES	aaattttctcccattttgtaggttgcctgttcactctgatggtagtttcttttgctgtgcagaagctctttagtgtaatgaggtcccatttgtcaattttggcttttgttgccattgcttttggtgttttagacatgaagtccttgcccatgcttatgtc
rsRNA-2090-n	YES	YES	YES	NO	YES	YES	ggaggctgaggcaggagaatcacttgaaccctggaggtggaggttgtggtgagccgaaatcatgtcactgcactgcagcctggtgactgtctcaaaaaaaaaaaaaaaaaaggctgggcgcggtggctcacgcctgtaatccagcactttgggaggcaga
rsRNA-2094-n	YES	YES	YES	YES	YES	YES	cccagcaatttgggaggccgaggcaggcagatcacttgaggacggtagttccagaccaacctggccaacttggcaaaccccatctctactaaaaatgcaaaaaattagctgggcatggtgccatgcacctgtaatcccagctacttgggaggctgagcca
rsRNA-2156-n	YES	YES	YES	YES	NO	NO	tcccgggttcaagcaattctcctgcctcagcctcccaagtagctgggattacaggcgcccgccaccacgtacgtctaatttttgtatttttagtagacacagggattcaccatgttggccaggctggtctcgaactcctgacttcaggcaattcacttgc
rsRNA-2296-n	NO	NO	YES	YES	YES	NO	CATTCTACTTTCAACACTTAGACATATACTGATCATTGATCATTCAGGCCTATTTTCAGCTTGTTTAGAAGTGCACAACATGCTCATGAGCACAAAATTAAAAATCCGCTTCTAACACTAGTATGGTGACCAGCCATTCTGGTTTGCCCCAGGAATGTAG
rsRNA-2287-n	YES	YES	YES	YES	YES	YES	CATGTGTTCGGTACATACAAGTACATGATTCAttatttatttatttatttatttatttatttgagacagggtctcgctctgtcacccaggctggagtgcagtggcacaatctcggtgcactcaacctccgcctcctgggttcaagcaattctctcacctc
rsRNA-2314-n	YES	YES	YES	YES	YES	YES	ATTTTCAATTAAGTTCCTTAATAAGAAGCCAAAACCAggccgggcgcggtggctcacgcctgtaatcccagcacttcggggaggccgaggggggcggatcacaaggtcatgagattgagaccatcctggctaacacggtgaaaccccgtctctactaaaa
rsRNA-2312-n	YES	YES	YES	YES	YES	YES	gctaatgcagtgaaaccccgtctctactaaaaatacaaaaaattagccgggtgtggtggcaggcgcctgtagtcccagctactcaggaggctgaggtgggagaatggcatgaacctgagagatggagcttgcagtgagctgagatagcaccactgcactc
rsRNA-2341-n	YES	YES	YES	YES	YES	YES	CAGTTTTAAGACTCttttttttttttttttttttgagacggagtctcgctctgtcgcccaggctggagtgcagtggcaccactgcaagctccgcctcccaggttcgcagcatcctcctgcctcagcctcccgagtagctaggactacaggcgcacaccac
rsRNA-2370-n	NO	NO	YES	NO	YES	YES	tatgcaggaggctgaggtgagaggattgcttgggcccaggagtccaaggctgcaatgagctatgatcacaccattgcactccaggttgactgacagagcaagacTATCCACCAGgatatggtttgaatttgtgtccctgcccaaatctcatgtcaaatta
rsRNA-2377-n	YES	YES	YES	NO	YES	NO	gcaacctccacctcccaggttcaagtgattctcctctctcagtctcctgagtagctaggattacaggtgcccaccgccatgcctggctaatttttggatttttagtggagatggggtttcaccatgttggccaggctagtcttgaactcctgacctcaag
rsRNA-2400-n	NO	NO	YES	YES	YES	YES	aggtcccggttcatgcaattctcctgcctcagcctcccgagtagctgggattacagccacatgccaccacgcctagctaacttttgtatttttagtagagacggggtttcaccatgttggccaggctggtcttgaactcctgacctcgtgaccctcccgc
rsRNA-2379-n	YES	YES	YES	YES	YES	YES	agggtttcgccatgttggccaggctggcctcaaactcttgacctcaggtgatctagcggccttggcctcccaaagtgctgggattataggcaagagccaccgtgcccggcTTCCAAAATATTTAAGCAATATTATTGCATTTTACAATTTTAGTAATGCA
rsRNA-2385-n	YES	YES	YES	YES	YES	NO	tattttgcaaaaatatcgtgggtttcatacctagacctctgaggatgctactccctctgcttgtggtctcctcctccctttgcatatggctgacgaatcaccttaattttcggctgaagaatcacctcctctgagaagtcaccctagattaggtctcttg
rsRNA-2422-n	YES	YES	YES	YES	YES	YES	CCCttttattttattttacttttttttctgagacaaggtcttgctctgccacccaggttggagtgtagtggtacaatcatggctcactgcagccttcacctcccagactcaagtgatcctcccacctctgcctcccaagtagctgggaatataggcatgt
rsRNA-2505-n	YES	YES	YES	YES	YES	YES	tttgttttgttttgAATTggagtctcactctgtcacccaggctggagtgcagtgtcatgatctcggctcactgcaagctccatctcctgggttcatgccattctcctgcctcagcctcccaagtagctgggactacaggcacctgccaacacgcctggct
rsRNA-2523-n	NO	NO	YES	YES	YES	YES	ACTTTGCCCTTTAGTATGGTGGCAGTGTGGGCTCTCAGCCACCCCCAGTGGCACCAGAGCCAGGTCCTGTTCCCTCTTCTCCCAGCCAGGAGCCTCCCACCAAGCGGGAGTATGACCAGTGTCGCATACAGGTACTGATTCTAATTCTTATCTTCCTCTT
rsRNA-2541-n	NO	NO	YES	YES	YES	NO	ccaccaggacacaagtgtcctgaattcaggacccttctggatctcacctacgtacctcctgatcttgctgttcatctgtatcttttataataaactggtattagtaagtaaagtgtttctgtgatttttgtcagctgttttaggaagttatccaaactga
rsRNA-2693-n	NO	NO	YES	YES	YES	YES	gaacttcaacaaatttacaagaaaaaaacaaacaaccccatcaaaaagtgggcaaaggatatgaacagacacttctcaaaggaagacatgtatgcagccaacagacatatgaaaaaatgctcatcatcactggtcattagtgaaatgcaaatcaaaacca
rsRNA-2681-n	YES	YES	YES	NO	YES	YES	TTCTTGTGTCTTCCTCTTGAGTGGATGAAAAGTATCTggccaggcaaggtggctcatgcctataatcccagcatttgggaggctgagcgggggtggatcacttgagatcagaagttcgagaccaacctggccaatgtagtgaaaccctgtctgtatcaaa
rsRNA-2747-n	YES	YES	YES	NO	YES	YES	tacaaaattagccgggtacggcggcatgcacctgtaatcccagctacttgggaggctgaagcaggagaatcacttgaacccgggaggcagaggttgcagtgagccgagattgccattgcactccagcctgggcaacaagagcaaaactccgtctcaaaaa
rsRNA-2905-n	YES	YES	YES	YES	YES	YES	gtgcagtggctcaggcctgtaatcccaaccctttggaaggtaaagacgggaggatcacttgaggccaggagttcaagaccagcctgggcaacatagtgagaatgcatctctacaaaaaataaaaaaaattagctaggcatagtacctgaggccaggaggt
rsRNA-2964-n	YES	YES	YES	YES	YES	YES	ccatgcccagctaattttttgtatttttgatagagacggggtctcgctattttgtccaggctggtctcgaactcctggcctcaagcgatctgcttgccttggcctcccaaagtgctgggattacaggcgtgagccaccgcgcctggccTTTGTTCAGAAT
rsRNA-2979-n	NO	NO	YES	YES	YES	YES	ctcctgagtggctgggactacaggcacctaccaccatgcctggctaatttttgtatttttaatagagacggggtttcaccttgttggtcagtctggtctcaaacctcaggtgatccacctgcctcggcctcccaaagtgttgggattacaggcgtgagcc
rsRNA-3138-n	NO	NO	YES	YES	YES	YES	cacttgaaccccgaaggcagaggttacaatgagctgaattcatgccactccactccagcctcggcgacagagggagactccatctAaataatgataataataataataatgatggaaaagtttgaaataatatgagaattcccagaatgtgacacaggga
rsRNA-3155-n	YES	YES	YES	YES	YES	YES	cagcttcccaagtagctgggattgtaagtgcccgccaccagacccagctaatttttgtgtttttagtagagatggggtttcaccatgttggccaggctgggcttgagctcctggcctcaggtgatccacccaccttggcctcctaaagtgctgggattac
rsRNA-3195-n	YES	YES	YES	YES	YES	YES	TTAATCTTTAATAATGCCTTCCTATGCTTAGTTGGTGttttgttttgttttgagatgtagtcttgctctgtcgcccaggctggagtgcagtggcctgatctcagctcactgcaacctctgcctcctgggtgcaagcaattctcctgcctcagcctcctga
rsRNA-3225-n	YES	YES	YES	YES	YES	YES	taattttttgtatttttagtagagacggggtttcaccattttagccgggatggtctcgatctcctgacctcgtgatccgcccgcctcggcctcccaaagtgctgggattacaggcatgagccaccgcgcccggcctcacattttctttattcagtctatt
rsRNA-3290-n	YES	YES	YES	NO	YES	YES	CggctgagcatggtggctcatgctgtaatcctagcactttgggaggctgaggtaggagatttgcttgagcccaggagttcaagaccagcctgggcaacatagtgagacccTCCCCTGTCCCTTTTTTTTGGCAGAGTATTCACTGCAGTGTTATAAGAAG
rsRNA-3258-n	NO	NO	YES	YES	YES	YES	aattataggcgcccgccaccacacccttctaatttttatatttttagtagagacggggtttcgacatgttggccaggctagttgccaactcctgacctcaggtaatccaccagtcttggcctcccaaagtgctgggattacaagcatgagccaccacgcc
rsRNA-3363-n	YES	YES	YES	YES	YES	YES	caagaccatcctggcaatcacagtgaaaccttgtctctactaaaaatacaaaaaattagccaggcgtggtggcagtcacctgtaatcccagctactcgggaggctgaggcaggagaaaggggtgaacccaggaggtggagcttgcagtgagctgagatca
rsRNA-3200-n	NO	NO	YES	YES	NO	YES	tctcggctcactgcaacctccgcctcccgggttcaagcgattctcctgcctcagcctccccagtagctgggattacacgcatgcgccaccatgcctagctaatattgtatttttagtagagacagggcttctccacgttggtcaggctggtctcaaactc
rsRNA-3484-n	YES	YES	YES	YES	YES	YES	CATAATGGGggccgggcgcagtggctcacgcctgtaatcccagcactttgggagaccaaggcaggcagatcacaaggtcaggagtttgagaccagcctagccaatatggtgaaaccccatctctactaaaaatacaaaaattagctgggcatggtggcgg
rsRNA-3514-n	NO	NO	YES	YES	YES	YES	gtagccaggcgtggtggcgcatgcctgtaatcccagctactcgggaggctgaggcaggagaatcacttgaacccaggaggtagagattgtggtgagccaagatcgcaccattgcactccagcataggcaacaagagtgacactccgtctcaaaaaaacaa
rsRNA-3597-n	YES	YES	YES	YES	YES	YES	catctacctttttttttttttcattttttgacacagagtctcactctgtcacccaggctggagtgcagtggcgtgatctcagctcactgcaacttctgcctcctgtgttcaagtgattctcctgcctcggcctcccgagtagctgggactataggcgtgc
rsRNA-3625-n	NO	NO	YES	YES	YES	YES	aggttgctgtttcccaggttggtcttgagctccttggctcaagccatccacctgcttcagcctccccaattgctgggactaccgaggcactccacagtgctgggcttcaaggtttatttttctgcatatggctattcaattattccagtaccattcattg
rsRNA-3582-n	YES	YES	YES	YES	YES	NO	agcactattcacaacagcaaagacttggaaaaacccaaatgcccatcagtgttagactggataaagaaaatgtggcacatatacaccatgaaatactatacagccataaaaaagaatgagttcgtgtcctttgcagggacatggatgaagctggaaacca
rsRNA-3701-n	NO	NO	YES	YES	YES	YES	ctcactgcaacctctgcctcccaggtgcaagcgattctcctgcctcagcctcccaagtagctgggactacaggcgcacgccaccatgcccagctaatttttttgtatttttttagtagagactgggtttcaccatgttagccaggatggtcttgatctcc
rsRNA-3967-n	YES	YES	YES	YES	YES	YES	caaaaacaaaatttagccgggtttggtggcacatgcctgtaatcccagctacttgggagggtgaggcaggagaatcgcatgaacccaggaggcagaggttgcaatcagctgagatcgtgccactgcactccagcctgggcaacaagagagaaactctgtc
rsRNA-4206-n	YES	YES	YES	YES	YES	YES	AGTATGAAATACAGTTCggttgggcgcggtggctcacgcctgtaatcccagcactttcggaggccaaggcaggcggatcacgcggtcaggagatcgagaccatcctggctaacatggtgaaatcccgtctctactgaaaaatagaaaaaattagctgggc
rsRNA-4286-n	YES	YES	YES	YES	YES	YES	acgcctgtaatcccagcattttgggagaccgaggcgggtggatcatgaggtcaggagatcgagaccatcctggctaacatggtgaaactctgtctctactaaaaatacaaaaaaattagccaaacatggtggctggcacctgtagtcccagctacttggg
rsRNA-4393-n	YES	YES	YES	NO	YES	YES	ggttttttttttttgagctggagtcttgctctgtcgcccaggctggagtgcagtggagcgatctctgctcgctgcaagctctgccttccgtgttcacgccattctcctgcttcagcctcctgagcagctgggactataggtgcctgccaccgtgcccagc
rsRNA-4534-n	YES	YES	YES	YES	YES	YES	gtgaacctgggaggcagagcttgcagagagccgagatcacgccactgcactccagcctgggcgacagagtgagactccatttcagaaaaaataaataaataaataaataaaAGTACCAgccaggcacggtggcttgcacctgtaatcccagcactctggg
rsRNA-4604-n	YES	YES	YES	YES	YES	YES	aaaaaaatggctgggcatggtagcacacgcctgtagtcgcagctgtcaggaggctgaggcaggacaatcacttgaaccctggagatggaggtttcagtgagccaaggtcacgccactgcactccagcttgggtgatagagtgaaactacgtctcaaaaag
rsRNA-4630-n	YES	YES	YES	YES	YES	YES	taacatggtgaaaccccgtctctactaaaaatacaaaaaattagccaggcatggtggcgggcgcctgcagtcccagctgctcgggaggctgaggcaggagaatggcgtgaacccgggaggcggagcttgcagtgaaccgagatcgagccactatactcca
rsRNA-4622-n	NO	NO	YES	YES	YES	NO	tgaggtaaaggcaggataatcgcttgaggccaggagttcaagaccagcctaagcaacatagcaagaccccatctcCTCAAAAATAGGGATTTCTGTATTTTATCCTTAAGTATTTGCCATTAGAATAGAAAAAGGAACATAACAATTTGGTGTTACATTC
rsRNA-4713-n	YES	YES	YES	YES	YES	YES	gccctggttgaacctggctaaatctacccttccacctcaacttcctgagtagctgggactacagatgtgcaccaccatgtcccgttattttctttttcttttttttttttttttgtagagatgcagtttcgccatgtcgcctaggctACACCACCTATCA
rsRNA-5010-n	YES	YES	YES	YES	YES	YES	gggcaacatggtgaaaccccgtctctaccccctaaaaatagaaaaattagcaagacatggtggcatgtgcctgtactcctggctactcaggaggctgagatgggaggatcgcttgatgaggttgaggctgcagtgagctgtgaccgactgcactccaAAA
rsRNA-5035-n	YES	YES	YES	YES	YES	YES	tactcgggaggctgaggcaggagaatcacctgaaccttggaggcggaggctgcagtgagccgagatcacgccattgcactccagcctgggcaacaagagaaaaactccatctcaaCAACAATAACAACAACAACTATacacacacacacacacacacaca
rsRNA-5546-n	YES	YES	YES	YES	YES	YES	agggtgaggcaggagaatctcttgaacccgggaggcggaggttgcagtgagccgagatcgcatgactgcactccagcctgggtgacagagtgaaactctgtctaaaaaaaaaaaaaaGAGATCTGCTAAGGGAGCTAAAGACGGGAAGGACCCACAGCCG
rsRNA-5745-n	YES	YES	YES	YES	YES	YES	taaaaatacaaaattagctggatgtggtggcacacgcctgtagtcccagctactcgggaggctgagacaggagaatcgcttgaacccagggggtggaggttgcagtgagccgagatcgcaccattgcactccagcctgggcaagaaagagtgagactccA
rsRNA-5680-n	NO	NO	YES	YES	YES	YES	caacccccctgactcaagcaatcctgtcacctcagcctcccgagtagctggagctacaggcatgcaccaccacgcttggctaatttttttaaattgtttataaagacgaggtctcactatattgcccaggctggtctcgaactcctagacttaagtgatc
rsRNA-5789-n	NO	NO	YES	YES	YES	YES	agaccagcctggccaacatggtgaaaccctatcaatactaaaaatacaaaaattagctaggcatggtggtgggcacccataatcccagctactcaggaggctgaggcaggagaatcacttgaacccaggaggtagagtttgcagtgagccaagattgcac
rsRNA-5913-n	NO	NO	YES	YES	YES	YES	gttgcccaggctgaagtgcagcggttattcacaggcatgataatagtacactcttatcctcgaactcctgggctcaagcgaccctcctgcctctgcatcccaagtagctgggactacaggtgtgcatcagcacacctggcttatttttaatttttGGAGG
rsRNA-5942-n	YES	YES	YES	YES	YES	YES	tgcccaggctggagtgcaatggcgcgatcttggctcaccacaatttctgcctcccgggttcaagcaattctcctgcctcagcctcccgagtagctgggattacaggcatgtgccaccatgcccggccaGGAATATTGTTAATAGCTGGTTGTTAAatgtg
rsRNA-6434-n	NO	NO	YES	NO	YES	NO	gaatgggcaaaaactggaagcattccctttgaaaactggcacaagacagggatgccctctctcaccactcctattcaacatagtgttggaagttctggccagggcaatcatgcaggagaacgaaataaagggcattcaattagaaaaagaggaagtcaaa
rsRNA-6416-n	YES	YES	YES	YES	YES	YES	aataataataataataataaacccattgcatgttaataccctttttttttttgactgcatccctctgttgcccaggatggagtgagtgcctcccgggttcgcgattctcatgcctcagcctcctgaatagctgggaccacaggtacatgccgccatgcct
rsRNA-6912-n	NO	NO	YES	YES	NO	YES	ccaataccacatagttttattcattacaactttagcgtaaaacttgatatctagtagagcaagtccttccaccttgttcttctcctttagtattttggctattcttgacccttttagtttccatataaattacaaaatcaatgggtcattttctactcaa
rsRNA-7226-n	YES	YES	YES	YES	YES	YES	aacaatttcaaataaataacctaatgatgcatcctaaagaactagaaaagttggctgggcatggtggctcacacctgtaatcccagctttgggaggccaaggcgggcagatcacaaggtcaggagttaaagaccaggctagccaatatggtgaaaccccg
rsRNA-7270-n	NO	NO	YES	YES	YES	YES	catgttggccaggctggtctcgaactcctgacctcaagtaatccacctgcctcggccttccaaagtgcttggattacatacgtgagccaccccacctggccttcaacatcattttaaaaagtaaaaaataatttgactctagattacattgtgacatttt
rsRNA-7339-n	NO	NO	YES	YES	YES	YES	ccttccaggttcaagggattctcctgcctcagcctcccgagtagctgggattacgggtgcctgccaccatgcccagctaatttttgtatttttattagagatggggtttcaccatgttggtgctggtctgaaactcctgacctcaggtgatctgcctgcc
rsRNA-7515-n	YES	YES	YES	YES	YES	YES	TTGCCTGAACTGAATCCTTTTGCTAAAACCTACTATCGGCTGGGTGTGGCTAGTActgcaatcccagcacttcgggaagctgaggcaggagaattgcttgagcccaggaattttgagaccagcctgggcaacatagcaagaccctgtctttgcaaaaaaa
rsRNA-7537-n	YES	YES	YES	NO	YES	YES	tcaGCTGGGCAcagcactttaggaggccgaggtgggaggatcacttgaggacagcagtttgagaccagcccgggcaacataggcaagaccccttctctaccaaaaaatataTACAtttttttgagatggagtcttgctctgttgcccaggctggagtgca
rsRNA-8012-n	YES	YES	YES	YES	YES	YES	TAGAGAGATAATAAAACTAAAATAAGAGACCATACTTCTGGTCATCACACTCGAGGATGCAtgtgtatgtgtgtgtgtgtatgtgtgtgtgtgcacatgcatgtgtgtatgtCTAAAATCTTTATGGGAAGAGCCATCTGATCACTGTTCATCGGCTTTC
rsRNA-8302-n	YES	YES	YES	YES	YES	YES	gaaaacaggccaggggcggtagctcacgcctgtagtcccagcactttgggaggccgaggcgggcggatcacgaggtcaggagattgagaccatcctggccaatatggtgaaaccccatctccactaaaaatacaaaaatcagccgggcgtggcggtgcac
rsRNA-8257-n	YES	YES	YES	YES	YES	YES	AGGTAGATAatatatatttatatatatatatatatatatatatatatatatatatatatGatggaatactactcagccataaaatggaatgaattaacagcatttgatgtggcctgggtgcgactggagactattattctaggtgaagtaactcaggaat
rsRNA-8644-n	NO	NO	YES	YES	YES	NO	TAAAGATGAGTTGGGTTCAAGATATCCAACATATCTTTTATATTGGGCTTATGTCACTTAGGTGAAGTTGAGCTCCTTTTTCTTTTTAATCTCCATGGAACAATTTGTATAATTTCTTGATTTAAATTGCTAAACTGAGCTCTTCATTCAAAATACTAAA
rsRNA-8903-n	YES	YES	YES	YES	YES	YES	AGGAAGGCAAAGTCAATGACACCAAGGCTATTGACTATTTTGTTTAAAAATGAGACGACGGAAGATGTCAGGAATTGGAGGTCCTTAACACTATTGGATTTGGGCTTTAACACACTTGTGGGAATTGTACAGTGAGTCCAGCAGTCGTAGCTGACAGAAT
rsRNA-8904-n	YES	YES	YES	YES	YES	NO	ATTACAAACAGAACTGAGTTACCAAAGTCATtttaacaaatatgtcctgagcacctactgCTCTCTCCACTTTACTAAAGCCCTCACTACAACGGATGTGGCTACTCTGGAAAGTCAGGGGTAGAAAGTGGGAAATATGATTTGAGCGATATCCCTATCT
rsRNA-8927-n	YES	YES	YES	YES	YES	YES	cacgcctgtaatcccagcactttggggggccaaggcaggcagatcacaaggtcaggagatcaagaccatcctggctaacacggtgaaaccccgtctgtactagaaatacaaaaaattagccgggcgtggtggcgggcgcctgtagtcccagctacttggg
rsRNA-9011-n	YES	YES	YES	YES	YES	YES	cacacctgtaatcccagcactttgggaggccaaggcaggctaattacaaggtcaagagatcgagaccatcctagccaacatggtgaaaccccgtctctactaaaaatacaaaaattagctgaggcgtgttggtgtgcgcctgtagtccccgctactcggg
rsRNA-9059-n	YES	YES	YES	YES	YES	YES	ttgggaggccgaggagggtggatcacctgaggtcaggagctcgaaaccagcctggccaacatggggaaacaccatctctactaaaaatacaaaaatgagccaggtatgatggtgcatgcctgtaatcccagctacttgggaggctgaggcaggataattg
rsRNA-9303-n	YES	YES	YES	YES	YES	YES	ataatagtacctaactcatggagttgcagtgagggttgaaaaggtaatacatgggccaggcatggtgtctcccgcctgtaatcccagcactctgggaagtggaggtgggaagatcacttgaggtcagtttgagaccagcctggccaacactgcaaaaccc
rsRNA-9829-n	NO	NO	YES	YES	YES	YES	atatacccaaaggattataaatcatgctgctataaagacacatgcacacgtatgtttactgcgacactattcacaatagcaaagacttggaaccaacccaaatgtccaccaatgatagactggattaagaaaatgtggcacatatacatcatggaatact
rsRNA-9535-n	YES	YES	YES	YES	YES	YES	gagacaagagctcactatgttggccaggctggtctcgaatccctggcctaaagcaatccttccgcttcagcctcccaatgtgctgggattacaggtgtgagTGACTAGTCTCCTTGCCTAATTCTTGACAGCAGATAGCTACACATTAAAATATAAATAC
rsRNA-10321-n	YES	YES	YES	YES	YES	YES	ttttctcattttcttagaaattggggcagggggtgtctcactatgttgtctgggctggttttgaactcctggcctcaagtgatcatcccacctcagcctcccaaagtgctgagattggagacatgagctaccgtgcctggccTGAACTTTTTTAAAAAAG
rsRNA-10507-n	YES	YES	YES	YES	YES	YES	agagacggtttttgccatcttgtccaggctggtctcgaactcctggcctcaagtgatccgcccgccttggcctcccaaagtgctgggactacaggtgtgagctactgtgccaagcaagctctcatactttaagcaagtgtcctttctgcagtTGGTgctt
rsRNA-10720-n	YES	YES	YES	YES	YES	YES	ttcaccatgttagccaggatggtctcgatctcctgacctcgtgatctgcccacctcggcctcccaaagtgctgggattccaggcatgagccactgcaaaggggaggcaggcacatcttcacatggccagcaggtgacaaagagagggtgaagtgggaggc
rsRNA-10681-n	NO	NO	YES	YES	YES	YES	acttgggaggctgaggtgagaggattacttgaacccaagatgttaaggttgcggtaagccgtgatcgtaccactgtactccagcctgggcaatagagcaagatcctgtctcaaaaaaataaaaaTATCTAGCCACAGTAAGCTCCAATgactttagaatt
rsRNA-10777-n	NO	NO	YES	YES	YES	NO	agtctcaaactcctgactcaagtgatctgccctcctcagactcccaaagtgctgggattacaggtgtaagccacTATACCTACCCTTCTCTGGTGTATTTCTGATTAAACCTGCCATCCACTGTCTAACATTTGATTTGATTAGATCTCCATATGACCAT
rsRNA-10999-n	YES	YES	YES	YES	YES	YES	tggctcacgcctctaatcccagcactttgggaggtggaggcgagaggatcatgaggcggtcgagaccatcctggccaacatggtgacaccccgtctctactaaaatacaaaaattagctgggcttggtggtgggtgtctgtaatcccagctactcaggag
rsRNA-11203-n	YES	YES	YES	YES	YES	NO	CACCAATGGCATTTTTGCCATTTggacacggtggttcacacctgtaatcccaggactttgggagaccgaggtgggtcgatcacctgaggtcaATAATAGCCACCAACTCCTCATAATTGGGCTTTGTTTTGGGGCCAGGAATTGCAGGTGGAAGGCACAA
rsRNA-90-n	YES	YES	YES	YES	YES	YES	gctggagtgtggtggcgcgacctcggctcactgcgacctcggctcactgcaacctctgcctcccaggttcaagtgattctcgtgcctcagcctcctgagtagctgggattacaggcatgtgtctccatgtccgggtaattttttttcatttttggtagaa
rsRNA-182-n	YES	YES	YES	YES	YES	YES	cataaactatgaaaaccagaGAAAGATAgctgggcgcagtggctcacgcctgtaatcccagcactttgggaggccgaggcgggtggatcacgagttcaggagatcgagaccatcctggctaacatggtgaaaccccgtctctactaaaaatacaaaaaaa
rsRNA-247-n	YES	YES	YES	YES	YES	YES	ttctttttttgagacggaatctcacactgtcgaccaggctgcagtgcagtggcgcgatctcggctcactgcaacctctgcctcccaggttcaagctattctcctgccttatcctcccaagtagctgggattacaggggcccgccaccacacccagctaat
rsRNA-328-n	YES	YES	YES	YES	YES	YES	cctcccaagtagctggggttacaggcatgtgccaccatgcccagctaatttttgtatttttagtagagatgaggtttccccatgttggtcaggctggtcttgaactcctcacctcaggtgatccgcccgcctcggcctcccaaagtgttgggattacagg
rsRNA-445-n	YES	YES	YES	YES	YES	YES	cccgagtagctgggattacaggcgtgcgccaccacgcctggctaattttttgtatctttagtagagacggggtttcaccatgttggccaggctggtcttgaactcctaacctcgtgatccacccgcctcggcctcccaaagtcctgggattacaggcatg
rsRNA-486-n	YES	YES	YES	YES	YES	YES	gtaatcccagatacctgggaggctgaggcaggagaattgcttgaacctgggaggcagagattgcagtgagctgagattgtgccattgcactccagcctgggcaacaaaagtgaaactctgtctcaaataaataaataaatacaataaaaaaatgtgtgca
rsRNA-572-n	NO	NO	YES	YES	NO	YES	agcctcgacctctgggactcaagcaatcctcccacttcagcctcctgagtagctgggaactcaggcgcgcgccaccatacccagctaatttttgtatttttttttttttttttttttttttgtaaagacgaggtctccctccgtcgcccggactggtatc
rsRNA-628-n	NO	NO	YES	YES	YES	YES	cggaggagctggaggccattatccttagcaaactaatgcaggaacagaaaaccaaataccgcatgttctcacttgtaagtggaagctaaatgatgagaactcatgaatacaaagaaggacatagatgctggggtctacttgagggtggagggtgggagaa
rsRNA-672-n	YES	YES	YES	YES	YES	YES	aggctggagtgcagtggcacgatctcggctcactgcaacctctgcctcctgggttcacgccattctcctgtctcagcctcctgagtagctgggactacaggtgaatgccaccacgcccggctgatttttgtatttttagtagagatggggtttcaccata
rsRNA-592-n	YES	YES	YES	YES	YES	YES	ctgggataacagacacccgccaccacacccggctagtttttgtatttttagtagagatgggggtttcaccacgttggccaagctggtctcaaactcctgacctcaagtgatccgtgcgccttgggctcccaaagtgctgggattacaggcctgagccatg
rsRNA-727-n	YES	YES	YES	YES	YES	YES	ctcctaaaaatacaaaaattagcctggtgtgctggcgggcacctgtaatcccagcttctcagaaggctgaggcaggagaattgcttgaacccaggaggtggtggaagttgcagtgaaccgagatcacgccactgcacagagcaaaacttcgtcttaactc
rsRNA-745-n	NO	NO	YES	YES	YES	YES	aatttttactatttttagtagagatggggtttcaccgttttagccaggatggtctcgatctcctgacctcgtgatccgcccgcctcggcctcccaaagtgctgggattacaggcgtgagccaccgcgcctgccctctactttttataaataagtgtgctg
rsRNA-765-n	YES	YES	YES	YES	NO	YES	tcacccctagcaaattttgttgttgtagagatggtcttgctatgttgcccaggctagtctccaactcctggactcaagcgatcccttgccttggcccaaaagggctaggattacaggcgtaagccactgcgcctggccAGAaagcataaggttaagggaa
rsRNA-848-n	YES	YES	YES	YES	YES	YES	ccatggtgtatatgtgccacattttcttaatccagtctatcattgttggacatttgggttggttccaagtctttgctattgtgaataatgccgcaataaacatacgtgtgcatgtgtctttatagcagcatgatttatagtcctttgggtatatacccag
rsRNA-877-n	YES	YES	YES	NO	YES	YES	tgagagggagtttcgctcttggtgcccaggctggagtgcaatggtgcaatctcagctcactgcaacctctgcctcccgggttcaagcagttctcctgcctcagtctcccaaatagctgggattacaggcatgcgccaccatgcccaactaattttgtaat
rsRNA-947-n	NO	NO	YES	YES	YES	YES	CCCCGGGGCTCCCCGAGACTGAGCTGGACTCAACCTCACCCTCACAACAAACTTGTATCCTggccgggcatggtggctcatgcctgtaatcccagtgctttgggaggccaaggcaggcaaatacttgaggtcaggagttcgagaccagcctggtcaacat
rsRNA-959-n	YES	YES	YES	YES	YES	YES	cagctactcaggaggctgaggcaggagaatggcttgaacctgggaggcagaggttgcagtgagccgagatcacaccattgcactccagccagggcaacaagagcaaaactccatctcaaaaaaaggagaaaaggccaggcacggtggctcatgcctataa
rsRNA-998-n	YES	YES	YES	NO	YES	YES	cgaggtgggtggatcacgaggtcaggagattgagaccatcctggctaacgcagtgaaaccccgtctctactaaaaatacaaaaaattagccaggcttggtggcgggtgcctgtagtcccagctactcaggaggctgaggcaggagaatggtgtgaaccca
rsRNA-1195-n	NO	NO	YES	YES	YES	YES	tcaaaaaaaaataaacaaacaaaataaataaaaataataaaaataaaaataaaaaattagccaggcgtggtagcacatgcctgtagtcccaactactcaggaagctgaggcaggagggtcacttgagtccaggagattgaggctgcagtgagctgtgatc
rsRNA-1282-n	NO	NO	YES	YES	YES	YES	aggcgggcagatcacctgaggttgggagtttgagaccagcctgaccaacatggagaaaccccatctctactaaaaatacaaaattagccgggcatggtggcaggggcctgtaatcccaacaactcaggaggctgaggcaggagaatcgcttgaacccagg
rsRNA-1364-n	YES	YES	YES	NO	YES	YES	gcggctcagcctgtaatcccagcactttgggaggccgaggcagttagatcacctgaggtcgggagttcgaggccagcctggccaacatggtgaaaccccatctctactaaaaatacaaaaattagttgggtgtggtggcaggcacctgtaatcccagctc
rsRNA-1437-n	YES	YES	YES	YES	YES	YES	agctcacgcctgtaatcccagcattttgggaggccgaggcgggtggatcacgaggtcaggagatcgagaccatcctggctaacacggtgaaaccccgtctctactaaaaatacaaaaaattagccgggcgtggtggcaggcgcctgtagtcccagctact
rsRNA-1529-n	YES	YES	YES	NO	YES	YES	tgtggtggctcacacctgtaatcccagcactttgggaggccgaggcaggtggatcacaaggtcaggagatcgagaccatcctggctaacatggtaaaaccctgtctctactaaaaatacaaaaaattagccggcgtgctggcggatgcctgtagtcccag
rsRNA-1539-n	YES	YES	YES	YES	YES	YES	cccggctaattttttgtatttttagtagagacggggtttcaccgttttagccgggatggtctcgatctcctgacctcgtgatccgcccgcctcggcctcccaaagtgctgggattacaggcgtgagccaccgcgcccggccTATATTACTTTTTATAACT
rsRNA-1451-n	YES	YES	YES	NO	YES	YES	acctatgagtgagaatatgcggtgtttggttttttgttcttgcgatagtttactgagaatgatgatttccaatttcattcatgtccctacaaaggacatgaactcatcattttttatggctgcatagtattccatggtgtatatgtgccacattttctta
rsRNA-1591-n	NO	NO	YES	YES	YES	YES	aaccaacccaaatgtccaacaatgatagactggattaagaaaatgtggcatatatacaccatggaatactatgcagccataaaaaatgatgagttcatatcctttgtagggacatggatgaaattggaaaccatcattctcagtaaactatcgcaagaac
rsRNA-1611-n	NO	NO	YES	YES	NO	NO	ggcaaaggacatgaacagacacttctcaaaagaagacatttatgcagccaaaaaacacatgaaaaaatgctcatcatcactggccatcagagaaatgcaaatcaaaaccacaatgagataccattttacaccagttagaatggcaatcattaaaaagtca
rsRNA-1764-n	YES	YES	YES	YES	YES	YES	agcctggccaagatggtgaaaccccgtctctactaaaaatacaaaaattagcctggcatggtggcaggcgcctgtaatcccagctacttaggaggctgaggcagagaatttcttgaacctgggaggcagaggttgcagtgagctgagatcacaccactgc
rsRNA-1802-n	YES	YES	YES	NO	YES	YES	AAGGAGGTGACATGTAGTTTGAGGCAAAGTCTTTTATATTTAATTATTTTTGACGttgtagaggcgaggtctcactatgttgcccaggctggtctccagctcctaggctcaactgatcctcctgcctcagccttccaaagttctgggattactggcatga
rsRNA-1831-n	YES	YES	YES	YES	YES	YES	tgggcatggtggcacatgcctgtaatcccagctacttgcgaggctgaggctggagaatcacttgaacctgggaggcagaggttgcagtgagctgagatcgcgccactgcactacagcctgggtgacagagtgagactctgtctcaaaaaaaaaaaaaaTC
rsRNA-1867-n	YES	YES	YES	YES	YES	YES	agcaggagaaacacttgaacttgggaggcagaggttgcagtgagccaagatcgtgcaccaccgcactccagtctgggtgacagagtgatactttgtcaaaaacaaacaaacaaaaaacaaacaaacaaaaaaccagaaaacaaaaaacagacaaacaaaa
rsRNA-1881-n	YES	YES	YES	YES	YES	YES	tcccgagtagctgggactacaggtgcctgccaccatgcccggctaattttttgtagttttagtagagacttggtttcaccatgtgttagccatgctggtctcgatctcctgacctcatgatccacccgcctcggcctcccaaagtgctgggatttcaggc
rsRNA-1912-n	YES	YES	YES	NO	YES	YES	ttcaagaccagcctggccaacacggtgaaaacccatctctactaaaaatacaaaaatcagccgggcgtggtggtacatgcctgtagtcccagcttcaggaggctgaggcaggagaatcacttgaacccaggaggcagaggttgcagtgagctgagatcat
rsRNA-1963-n	YES	YES	YES	NO	YES	YES	aatcccagctactcgggagggtgaggcaggagaatcacttgaaccagggagttgaaggttgcagtgagccgagatcacaccactgcactctagcctggcaaaagagcaagaatccatctcaaaaaaaaaaaaaaaaaaCTATGACAATGTggccaggcat
rsRNA-1989-n	YES	YES	YES	YES	YES	YES	ccgggcatggtggtgcatgcctgtaattccagctacttgggaggctgagacaggagagtcatttgaacctgggaggcagaggttgcagAAAGAAAATATAACTTTGCTGTCCAGAACATTTTGAGGGTACACTGGTAAATTTAAAAGGATGGTCACtgat
rsRNA-2050-n	YES	YES	YES	YES	YES	YES	gagacggggtttcaccgtgtgagccaagatggtcttgatctcctgacctcgtgatccacccgccttggcctcccaaagtgctgggattacaggcatgagccaccgcgcccggcTGGTACTGGATATTTGGATATTTATTCTATAGGGCTTTAGGGAAATG
rsRNA-2084-n	YES	YES	YES	YES	YES	YES	attccagctactcaggaggctgaggcaggagaatccttgaacctgggaggcggaggttgcagtgagccgagatcacgccattgcactccagcctgggcaacagagcaagatgccgtctcaaaaaaaaaaaaaaCACATATTGTGTATATTTATTTCTCTA
rsRNA-2104-n	YES	YES	YES	YES	YES	YES	actaaaaatacaaaaattagccaggtgtggtggcgggcacctgtaatccaagctactcgggaggctgaggcaggagaatcgcttaaacatgggaggcagtggttgtagtgagccgagatcgtgccactgcactccagcctgggcaacaaagcaagatttc
rsRNA-2225-n	YES	YES	YES	YES	YES	YES	ctaaaaatacaaaattagccaggcctggtggcacatgtctgtaatcccagctgcttgggaggctgagacaggagaatcgcttgaacccgggaggcagaggttgtggtgagccgagatcacgccattgcacaccagacttggtaacaagagggaaactctg
rsRNA-2201-n	YES	YES	YES	YES	YES	YES	ccaagtagctgcgattacaggcttgcggcaccacaccggctaattttttgtatttttagtagagacggagtttcaccatgttggccaggctggtctcaaactcttggcctcaagtgatctgcctgcctcggcctcccaaagtgctgcaattacaggcatg
rsRNA-2482-n	YES	YES	YES	YES	YES	YES	ggtgggtgtctgtagtcccagctactcgggaggctgaggaaggagaatggcatgaacctgggaggcagagcttgcagtgagccgagattgtgccactgcaatccagtctggagaatagagtaagtctccatctcaaaaaaaaaaaaaaaaaagtttctcc
rsRNA-2524-n	YES	YES	YES	NO	YES	YES	ggtcaggagatcgagaccatcctggctaacatggtgaaaccccatctctacttaaaaatacaaaaaattagccaggcatggtcatgggcgcctgtagtcccagctactagggaggctgaggcaggagaatggcgtgaacccgggaggcagagcttgcagt
rsRNA-2502-n	YES	YES	YES	YES	YES	YES	tgcggtggctcacacctgtaatcccagcattttgggaggccgaggtgggcagatcacgaggtcaggagatcgagaccatcctggctaatacggtgaaaccccatctctactaaaaatacaaaaaagtagccgggggtggtggcaggcgcctatagtccca
rsRNA-2546-n	YES	YES	YES	YES	YES	YES	AGAAAGCAATGTAAATGAAAAGAACAACAATCTGCTTAACAGACAATAAAAGGGTCTAGCCTACCATCTTCTTCAGTCTTGATGTATAGCTGGGCAGTATAGGTATCAGAGAATCCCTTTTCTGTTGATGGAGTAATTTTTAATATATAATCAGTGTATT
rsRNA-2581-n	YES	YES	YES	YES	YES	YES	ttacaggcgtaggccaccatgcccagcATCATGCtttttttttttttttttttggtgacggagtctcactctgtcgcccaggctggagtgcagtggtgtgttcttggctcactgcaacctctgcctcccgggctcaagggattctgcctcagcttcccaa
rsRNA-2566-n	NO	NO	YES	YES	YES	YES	cttgaactcctgacctagtgatccacccgcctcagcctcccaaagtgctgggattacaggcatgagccacaacgcccaaccTTTTTTTTTTTAAACTTTAATTAAATGCTACTTTCTCATAGACTTCCCTAGACTGGTTTGCAATCTAAGGTAATAGGAA
rsRNA-2621-n	YES	YES	YES	YES	YES	NO	ggtggtgccccaatagggacattgtgtgggggctcgaccccacatttcccttctgcactgccctagcaaaggttctccatgagggccccgcccctgcaggaaacttttgcataggcatctgggcatttccatacagcctctgaaatctaggcagaggttc
rsRNA-2664-n	YES	YES	YES	YES	YES	YES	ttgatctcctgacctcgtgatccgcctgcctcggcctcccaaagtgctgggattacaggcatgagccactgcacccagccttggcattttcttttgccaagttacagagcagagtgtccagggctggggatggtagttccacttcccttccttgtgtctg
rsRNA-2791-n	NO	NO	YES	YES	YES	YES	ctgaggtcaggagttcaagaccaggctggccaacacggtgaaaccttgtctctacaaaaagacaaaaattagccagccatgatggtgggtgcctgtaatcccagctactcgggaggctgaggcaggggaattgcttgaaccagggaggtacaggttgtag
rsRNA-2813-n	NO	NO	YES	YES	YES	YES	agtggtgcaatcatagctcactgaaaccttgaactcctgggcttaagtgatcctcccaccccagcctgtccagtagctaggactcaaggtgcacacgaatataccctgctaattttttttttttttttttttttgcagagatgggtctcactatattgcc
rsRNA-2713-n	YES	YES	YES	YES	YES	YES	cctctttcttcttcttctttttttttttttttttttttttttgagacagagtctcggtctgtcactcaggctggaatacaatggtgagatctcagctcactgcaacctccacccccctgcccccgaccggggttcaagagatcctcccacctcagcctcc
rsRNA-2786-n	YES	YES	YES	YES	YES	YES	AATAATTTGAATGGTAATTtttattgggcaattgcaatacgtcacacagtgagctaagcacttttcagacagcgtctcacatttaattctcacagcatccttgtcatgtgggtactttttagtctcaatttatagataaggatactgttgtttagagata
rsRNA-2839-n	YES	YES	YES	YES	YES	YES	ccaggaggctgaagcaggagaatctcttgaacccaggaggtggaggttgcagtgagccaagattgcgccattgcactccagcctgggtggtaagagcaaaacctatctcaaaaaaaaaaaTAATATAAACTCCATCTCAAAAAAATAATAATAATAAAGA
rsRNA-2896-n	YES	YES	YES	YES	YES	YES	aaaatacaaaaattagccaggcgtggtggcgagcacctgtagtcccagctacttgggaagctgaggcagaagaatgacctgaaccctggaggcagagcttgcagtgagccaagatcgtgccattgcactccagcctaggcaacagagcgagactctgtct
rsRNA-2925-n	YES	YES	YES	NO	YES	YES	caggcacacaccaccatacccagctaatttttgtatttttagtagagacagggtttctctatgttggttaggctggtgttgaactcctgacctcaagtgatccacccgtctcagcctccctaagtgctgagattataggcgtgagctaccacacctggcc
rsRNA-2850-n	NO	NO	YES	NO	YES	NO	aataagcagcccaaccctcagtttggtctgggaacaattacactccagcccaggtgacagagggagactttgtctcagaaaagaagcaagaaaaCAATAATAATAATAATGAAGATAATTAGCCAGGCGTTGTGCTGTTTTGTGGCTCACACCCTTgcct
rsRNA-2962-n	YES	YES	YES	YES	YES	YES	ctcaaactcctgacctcaagtgatccacccaccttggcctcccaaagtgttgggtttacaggcgcgagccacagtgcctggccCTCTTCTTTTTcttattgggttcagaccactagaaaaatctgtcaggtcacaggatgactgcagagattatggaacg
rsRNA-2891-n	YES	YES	YES	YES	YES	YES	atggctcactgcagcctcaacctcccaggctcaggtgatcctcctacctcagcctcctgaggagctgggagtacaggcatgcaccgtcatgcccagctaatttttgtactttttctagagacggggtcttgtcacattgcccaggctggtctcaaactcc
rsRNA-2939-n	NO	NO	YES	YES	NO	YES	TTATTTAACTCtttttttttttttttttttgagaaggaatctcactctgtcacctaggctggagcgcgagcttagctcaccgcaacctccacctcctgggttcaagcaattctcttgcctcagccttccgagtagctggtattacaggcacccgctatta
rsRNA-2975-n	YES	YES	YES	YES	YES	YES	tttgggaggccgaggcaggtggatcacgaggtcaggagatcgaaaccatcctagctagcacggtgaaacccagtctctactaaaaatacaaaaaaaaaaattagccgggcatggtggcgggcacctgtagtcccagctactcgggaggctgaggcaggag
rsRNA-3007-n	YES	YES	YES	YES	YES	YES	ctaactttttgtatttttagtagaggcggggtttcaccatgttaaccaggatggtttcgatctcctgacctcgtgatccgcccgcctcggcctcccaaagtgctgggattacaggcgtgagccaccgcgcccggccCAGTGCTTCTATTGTTTGAGTGCC
rsRNA-3044-n	YES	YES	YES	YES	YES	YES	ATGAGATCAGTGTACTCAAAGCCTCTGTTCCACCCAAACCACCAGGTCCTTTTCCCTTGTTGCTGAGAGTGGCCTTGAAAACCCTCAGTAACACTTCTCCCCTGCCCTTAGGTGCCTGCTACACCCAGGGAGGCCAGAAGAGGTGGACAGAAATAGTCTC
rsRNA-3035-n	YES	YES	YES	YES	YES	NO	GTCTGTAAATTTCCATGTCAGATCTCCCACTGAGGACAAACGGGCAGGATGGGATCCATGTCTTGAGACCCGTGTGGTCAGCAGCCCATTTTCTCTTGAGCAAGCACAGATGCCTGTGAAGGGACAAGGAGGTGGAGAAGCCGGGAGGCGCTGGAGGAGG
rsRNA-3081-n	YES	YES	YES	YES	YES	NO	GAAATTGGGATAGATTGGAGTCTGATGATCTTGGACAGGGAGTCAGTGAGGTCATTAAATTTTCCTCGGCCTGCTTGGTTTCTAATCCTAACCCAGATGCTTGCTGCTAGCTTGGGAACATTGAGCAAGTtgttaggagggaattctccatgggtctctc
rsRNA-3092-n	YES	YES	YES	YES	YES	YES	tatttttaatggagacagggtttctccatgttggtcaggctggtctcgaactcctgacctcaggtgattctcccgtctcggcctcccaaagtgctgggattacaggcgtgagccaccgcggcctgccTCTCCGCACTTCCACAAAAAATTTCTTGGCACT
rsRNA-3079-n	YES	YES	YES	YES	YES	YES	ctcctgagtagctgggattacaggcatgcaccaccacacccggctaattttgtatttttagtagagacggggtttttccatgttggtcaggctggtctcgaattcctgacctcaggtgatctgccctcctcagcctcccgaagtgttgggattacaggcg
rsRNA-3148-n	NO	NO	YES	YES	YES	YES	tggctcacgcttgtaatcccagcactttgggatgttgagacgggtggatcacctgaggccaggagttcaagaccagcctagccaacatggcaaaaccttgtctctactaaaaatacaaaaaaattatctgggcgtggtggcgcacctgtactctcagcta
rsRNA-3068-n	YES	YES	YES	YES	YES	NO	TTATTTTTGGCACTTGTGCTTTGAGTGGGTGAAAAGAAAAGTCACGTGAAGAGAGGCAGCCATCAAATGTATTGTCCTGTTTTCTTTCATTTGAAAATGCTCTTGATAATAACATTACATATTTTATGTGTATcataaattatcacatttgctccacaaa
rsRNA-3172-n	YES	YES	YES	YES	YES	YES	gaaaattagctgggcacagtggcacacacctgtagtcccagctacttgggaggttgaggtgggaggatcacttaaacccaggtggtcgaggctgcagtgagctatgatatgccactgcactccaagcctggacgacaaagcaaggctctgtctcaaaaaa
rsRNA-3158-n	YES	YES	YES	NO	YES	YES	ctactaaaaatacaaaaattagctgggcatggtggcgcatgcctgtagtcccagctactaaggaggctgaagcaggagaatcccttgaacccaggaggcagaggttgcagagagccaagctcatgccactgcactccagcctgggtgacaaagcaagact
rsRNA-3169-n	YES	YES	YES	YES	YES	YES	ATTGATAAATAATTGAGAACTGCACAATCTCctctctctctctctctctctttttttttttttttctggacggagtcccgctctgttgcccaggctggagtgcagtggcacgatcttggctcactgctacctccgcctcctgggttcaagcaattctcct
rsRNA-3143-n	NO	NO	YES	NO	YES	YES	tcccgagtagctgggattatgggtgcacgccaccacgcccagctaatttttgtattttagtacagatggggttccaccatgttggccaggatggtcttgatctcttgacctcgtgatctgcctgcctcagcctcccaaagtgctgggattacaggcataa
rsRNA-3085-n	YES	YES	YES	YES	YES	YES	TCTCAAAGCATTACACAAATAACAATGTAGGAAAAGATAGAAGGGTGGATGATCTTTTATATTGGATGATGAAGAATGATAATGAGGATATGAGGCATGGTGAGTATACCCAGACAAGATTAGAGAAATAACGAACCCCTGCAATCTCCTTGTATGTAAG
rsRNA-3249-n	YES	YES	YES	NO	YES	YES	ccccgtctctgctaaaaaaaaaaaaaatacaaaaattagccaggcatggtggcgcttgcctgtaatcccagctactcaggaggctgaggcaggagaattgcttgaaacccgtgaggcagaggttgcagtgagcagagattgcTATTCAGCTAGGAAAAAA
rsRNA-3297-n	NO	NO	YES	YES	YES	YES	tagaattacaagtgtccactaccacacccagctgattttttgtatttttagtagagacagggtttcgctatgttggccatgctggtctcgaactcctgacctcaggtgatccacctaccttggcctcccaaagtgctgggattacaggcatgagccactg
rsRNA-3286-n	YES	YES	YES	NO	YES	YES	acaaattcataaactttcttaaaacattatattttttacaattttttttttttgagatggagtcgcgctctatcacccaggttagagtgcaatggtgcaatctcagctcactgcaacttctgcctccagggttcaagcgattctcctgtctcagcctccc
rsRNA-3213-n	YES	YES	YES	YES	YES	YES	GACTTACCATCTTTAACTCTTGTACCCAGGCAGGTTTAAGCAGGTGCAAACACTGGCTGTCACTGCTGATGCCTTCTTCTGTCTCTACTCCTATGTGTCTAAGACACCTGTCCAAAAGTTCACACCATCCCACATGTTCTGGAATTGCAACCATCCAACT
rsRNA-3445-n	YES	YES	YES	YES	YES	YES	ggaggccagaatcacttgaggtcaggagttcaagaccagcctagccaagatggtgaaacccggtctctactaaaaataccaaaaaaaattagctgggtgtggtggtgcacaactgtagtcccagctacacaggaggctgaggcaggagaatcacttgagg
rsRNA-3408-n	NO	NO	YES	YES	YES	YES	CTATGTTGTTTTTGCCTGTTCCCTCAACTGGAGCCATGCTCTTTACATCCCATCCAACTTTGAAACCTGGATGCCCTTTCCTTTCTCAGACCACCCCAGTCCCAGTGGAACAAGCTGAAGCACTCCAACTCAATGGAACCGCTGCTTTAAACAACTCTCA
rsRNA-3413-n	NO	NO	YES	YES	YES	YES	aggcttctttcccacaacaatctgccaATTCGCAACTTATCTACATGTTTCTCCAGGCATGTGTACCAAGCCCCCAAAACTTGGCTCCCTCCTCCCTTTGTGACTCCCACCTTCATACCACAGATTAATATTTCACAGGAACAAGAACTATCAATGGCAC
rsRNA-3404-n	YES	YES	YES	NO	YES	YES	caccgggctaatttttgtatttttagtagagacagggtttcaccatgttggtcaggctggtgtcaaactcctgacctcacgatctgcccgccttagcttccccaaagtgctgggattacaggtgtgagccactgtgtccggcTAGATTGTTTTCTTATAG
rsRNA-3440-n	YES	YES	YES	YES	NO	NO	ctcaccctccatgggctgcacccactgtccaaaccgtcccaatgagatgaattgggtacctcaattggagatgcagaaatcatctaccttctgcgttgagctagctgggagctacaaatcagagctgttcctattcggtcatcttTCCAGCAaatgctct
rsRNA-3267-n	NO	NO	YES	YES	YES	NO	aagtgaatcaaacaattttttagtttcatagtgcatataaaagttatgttcatactacactgtagtctattagtatgcaattgcattgtttaaaaaagcacactgtatatattttattttattttattttgaggtggattttcgctcttattgcccaggc
rsRNA-3446-n	NO	NO	YES	YES	YES	YES	tttgtgtttttagtagagatggggtttcaccatgttggccaggctggtcttgaactcctgacctcagttgacccacctgcctcagcctcccaaagtgctgggattataggcgtgagccactgtacctggccACCTTCCATTTTTATAAAAAATGTAGGAA
rsRNA-3390-n	NO	NO	YES	YES	YES	YES	gctggtctccaactccttggctcaagcgattcaccttggcctcccaaaatgctgggattacaggcaggagccacaacacctagcctgggaacgacgtttttaacaagcaccttagtgcttgctctgaaatttgagaaACCTCATCAAGTATTTTAAGAGA
rsRNA-3452-n	NO	NO	YES	YES	YES	YES	ctgttaccaaggctggagtgcagtggcacgatcttggctcactgcaacgtcagcctcccaagttcaagcgatcctcctgcctcagcccccctagtagctgggattacaggcacccacaaccatccctggctaatttttgtatttttcatagagacagggt
rsRNA-3364-n	YES	YES	YES	YES	YES	NO	ccaaaaaattagttgacctggtgatgtgcacctgtggtcccagatacctgggaggctgaggcaggtggatcactggagcccaggaggttgaggctgtagtgagccatgattgtattactgcactctaatctgggtgacagagcaagaccctgtctcaatt
rsRNA-3450-n	YES	YES	YES	YES	YES	YES	cacgcccggctaatttttttttttttttttttttttttttttgtatttttagtagagacggggtttcaccgtgttagccaggacggtctcaatctcctgacctcgtgatccgcctgccttggcctcccaaagtgctgggattacaggcgtgagccaccgc
rsRNA-3462-n	YES	YES	YES	YES	YES	YES	tctgagtagaaactatcattaaccccgtttttttttgttgtttctttttttttgaggcagagtcttcctctgttgcccatgctagagtgcagtggtgtgatcttggctcactgcaacctccgcctcctgggttcaaaccattctccctgcctcagcctcc
rsRNA-3516-n	NO	NO	YES	YES	YES	NO	atatgtttgttggccgcataaatgtcttcttttgagaagtgtctgttcatatccttctctcactttttgatggggcagtttatttttttcttgtaaatttgttaaagttctttgtagattctggatattagctctttgtcagatggatagattgcaaaat
rsRNA-3532-n	YES	YES	YES	YES	YES	YES	ttgggaggccgaggtgggtggatcacctgaggcaaggagtttaagaccagcctggccaacatggcaaaaccccatctccactaagagtacaaaaattagccaggggtggtggtgcacacctgtaatcccagctacttgggaggctgtggcacaagaattg
rsRNA-3549-n	NO	NO	YES	NO	NO	YES	agaaatcctcaaaaaaagagtatcagaaatgaaaatatttgggtaaattcaaagactataattttttaaatccccttaatttctttaccatacatatgagtatgtaaGAGTttaaagggtagtccacaagaccaccctcacttctgataccaactagaag
rsRNA-3562-n	NO	NO	YES	YES	YES	YES	aaactcctgacctcaagtgatccacccagctaagcctcccaaagtgctgggattacaggggtgagacaccgcgcccagccAGAACATGCTTATAGGctgacaaaagataacaatgactgtagctgggaaaatctgagcaacaaaatagtaatggattata
rsRNA-3531-n	YES	YES	YES	YES	YES	YES	agctacagggaggctgaggcaggagaatcacttgaaccaggtggcggaagttgcagtgagcctagattgcgccactgccctccagcctgggcaacagagcaagactccatctcaaataaataaataaataaataaataaaaataaataaaGCCCACTAAT
rsRNA-3566-n	YES	YES	YES	NO	YES	YES	aaaatacaaaaattagctaggcatggtggtgggcacctgtgatcccagctactcaggaggctgagacaggagaatcgcttgaacacagagggtggaggttgcagtgagccaagattgcaccactgcactccagcctgggtgacagagtgagacttcatct
rsRNA-3572-n	NO	NO	YES	YES	NO	NO	GCCTTAAGTATTTATCACTCTTGACTTCACTTCTAGATATTTATCCCAAAAAAAATTAGAAATAAGAAAGATTTCATTCAGTAAGTTCCTGATTATCTTTATTAAGTCAAAATAACATAGATCAAATCTGGCTAAGATGTCATTACAAAAAAAAAAAAAA
rsRNA-3524-n	YES	YES	YES	YES	YES	NO	gatcacgcaggagattgagaccatcctggctaacatggtgacaccctctctactaaaaatataaaaacttagccaggcatggtggcacgcacctgtatccccagctacacgggaggttgaggcaggagaatcacttgaacccgggaggcggaggtgtgca
rsRNA-3686-n	YES	YES	YES	YES	YES	YES	AGTACATGCATAGAAAATCTGTGGAAGAggctgggcgcggtagctgatgcctgtaaccccagcactttgggaggccgaggcaggcagatcacgaggtcaggagatcgagaccatcctggctaacactgtgaaaccccgcctctactaaaaatacaaaaaa
rsRNA-3493-n	YES	YES	YES	NO	YES	YES	ACAGTATCTGTAGGTCAAAATCTAAATAGATGGCTATATCCTCtgtataagttttctagggctgccacagtcatcacaaactgggtggcttcaaacaacagaattttattctctcacagttcttggggctagaagtcagaagtcaaggtcagcagggcca
rsRNA-3719-n	YES	YES	YES	YES	YES	YES	ctctttttttcctattttattttttgagaaacaggtcttgctatattgtccaggctggtctcaaactcctggactcaagcagttctcctgcctcagctccaagttgctgggcttacaggtgtgagcAAGTGCAACTGCTCAGCTGCATTTCCTTGATGTG
rsRNA-4034-n	YES	YES	YES	NO	YES	YES	ggccctggtggcataggcaagttacatgaacaatcagcctagccaggcgcggtggctcacacctgcaatcccagcacttcgggaggcccaggtgggcggattgcttgaggtcaggagttagagaccagactagccaacatagcaaaaccccatctctacc
rsRNA-3771-n	YES	YES	YES	YES	YES	NO	tcaaaaaaaTTTTCTTggccgagcacagtggctcacgcctgtaatcccagcacttggggaggccgaggcggacagatcacaaggtcaggagatcgagaccagcctggctaacacagtgaaaccccgtctctactaaaaatacacagaattagctgggcat
rsRNA-4120-n	YES	YES	YES	YES	YES	YES	ggaggctgaggcaggagaattgcttgaatccaggaggcacaggctgcagtgagctgacattgcaccattgcactccagtctgggtgacagagcaagatatgtctaaaaaaaaaaaaaaaaGACAggccaggtgaagtggctcacacctgtaattccagca
rsRNA-4244-n	NO	NO	YES	YES	YES	YES	cccaagctggagtgcaatggcacaatctcggctgactgcaacctccatctcccaggtcaagcaattctcctgcctcagcctcccgagtagctgggattacaggcacctgccaccaagcctggctttttttttttttttttttttttttttttttttgtat
rsRNA-4280-n	YES	YES	YES	YES	YES	YES	ctgcctcagcctcccgagtagctgggactgcaggcacacacaaccacgcccagctaattttgtatttttagtagagacagggtttcaccatgttggccacgctggtcttgaacttctgatctcaggtgatctgcccgcctcggcctcccaaagtgctgga
rsRNA-4447-n	YES	YES	YES	YES	YES	YES	caatgttcaaggtcaggaagcatccggcatgggagaaaggtataggctgggaggctaggcccgtctctcatctctctccttttcacatttttctgcctgctttatattcactggaagctgattagattgtgcccacccagttaagggtgggtctgccttt
rsRNA-4495-n	YES	YES	YES	YES	YES	YES	ctaacacagtgaaaccccatctctactaaaagtacaaaaaaatttgtcgggcttggtggcgggcacctgtagtcccagctacttgggaggctgagacaggagaatggcgtgcacccggagggcggagcttgcagtgagccaagatcacaccactgcactc
rsRNA-4531-n	YES	YES	YES	YES	NO	NO	ctcactgcagcctcaatctcctgggctcaagcaatcctcccatctcagcctcctgagtagctgagagtacaggcgcatgccactatgcccgaataatctttttattttttgtagagacatggtttcgccatgttgcccaggctggtcttgaactcctggg
rsRNA-4519-n	YES	YES	YES	YES	YES	YES	cccagctccttaggagactgaggcacgaggatcgcttgaacccaggaggtggaggttgcagtgagccgagatcgtgccactgcactccagcctgggtgacagagtgagaccctgcctcagaaaaaaaaaatgctgatatactgagacagtggtgttgcag
rsRNA-4543-n	NO	NO	YES	YES	NO	NO	tgcgccactgtactccagcctggctaacagagcaagattccctctcaaaataaaataaaaTGCACTAAAATTATTTTAcaaaaaagaacaggaaaagatgcttaacatcattagtcactagggagatgcaaatcaaaatcaatgagataaccactacaca
rsRNA-4616-n	YES	YES	YES	YES	YES	YES	ggtcagatgcagtggctcacacctgcaatcccagcactttgggaggccgaggcaggtggatcacttgaggtcaggagttcaagaccagcctggccaacatggtgaagccccatctctactaaaaatacaaaaattagctgggtgtggtggctcatgcctc
rsRNA-4722-n	YES	YES	YES	YES	YES	YES	ggcaatgacgcgatctcagcctactgcaacctccgcctcccaggttcaagcaattctcctgtctcagcctcccaagtagctgggattacaagtgcctgccaccacccctggctaattttttgtatttttagtagagacggggtttcatcatgttggccag
rsRNA-4726-n	NO	NO	YES	YES	YES	YES	agacggggttttgccatgttgcccaggctggtcttgaacgcctgggctcaagagagccatctgccttggcctcccaaagtgctgggataatgggcatgaaccactgcacccagccACCACCAGTGGATATAAAGGGCTGGTAATATGTATACACGAAAGT
rsRNA-4835-n	NO	NO	YES	YES	YES	YES	cctcccaagtagctgggactactggcgcccgccaccacgcccggctaatttttgtatttttagtagagacggggtttcatgatgtcagccaggctggtcttgaactcccaaccttgtgatccgcccacctcagcctcccaaagtgctgggattacaggtg
rsRNA-4877-n	YES	YES	YES	YES	YES	YES	acttgggaggctggggtgggaggatcgcttgagcccaggaggtcaagacttcagtgagctatgaccgtatcactgcactccagcctgggtgacagagtgagaacctatctcaaaaaaataaaaaaaaataaaaGGCCACcacacacacacacatacacac
rsRNA-4931-n	YES	YES	YES	YES	YES	YES	gcactttgggaggccaaggcaggaggatcacttgagcccagaaactcgagaccaacctgggcaacatagtgagacctcatatctgtggcaggccagttctccctgacagtcacacagacagggctccatagcactccatttacatagatgaatttccaca
rsRNA-5030-n	NO	NO	YES	YES	NO	YES	ctcccaagtagctgggactataggcacacacaaccacaccaagctaacttttgtattttttgtagagactgggtctcaccatgctgcccaggctggtcAATGAGTTTTTTTATTACAGACGTTTTCTTACATACACCAAAGTAGACCTTTTAAAAACTTa
rsRNA-5020-n	YES	YES	YES	YES	YES	YES	aggctgaggcgggtggatcacaaggtcaggagatcgagaccatcctggctaacacggtgaaaccccgtctctactaaaaatacaaaaaattagccgggtgtggtggcaggcgattgtagtcccagctactctggaggctgaggcaggagaatggcgtgaa
rsRNA-5099-n	YES	YES	YES	YES	YES	YES	gcctgtaatctcagcatttcgggaggccgaggctggtggatcacctgaggtcaggagttcgagaccagcccggacaacgtggcaaaaccctgtctctactaaaaatataaatattagccgggcatggtgttgggttcctgaaatcccagctacttgggag
rsRNA-5216-n	YES	YES	YES	NO	YES	YES	cccagctacttgggaggctgaggcagaacaatcgcttgaacctgggaggcagaggttgccgtgaggcgagatcgcgacactacactcgtctgggcaacaagagtgaaactccgtctcaaaaaaaaaaaaaGTCAGATCTGTGTAAAGAGAATTAGTGTAC
rsRNA-5220-n	YES	YES	YES	YES	YES	YES	ctcccaagtagctggggttacaggcatgtgccaccatgcccagctaatttttgtatttttagtagagatgaggtttccccatgttggtcaggctggtcttgaactcctcacctcaggtgatccgcccgcctcggcctcccaaagtgttgggattacaggc
rsRNA-5195-n	NO	NO	YES	YES	YES	YES	gaactcctgacctaaggtgatccacctgcctcagcctcccaaagtgctgggattacaggcgtgagtcaccatgcctggccTCAAATTTGTCTTGTAGCTGAAGACCCGTCATTTAAACTTGTTACTCCATAGGATGGACAACAACAATAACAATTGCTGA
rsRNA-5228-n	NO	NO	YES	YES	YES	YES	accactgctggccaggcgtggtggctaacgcctgaatcccagcaatttgggggctgaggcgggcagatcacctgaggtcaggagttttgagagaccagcctggccgacatggtgaaaccccgtttctactaaaaataaaaaaaaattagccaagtgtggt
rsRNA-5276-n	NO	NO	YES	YES	YES	NO	aacaattacttctcagtatcctctgctatttcatctaattgtctggttatggtgctagccaaaagaggaacatgtgtcatcttttaaactgcagcctctcttaaaacttcatgacaaatgtcattagcagcaggcaggattaactcttcatcaatagcaa
rsRNA-5309-n	YES	YES	YES	YES	YES	YES	gaggctgaagtgggaggatcacttgagcccaggaggtggaggctgcagtaagcagtgatcatgccagtgtactccagcctgggtgacagagtaagacactgtctcaaaaaaataaaaaTAAGTTAATTGATTCCTAAAATCAAGTTGCTGCTAGGCTTAA
rsRNA-5192-n	YES	YES	YES	YES	YES	YES	tgggaggccgaggcgggcggatcacaaggtcaggagatcgagaccatcctggctaacacggtgaaaccccgtctctactaaaaatacaaaaaattagccaggtgtggtggcgggcgcctgtagtcccagctactcgggaggctgaggcaggagaatggcg
rsRNA-5372-n	YES	YES	YES	YES	YES	YES	ggctaattttttttttatttttagtagagatgggttttcaccatgttagccaagatggtctcgatctcctgaccttgtgatctgcccacctcggcctcccaaagtgctgggattacaggcgtgagccaccgcgccaggccACCATTTGTGGTTTGATGAC
rsRNA-5373-n	NO	NO	YES	YES	YES	YES	tgcctatgttctgagtggtattgcctaggttttcttctagggtttttatggtttttggtcttacatttaagtcattaagccatcttgagttaatttttatataaggtgtaaggaagggatccagtttcagctttctgcatatggctagccacttttccca
rsRNA-5544-n	YES	YES	YES	YES	YES	YES	atcccagcactttgggagacagaggcgggcggatcacgaggtcaggagatcgagaccatcctggctaacacggtgaaaccccgtctctactaaaaatacaaaaaaaaaattagccgggcgaggtggtgggaacctgtagtcccagctactcgggaggctg
rsRNA-5593-n	YES	YES	YES	YES	YES	YES	gcctcccatgttcaagtgattctcctgacttagcctcccaaggagctgggattacaggcgtgaaccaccacacccggctaattttgtattcttcgtagagatggggtttctccacgttggtcacgctggtctcgaactcccgacctcaggttatccaccc
rsRNA-5610-n	NO	NO	YES	YES	YES	YES	tggctgtcgcccaggttggagtgcagtggtacaatctcggctcactgcaacctccgcctcccaggttcaagtgattctcctgcctcagcctttcgagtagctgggattacaggcactcaccaccatgctgggctaatttttatatatttagtacagacag
rsRNA-5770-n	NO	NO	YES	YES	YES	YES	gactaatttttgcattttttttgtagagacagggtttcaccatgttgtccaggctggtctcaaactcctgggctcaagcaatcctcccatctcagcctcccaaagtgctggaattacaggcatgagctaccacacgtggccTAGACAGGTTTTTTAACCC
rsRNA-5791-n	NO	NO	YES	YES	YES	YES	ACATGGGAAGAGAATTAGCCAAGGGACTCttttgttttttgtgttttgtgtttttagagacagtctcattctgtcacccaggctggagtgcagtgtcgtgatcttagctcactgcaacctcggcctcccaggctcaagcgattctcctgcctcagcctcc
rsRNA-5893-n	NO	NO	YES	YES	YES	YES	ggagtgcagtggcacgatctcagctcactgcaacctctgcctcccggattcaaacgattctcctgccttagcctccctgagcaactgagtctacaggcacacaccaccatacctggctaatttttgtatttttagtagagacaaggtttcaccatgttgg
rsRNA-5906-n	YES	YES	YES	NO	YES	YES	cccaggttcacgccattctcctgcctcagcctcccgagtagctgggactacaggcgcccgccaccatgcccggctaattttttgtatttttagtagagatggggtttcaccgtgttagccagaatggtctcgatctcctggcctcatgatctgcctgcct
rsRNA-6397-n	NO	NO	YES	YES	YES	YES	caaattcctgggctcaagcaatcttctgcctcaggctgtggagtagctggcattacagacatgcatcaccacacctggttaatttttttcttttttttttttaatatgcagggttttgttaatgttgaccaggctggtcttaaactcctggcttcaagca
rsRNA-6375-n	NO	NO	YES	YES	YES	YES	caaactcctggtctcaagtgatcttcccacctcagcctcccaaagtgctgggatgataggcatgagccaccacacccagccCATATTAAGttttttttttttttttctgtgacagagtctagttctgtcacccaggctgggtcttggcccactgcaacct
rsRNA-6504-n	YES	YES	YES	YES	YES	YES	GAATTCTAAAAAGGCTGGAagcactttaggaggctgaggcaggtggatcacctgaggtcaggagttcgagaccagcctggccaacatggtgaaacctcatctttactaaaaatacaaaaaattagctgggcgtggtggcacgtgcctataatcccagcta
rsRNA-6280-n	YES	YES	YES	YES	YES	YES	tcaggagtttgagaccagcctggccaacatggtgaaaccctgtctctactaaaagtacaaaaattagcccgaggtggtggcgcacatctgtaatcccaaatactcgggaggctgaagcaggagaattgcttgaacctgggaggcagaggttgcagtgagc
rsRNA-6665-n	NO	NO	YES	YES	YES	NO	gatgtgtggttttattcataagctctctattctgttccattggtttatgtgcctgtttttgtacctgtaccatgccgttttggttactgtggcctcatagtatcatttgatgtcaggtagcatgaagcctccagttttgttgtttttgcttaggatggat
rsRNA-6684-n	YES	YES	YES	YES	YES	YES	gagcgtgaactccacagtcagatttgaagatgtgtcccccggaaaattttgcttagcctctgtatacctcagtttcctcatctccaaattgggggtaaATATATTGTATATATATATGCTTGGAGTGTGGCACAAAGGAAGCCTTCATAAAGGTTTACTA
rsRNA-6854-n	YES	YES	YES	NO	YES	YES	attaggccgggcacggtggctcacacctgtaatcccagcactttgggaggccgaggcgggcggatcaactgaggtcgagagttcaagaccagcctgaccaacatggagaaaccctgtctctactaaaaatacaaaaattagctgggcacggtgtcgcgcg
rsRNA-7006-n	YES	YES	YES	YES	YES	YES	ctgaccaacatggtgaaaccccatctctactaaaaatacaaaaattagccaggcgtggtggtggctgcctgtaatcccagctactcaggaggctgaggcagatccagcctggcgacagagcgagattccatctcaaaaaaaaaaaaagaaagaaATGGAT
rsRNA-7539-n	YES	YES	YES	YES	YES	NO	gggctcagttgatcctcctgcctcagtccctgagtagctggaattacaggtatgcaacaccatgcctggctgagttttttttttttgctagagatgggggtctcactatgttgcccaggctggtctcaaactcctgggctcaagtgatcctatggccttg
rsRNA-7673-n	YES	YES	YES	YES	YES	YES	ccagcctggccaacatggtgaaaccccgtctctactaaaaatacaaaaattagtcaggcatcatggcacgtgcctgtaatcccagctactcaggaggctgaggcaggagaatcactggaaccccagaggtggaggttgcagtgagccgaaatcgtgccac
rsRNA-7843-n	YES	YES	YES	YES	YES	YES	atagtataactaagccattttatatgtgaattgtgcaatgaatgacaaaacatagtactaaaaattcctggccaggtgtggtggctcacgcctgtgataccagcactttgggaggctgaggtgggcagatcacctcaggtcaggagttcaagaccagcct
rsRNA-8008-n	YES	YES	YES	YES	NO	YES	tatttttagtagagacggggtttcaccatgttggccaggctggtcttgaactcccgaccgcatgagccaccgcgccAGGCCAATAGAATCTTTTTCTAGAGATAAATATGGTATTATTTGCACATTATTCTTTACCTCCTTCTCGAGAGGTTTTGCGAGT
rsRNA-8120-n	YES	YES	YES	YES	YES	YES	actggggaggctgaggcaggacaatcgcttgaactgcagaggttgcagtgagccaagatcgtgccaccgcactccagcttcggggacagagtgaaagtccatctcaaaaaaaaaaaaaaaaaaaaaaaaaGTTTCCCAGGGAGGCAGTGAGGAATTAGAA
rsRNA-7381-n	YES	YES	YES	YES	YES	YES	tcccgcgtaactgggattataggaacacgccaccacgcccagctaatttttgtatttttagtagaaacggggtttccccatgttgcccaggctagtctcgaactactgacctcaagtgatcctcccgccttggcctctcaaagtgttgggattacaggcg
rsRNA-8503-n	YES	YES	YES	YES	YES	YES	ggaggccgaggtgggtggatcacttgaggtcaggagtttgagaccagcatggccaacatggcaaaaccctgtctctactaaaaatataaaaattagccaagcgtgttggcatgcgcctctaatcccagctactcgggaggctgagacaggagaatcgctt
rsRNA-8780-n	YES	YES	YES	YES	YES	YES	accttgtgatccgcctgccttggcctcccaaggtctcaatctcttgacctagtgatccacccgcctcggcctcccaaagtgctagaattacaggcatgagccaccgcgcccagccgacgtgggtttcaatacactggagactcctggtttttctcctgtc
rsRNA-9024-n	YES	YES	YES	YES	YES	YES	tttttttttttttttttgagacagagtcttgctctgtcacccaggctggagtgcagtggtgcgatcttggctcactgaaagctccacctgccgggttcacaccattctcctgcctcagcctcccgagtaactgggactacaggcgcctgccaccatgcct
rsRNA-9270-n	YES	YES	YES	NO	YES	YES	GACAATGATCAAGTATTACTCtttctttttttttttttttttttttttttgagatggagttttggtcttgttgcccatgctggagtggaatggcatgaccatagctcactgcaacctccacctcctgggttcaagcaaagctgtcgcctcagcctcccgg
rsRNA-9400-n	NO	NO	YES	YES	NO	YES	taggctcaccacaacctccgcctcccgggttcaagcaattctcatgcctcagcctcctgagtagttgggattacgggcatacaccaccacgcccagataattttgtatttttagtagagacgATACAGCTTTCTTAAGCATTTTATCAAAATTATGCCAA
rsRNA-9415-n	NO	NO	YES	NO	YES	NO	GCGCCTGGTGAAAATCTGAAAAGATTCTTACTAGAAGCTTTTCCTCTCCGCTCCGCCCCCTGAAGTCTCTCCCTCTTCTCAGGCCTACAGGCCTTGGCGTATAACGAAGCCCAGCAAATGACCGCATAGGCCTGATGGGGGCACGTCCCTCAGTATTTCT
rsRNA-9573-n	NO	NO	YES	YES	YES	YES	gtctcagtccaaaatctccttaagctgataggcaacttcagcaaagtctcagaatacaaaatctatgtgcagaaatcacaagcattcttatacaccaataacagacagagagccaaatcatgagtgaactcccattcacaattgcctcaaagacaataaa
rsRNA-9566-n	YES	YES	YES	YES	YES	YES	agggctgaggtgggatgatcacttgagcctggagaggtggaagctgcagtaagccgtgattgtgccactgaactccagcttgggtgacggagtgagattctgtctaagaaaaaagaaaaaaaaaGAGGTGCTTGATAAATAGTAGCTATCCATTATTGGC
rsRNA-9783-n	NO	NO	YES	YES	YES	NO	ctgggggagggatagcattaggagaaatacctaataaaaatgatgagttaatgggtgcagcaaaccaacaaggcacatgtatgtatatgtaagaaacttgcacgttgtgcacatgtaccctggaacttaaagtataataataataaaaaaaAGGATTCAG
rsRNA-10095-n	YES	YES	YES	YES	YES	YES	ttgtattttgtattttttgtagagaaggggtctcactgtgttgcccaggctggtctcaaactcctgggctcaagtgatcctcccgcctcgacctcccaaaatgctgggattacaggcatgcaccaccATAACCTGGCCCCAAAGAGGTTATTTTTTAAAG
rsRNA-10171-n	YES	YES	YES	NO	YES	YES	gtgtagcccaggctggagtgcagtggcgcgatctcagctcactgcaagctccgcctcccgagttcacaccgttatcctgcctcagcatcccaagtagctgggatcacaggcacctgccatcacgcctggctaattttttgtatttttagtagagacgggg
rsRNA-10661-n	YES	YES	YES	NO	YES	YES	gacagagttttgctcttgttgccttggctggagtgcaatggcaccatatcagctcactgcaatctctgcctcccaggttcaagccattctcctgcctcagcctccaaagtagctgggattacaggcgtgtgccaccacccagctaattttgtgtttttag
rsRNA-10649-n	NO	NO	YES	YES	YES	YES	gcccaggctggagtgcaatggcgcactctcggctcactgcaacctctgcctcctgggttctagcgattctccttcctcagcctcccaagtagctgagattaccggcgcccgtcaccacgcccagctaatttaaactttctgtgcttcggtgtcctcatct
rsRNA-10820-n	YES	YES	YES	YES	YES	YES	gctgggattacaggcccttgccaccacgctcagcttttttttttttttttgtatttttagtagagactgggttgcaccatgttggccaggatggtctcaatctcctgaccttgtgatccgcctgccttggcctccaaaagtgctgggattacaggcataa
rsRNA-3-n	YES	YES	YES	YES	YES	YES	cattttggaggctgaggagggtggatcactggaggtcaggagttccagaccagcctggccaacatggtgaaaccctgtctctactacaaatacaaaaattatctgggcgtggtgtgggcacctgtaatcccagctactcaggaggctgaggcaggagaat
rsRNA-54-n	YES	YES	YES	YES	YES	YES	cgggttcacgccattctcctgcctcagcctcccgtgtagctgggactacaagcgcccgccaccacgcccggctaattttttgtatttttagtagagacggggtttcaccgtgttagccaggatggtctcgatctcctgacctcgtgatccgcccgcctcg
rsRNA-186-n	YES	YES	YES	YES	YES	YES	tgggactataggcacatgccactatacctggctaatttttaattttttgtagaaactgggtctcgctatgttgcccaggctggtctcgaactcctgggttcaagcattcctgacactttggcctcccaaagtgctgggattacaggcatgagatgccatg
rsRNA-505-n	NO	NO	YES	NO	YES	YES	aagtgatgaactgtacttgataaaagcatctcttcaaaagacattgttggctgggtgggatggctcacacctgcaatcccagcactttgggaagccaaggtgggaagatcacttgagcccaggagttcgagacaacctgagcaacatagtgagacctcat
rsRNA-542-n	YES	YES	YES	YES	YES	YES	gggcgacagagcaagactccgtctcaaaaaaaaaaaaaaattagctgggcgtggtggcgcatgcctgtagtcccagctccctgggaggctgaggcaggagaatggcttgaacctgggaggcggaggttgcagtgagtcgagattgtgccactgcacccca
rsRNA-587-n	YES	YES	YES	YES	YES	YES	cgggttcacgccattctcctgcctcagcctcccgagtagctgggactacaggcgcccgccactgcgcccggctaattttttgtatttttagtagagacggggtttcaccgtggtctcgatctcctgacctcgtgatccgcccgcctcggcctcccaaagt
rsRNA-665-n	YES	YES	YES	YES	YES	YES	tgtcttaaaaaaaaaaaaaaaaagaaaggctgggcttgatggctcatgcctgtaatcccagcactttgggaggccaaggcgggcagatcacgaggtcaggagattgagaccatcctggctaacacagtgaaaccctgtctctactgaaaatacaaaaaat
rsRNA-734-n	YES	YES	YES	NO	YES	YES	tcccgagtaactgggaccacaagcggcaccaccacgcccagctaattttttgtatttttagtagagacggggtttcgccatgttgcccaggctggtcttgaactcctgagctcaggtgatatgcctgccttgacctcccaaagtgctgggattatgggtg
rsRNA-803-n	YES	YES	YES	YES	YES	YES	ttttcttttcctttttagagacaaggtttccctctgttgcccaggctggagtgcagtcataggatcatagctcactgcatcctctaccacctggctcaagcaatcctctcccctcagcctcccaagtatctgagactacatgcacacaccaccaaatctg
rsRNA-905-n	YES	YES	YES	YES	YES	YES	ctggtggcgcatgcctgtagtcccagctactcaggaggctgaggcaggagaattgcttgaaccaggaggcagaggttgcagtgagccgagatcatgccactgcgccagcttgggcgacagggtgagactccaacttaaaaaaaaaaaaaaaaagaaaagg
rsRNA-1212-n	YES	YES	YES	YES	YES	YES	ctaaaaatacaaaaaattagccaggcatggtggcgggcgcctgtagtcccagctactcgggaggctgaggcaggagaatggcgtgaacccgggaggtagagcttgcagtgagccgagatcgcgccactgcactccagcctgggcgacagagtgagactgt
rsRNA-1204-n	YES	YES	YES	YES	YES	YES	ggccttgatcagccataaacacctggcctcaagcaatccttctgcctcagtcttccaaagtactgggattactggcatgagtcaccacgcctggATGTGATGGAGTGTTTTATTGTTGCAGTTATTGTTATTAGTAAACATGATTGCTCTAACACCATGG
rsRNA-1218-n	YES	YES	YES	YES	YES	YES	cagatgtttgggaggctgagatgggaggatcacttgagcacaggaggcagagattgcagtgagcagggattgcgccactgaactccagcctgtgtgaaagagtgggaccctgtcttgaaaactaaaaataaaaaTAGAgactgggtgcagtggctcacgc
rsRNA-1259-n	YES	YES	YES	YES	YES	YES	cggagtctcgctctgtcgcccaggctggagtgcagtggcacgatctcagctcactgcaacctctgcctcccaggttcaagcgattctcctgcctcagcctcccaagtagctgggactacaggtgcccgccaccacgcccagctaatttttgtatttatag
rsRNA-1275-n	NO	NO	YES	NO	YES	NO	gttaagtgatacattctttaaaatggtaggtgcagcaaaccactatggcacatgtatacctgtgtaacaaacctgcatgttctgcacatgtatcccggaacttaaagtaaaataaacaaacaaacaacaacaacaaaacagttttgcagttttttatgaa
rsRNA-1281-n	YES	YES	YES	YES	YES	YES	CATGCATGTTTAGAATGTTTAGTAACCAgccaggtgcagtggctcatgcctagaattgaagcactttgggaggccgaggcgggtggatcacctgaggtcaggagttcaaggccagcctggccaacatggtgaaatcccatctcaactaaaaatacaaaaa
rsRNA-1449-n	YES	YES	YES	YES	YES	YES	ggctcacacctgtaatcccagcactttggaaggtcgaggtgggtgaatcacttgaggttaggagttcaagaccagcctggccgacatggtgaaaccctgtctctactaaaagtacaaaaaattagccaggtgtggtggtgcatgcctgtaatcccagcta
rsRNA-1575-n	NO	NO	YES	NO	YES	YES	aggccgaggcaggtggattccctgcagtcaggagtttcagaccagcctggccaacatggcgaaaccctgtctctactaaaaatacaaaatttatctgagcatggtgatgggtgcctgtaatcccagctactcgggaggctgaggcaggagaatcgcttga
rsRNA-1870-n	YES	YES	YES	YES	YES	YES	ttcttctgggcgtggtggctcatgcctgtaatcccagccctttgagagaccaaggcgggtggatcacgaggtcaggagattgagaccatcctggacaatatggtgaaaccctgtctctactaaaaacacaaaaattacctaggtgtggtggtgtgtgcct
rsRNA-1920-n	YES	YES	YES	YES	NO	NO	gctgaggctgagatggctaaattgacagaagtaggcttctgatggggagtaataactaactttgctgagctaagggagcatgttgcaacccaatgcaaagaagctaagaatcatgataaaacaatacaggagatggtatgcagaataagcagtttagaga
rsRNA-2048-n	YES	YES	YES	YES	YES	YES	tcctggattcaagtgattctcctgcctcagcctcccaagtagctgggattacgggcatgtgccaccacgcccagctaattttttgtgtttagtagagatggggtttcaccatgttggtcagggtggtcttgaactcctgacctcaggtgatccacccacc
rsRNA-2040-n	YES	YES	YES	YES	YES	YES	gtagagacaaggtgtcaccatattgctcaggctggtcccaaactcccaggcctaatcctcctgcctcggcctcccaaagtgctggtattacagtgatgagccagtacacctggccTAAAATGTTGATAGTTGTTGGACAAAACCATAAAATTTATCAAGG
rsRNA-2100-n	YES	YES	YES	YES	YES	YES	cgaggtgggtggatcacctgaggtcaggagtttgagaccagcctggctaatatggtgaaaccctgtctctactaaaaatacaaaatttagctaggtgtggtggcacgtgcctgtaatcccagctactgaggaggctgaggcaggagaatcacttgaaacc
rsRNA-2130-n	YES	YES	YES	YES	YES	YES	gccaccacacccagctaatttttgtattttttgtagagacaggatttcgttatgttggccaggctggtcttgaactcctgggctcaagcaatctgcctgcctccacctcccaaagtgctaggattacaggcatgagccaccatgcccagcTTGCATTTGT
rsRNA-2323-n	YES	YES	YES	YES	YES	YES	tccttgctaacacggtgaaaccctgtctctaaaaacacaaaaaaattagccgggcgtggtggcgggtgcctgtagtcccagctactcgggaggctgaggcaggagaatggcgtgagcctgggagacggagcttgcagtgagccgagatcgcaccactgca
rsRNA-2348-n	YES	YES	YES	YES	YES	YES	cccaggctggagtgcagtggtgcaatcttggctcactgtaagctccacctcccgggttcatgccattctcctgcctcagcctcccgagtagctgggactacaggtgcccgccaccacgcccgactaattttttgtatttttagtagagacagggtttcac
rsRNA-2419-n	NO	NO	YES	YES	YES	YES	gtgggcgaaggacatgaacagacacttctcaaaagaagacatttatgcggccaaaaaacacatgaaaaaatgctcatcatcactggccatcagagaaatgcaaatcaaaaccacaatgagataccaactcacaccagttagaatggcaatcattaaaaag
rsRNA-2428-n	NO	NO	YES	YES	NO	NO	ctcctgggctcaagcaatcctatcacttcagcctcatgagtagctgggactacaggcatacaccaccatgccaggctaattgttgttgttgttgttgttgttgtattctttatagagatttggttttgccatgttgcccaatctggtcttcaactcctgg
rsRNA-2608-n	YES	YES	YES	YES	YES	YES	ggctcactgcaagctccgcctcccgggttcacgccattctcctgcctcagcctcccgagtagctgggactacaggcgcccgccaccacgcctggctaattttctgtatttttagtacagacggggtttcaccgtgttagccaggatggtcccgatctcct
rsRNA-2804-n	YES	YES	YES	NO	YES	YES	gtaatcccagctacttgggaggctgaggcaggagaatcgcttgaacccaggaggtggaggttgcagtaagccgaaatcgcaccattgcagtccagccgaggagacaagagtgaaactttgtctccaaaaaaataaaaaaataaagaaaCCTTAGCTACAG
rsRNA-2868-n	YES	YES	YES	NO	YES	YES	tgggtgcggtggcacatgcctgtagtctcagctacttgagagactgaggcagaaaaatcgcttgaacccgagaggcggaggctgcagtgagccgagattgagccactgtactccagcctggggacagaacgagactccatctcaaaaaaataaaaaataa
rsRNA-2884-n	YES	YES	YES	NO	YES	YES	caggctggagtgcaatggtgtgatctcggctcactgcaacctctgcgggagagtgttttcaagcgactctcccgcctcagcctcccaaatagctgggattacaggtgcctgccaccatgcccagctaatttttgtatttttagtagagatgggtttcacc
rsRNA-2909-n	NO	NO	YES	NO	YES	YES	tcgccaggctggagtgcagtggtgcaatctcggctcactgcaacctccgactccttggttcaagcaattctcctgcctcagcctcctgagtagctgagattaccggcatgcaccaccatgcctagctaatttttgtatttttagtaggtggggtttcacc
rsRNA-2972-n	YES	YES	YES	YES	YES	NO	tcttgtaaatttgtttaagttccttgtagattctggatgttagacatttgtcagatgggtagatagcaaaaatgttctcccattctgtaggtggcctgttcactctgatgctagctagtttcttttgcgatgcagaagctctttaattagatcccttttg
rsRNA-3038-n	YES	YES	YES	YES	YES	YES	cacataatttttgtagttttagtagagacggggtttcgccacattagccaggctggtctgaaactcctggcctcaggtgatctgcctgcctctacctcccaaagtgctgggattacaggcgtgagccaccgggcccagtcaaatttttttttttTTTAAT
rsRNA-2999-n	YES	YES	YES	YES	YES	YES	tcctacttcactgcagcctcgaactcctgcacttaagctatattcctgcctcagcctcccaaagtgttgggattacaggcATGAGAGtctgtgtgtcttctttcaaaaatgtttattcacgttctttgcccattttGTGCTAGTCTTAAAGGGAGAAAAT
rsRNA-3058-n	YES	YES	YES	NO	YES	YES	aggtcaggagttcgagaccagcctgaccaacatggtgaaaccccgtgtctactaaaaatataaaaattagcaaggcatggtggtgggcacctgtaatcccagctactcgggacgctgaggcaggagaatcacttgaacccaggaggcggaggttgcagtg
rsRNA-3281-n	YES	YES	YES	YES	YES	YES	ttagcccgacccagtggcacgcgcctataatcccagctactcgggaggctgaggcaggagaatcgcttgaacccgcgaggtggaggttgcagtgagccgagatcgcgccactgcactccagcctgggcgacacagagagactccatctccaaaaacaaaa
rsRNA-3559-n	YES	YES	YES	YES	YES	YES	TGGTTAACAggctgggcgcagtggttcatgcctgcaatcccagcactttgggaggccgaggcgggcggatcacgaggtcaggagtttaagactagcccggccaacatggtgaaaccccatctctactaaaagtacaaaaaaattagctgggtgtgggggt
rsRNA-3575-n	YES	YES	YES	YES	YES	NO	ggtggggggaggggggagggatggcattgggagatatacctttatgagttggtgggtgcagcacaccaacatggcacatgtatacatatgtaacaaacctgcacgttgtgcacatgtaccctagaacttaaagtatttaaaaaaaaaaaaGTGGTGTCAG
rsRNA-3605-n	YES	YES	YES	YES	YES	YES	ctgtggtaagtgagaattcatgctgtgggtcccaagagtagggaccatctgtacagtgaggcctattccattcaggtgcccatcatggtagttctggggtggctgatgatgaaagctggctaaagttaactgaccaagtcattttatctactgggtggtt
rsRNA-3715-n	YES	YES	YES	YES	YES	NO	cccgagtagctgggactacaggtgcccaccaccacagctggctaatttttgtatttttagtacagatggggttttgacatgttggccaggctggtctcaaactcctgacctcaagtgatccacctggctcggccttccaaagtactgagataacaggtgt
rsRNA-3717-n	YES	YES	YES	YES	YES	YES	tcagcctcccgagttgctgggactacaggcgcccgccactgcgcccggctaattttttgtatttttagtagagacggggtttcaccgtggtctcgatctcctgacctcgtgatccgcccgcctcgccctcccaaagtgctgggattacaggcgtgagcca
rsRNA-3713-n	YES	YES	YES	YES	YES	YES	tgcccaggctggtcttgaactcctgagctcaagcgatcctcccatctcagcctcccaaagggctgggattagaggcatgagccactgtgcccggttgacactcagtctttgactttcagcacagctcttgggcttaggaagtgctcagtgagtgtctgtt
rsRNA-3650-n	YES	YES	YES	YES	YES	YES	tgaggtcaggagttcgagaccagcctggccaaccttgtctctactaaaagtacaaaagttagccaagcatggtggcgcatgcctgtaaccacagctacccagaaggctgaggcaggagaattgcttgaactgggaagcagaggttgcagtgagctgggag
rsRNA-3778-n	NO	NO	YES	YES	YES	YES	aagaaTGAATGGGATATGGAGGACAGACAAGGGGGAAGAAAAGGAAAAAACAGAGCCACTCATTCCAAAGTTCTCAATTCGGTGCATAAGAAAATGATTCCTATTTGTTGCAGGTGAAAATGTTTGATGTGCCGGCTCCTTTACCTCATAGTTACAGTAA
rsRNA-3773-n	YES	YES	YES	YES	YES	YES	ttttgtgtttttagtagagatggggtttcatcatgttggccaggctggtcttgaattcctgacctcaaatgatccaccgccttggcctcccaaagtgctgggattacaggcatgagacaccctccttgagcccggccCCTGAACATGTAttttgaaggat
rsRNA-3708-n	YES	YES	YES	YES	YES	YES	acaggcgcccaccaccacacctggctaatttttttgtatttttagtagagatggggtttcaccatcttggccaggatcgtcttgaactcctgacctcgcctcgtgatccacctgcctcggccttccaaagtgctgggattacaggtgtgagccaccttgc
rsRNA-3849-n	YES	YES	YES	YES	NO	YES	ccatcagtttctgtactcttcgttgatgagagacttttatcactgattcaattttctcactcatattggtctgttcaggttttctgtttattcttggttcaatcttggcagattgtatgcatccaggaatttattcattcattctaagttatccaatatg
rsRNA-3924-n	YES	YES	YES	YES	YES	YES	aagctgaagtgcagtggcgtgatctcggctcacagcaacctccacctcccaggtcccggttcaagcaatgctactgcctcagcctccggaatagctaggattacaggcatgccccaccatgcccagctaatttttgtatgtagcagagatggggtttcac
rsRNA-3925-n	YES	YES	YES	YES	YES	YES	atttttagtagagatggggtttcaccgtggtggtcaggctggcctcgaactcctgaccttgtgatctgcctgcctcagcctctcaaagtgctgggattacaggcgtgagccactgtgcccagccTTAATCACACTTTTTATGGTGTGCAGAGGTAGGTGA
rsRNA-3943-n	YES	YES	YES	NO	YES	YES	gctgggattacagtgtccaccatcacacctggctaatttttgtatttttagtagagatggggtttcatgatgttggtcaagctgatctcgaactcttgacctcaggtgatccacccatcttggcctcctaaagtgctgggattacaggcgtgagctaccg
rsRNA-4129-n	YES	YES	YES	YES	YES	YES	gctaatttttttgtatttttagtagagacagtgtttcactgtgttagccaggatggtctggatctcctgaccttgtgatctgcccaccacagcctcccaaagtgctgggattacaggcgtgagccactgcacccggccttgggaggatcacttaagtcca
rsRNA-4139-n	YES	YES	YES	YES	YES	YES	tagggaggcagaggtgggcagatcacctgaggtcgggagttcgagaccagcctgaccaacatggagaaaccctgtctctcctgaaaaatacaaaattagccgggcatggtggcgggcacctgtaatcccagctactcgggaggctgaggcaggagaatcg
rsRNA-4183-n	YES	YES	YES	YES	YES	YES	gcaggagtgcagtggtgccatcttggctcactgaaagctctgaccctgggttcaagcgattctcctgcctcagtctcctgagtagctgggattacaggtgtgagccaccatgcccggctaatttttgtatttttagtagggatagggtttcaccatattg
rsRNA-4418-n	YES	YES	YES	YES	YES	YES	tgcctcagcctcccgagtagctgggattacaggcatatgccaccacacccggctaattttgtatttttagtagagacagggtttctccatgttggtccggctggtctcaaactcccgacctcaggtgatccgcccgcctcggcctcccaaagtgctgaga
rsRNA-4381-n	YES	YES	YES	YES	YES	YES	tggctcatgcctataatcccagccagcactttgggaggccgaggcaggctgatcacgaggtcaggagatcgagaccatcctggctaatgcagtgaaaccccgtctctactaaaaaatacaaaagaaagtagccaggcatggtggtgggcgcctgtaatcc
rsRNA-4672-n	YES	YES	YES	YES	YES	YES	agccaggcatagtgtcggccttctctaatcccacctccttgggaggctgaggcaggagaatcgcttgaacctgggaggcagaggttgcagtgagccaagatcatcgtctggtgatgacgatgcaccactgcaccccagcctgggcgacagagcgagactg
rsRNA-4797-n	NO	NO	YES	YES	YES	YES	actcactcaaaactgcatgactatgtggaaactgaacaacaactgcatgactacatggaaacaatacaacttacaagggatgtgaaggacctcttcaaggagaactacaaaccacagctcaaggaaataagagagggcagaaaaaaatggaaaattgtct
rsRNA-4999-n	NO	NO	YES	YES	YES	YES	ccccaggctcatgccattctcctgcctcagcctcccaagtagctgggactacaggcgcccgccaccatgcccagctaattttttgtatttttaatacagacggggtttcactgtgttagccaggatggtctcgatctcctgacctcatgatctgcccgcc
rsRNA-4894-n	NO	NO	YES	YES	YES	YES	gacaaaaaaccaaacaccacatgttctcactaatagttgggatttgaacaatgagaacacttggacacaggaaggggaacatcacacaccggggcctgttgtggggtgaaaggaggggggagggatagcattaggcgatatacctaatgtaaatgacgag
rsRNA-5295-n	YES	YES	YES	YES	YES	YES	actttatttattaatcttgcaattagcaactttactaaactcactctttttttttgaggcagggtctcattctgtcacccaggctggagtgcagtggcatgatcatggctcactgcagcctcaacctccctgggctcaggcgatcctcccatatcagcct
rsRNA-5398-n	YES	YES	YES	YES	YES	YES	tgcctcagcctcctgagtagtggggactacaggtgcctgccaccacgcctggctaattttttgtatttttagtagagacggggtttcaccgtgttatccaggatggtctcggtctcctgacctcgtgatcctcctacctcagcctcccaaagtgcttgga
rsRNA-5465-n	YES	YES	YES	NO	YES	YES	cacctgtaatcccagcactttgggaggccgaggtaggcggatcatttgaggtcaagagttccagaccagcctggccagcatagtgaaaccctgtctctactaaaaatacaaaaattagccaggtgtggtggcacacacctgtaatcccagctagatggga
rsRNA-5673-n	YES	YES	YES	YES	YES	YES	gggaggctgaggcgggaggatcatgaggtcaggagatcgagaccatcctggctaacacggtgaaaccccgtctctactaaatacacaaaaaaaatcagccgggcatggtggcgggcacctgtagtcccagctactcgggaggctgaggcaggagaatggc
rsRNA-5975-n	YES	YES	YES	YES	YES	YES	cccaccctcatgattttatctaaacttaattactttttttttttttttttgagatggagttttgcttttgtggcccaggctggagtgcaatggcatgatctcggctcactgcaacctccgcctccctggttcaagcgattcttctgcctcaacctcctgc
rsRNA-5999-n	YES	YES	YES	NO	YES	YES	CCTTGAGTTAAaaaggaaataaggaactgggtgtagtggcttacgactgtaatcccaggactttgggagtccaaggccggaggatcacttgagcccaggagttgggagcagcctgggcaacatagtgagaccttctctacaaaaaaatgttttaaaaatt
rsRNA-6762-n	NO	NO	YES	YES	YES	YES	ggctgaggtgggtggatcacttgaaatcaggagtttcagaccagcctggccaacatggcaaaaccccatctctactaaaaatacaaaaattagctggacgtgacacgcacctctaatcccagctacttgggaggctgaggcaagagaatcgcttgagcct
rsRNA-6936-n	YES	YES	YES	YES	YES	YES	TGGGTTATCAAAAAGCACACAGCATCGAGCTTTCTGCGCTCGAGTCTGAGAGCGGGATGTGTCCTCTTTACAGCACTGTGCTGCTCCCAGGGGCTGCAGGCCTGGAGACCTGGGTTCTCGACTCAGCTCTGCTCCCCAGCTATGGCCTTTTTGTTCAACA
rsRNA-6182-n	NO	NO	YES	NO	NO	YES	GTCATTCACAAATTCATCTGCCTGAAGCAGTATTAGTTTTTTTCAATATTTGGTTACTATTCAAAATGGTTTTTTTAAAAAAAAATTACAATGAAATAAGTAAGTATGCCATGCCTTAAACTTCAGAGACATAAAATGAATTACTGAGTTAGCATGATGT
rsRNA-7569-n	YES	YES	YES	NO	YES	YES	agtggctcacgcctgtaatcccagcactttgggtggtcgaggcaggcagatcacgaggacgagagatcgagaccatcctggccaacacggtgaaatcccgtctctactaaaaatacaaaaattagctgggcatggtggtgcacgcctgtagtcccagcta
rsRNA-7951-n	NO	NO	YES	YES	YES	YES	atatacccaaaggattataaattattctactataaagacacatgcacacatatgtttctgcagcgctattcacaatagcaaagacttggaaccaacccaaatgcccatcagtgacagactggataaagaatatgtggcacatatacaccttggaatgcta
rsRNA-8406-n	YES	YES	YES	YES	YES	NO	CTAATAAGTTTGGtttgtttgtttttttgagagagtctcaatctcttgcccaagctagaatgcaggggcacatctcagctcactgcaacctccacctcctgggttcatgagattcctgtgcctcagcctcccaagtagctgagattacaggcatgtgcca
rsRNA-9434-n	NO	NO	YES	YES	YES	YES	aacatggagaaaccccgtctctactactaaaagtatgaaattagacaggcgtggtggctcatgcctgtaatcccagctacttgggaggctgagacaggagaattgcttgaaaccgggaggcggaggttgtggtgagccaagattgcgccattgcactgca
rsRNA-9769-n	YES	YES	YES	YES	YES	NO	ctgggactacaggcacctgccaccacgcctggctaattttttgtatttttttagtagagacggggttttactgtgttagtcaggatggtctcgatctcctgacctcgtgattcgcctgcctctgccttccaaggtgctgggattataggcgtgagccacg
rsRNA-9960-n	NO	NO	YES	YES	YES	YES	GAAAGCTGGCATTGGATTGGATACTAGAAATTATCCAATTCCCACCCCAAAAAGACAAAATCCCCTAGAGACATGTtaaaaagtgtcatacctaagcttaccactcaaagaaaacttaattatttggtaactttctttttagggcttttctatgaatttt
rsRNA-10104-n	NO	NO	YES	YES	NO	YES	gttcaagcaactctcctgcctcagcctcccaagtagctgggattacaggcacctgccaccatgcccagctaatttttgtatttttagtacagacgggttttcaccagattggccaggctggtctcgaactcctgaccttagatgatccacccacctcggc
rsRNA-10483-n	YES	YES	YES	YES	YES	YES	TCTATGTATTATATAAACATGCATGTATGTTCATCTATTGCTAtttttttgagacaggctctgaactctgtcacccagcctgagtgcagtgacatgatcatggctcactgcagccttcgtctcctgggtgcaagcaatcctcccacatccacctcccaag
rsRNA-11071-n	YES	YES	YES	YES	YES	YES	caccacgcccggctgattttgtatttttagtacagatggggtttctccacgttggtcaggctggtctcaaactcccgacctcaagtgatctgcttgcctcggcctcccaaagtgctgggattacaggcatgagccGTATAAAATACATTTCCTTTGATTA
rsRNA-13-n	YES	YES	YES	YES	YES	YES	cggtggctcatgcctgtaatcccaacatgctgggaggctgaggtggcggatcacgaggtcaggagttcaagagcagcctggccaacatagtgaaaccacatctctactaaaaatacaaaaaattagccaggcctggtggtgggcgtctgtaatcccagct
rsRNA-129-n	YES	YES	YES	YES	YES	YES	ttgctcaggctggagtgcaatggccatctcagctcactgcaatctccgtctcccgggttcaagcaattctcctgcctcagcctcccgagtagctgggattacaggcatgtgccaccacacccggctaattttgtatttttagtagagatggggtttctcc
rsRNA-155-n	YES	YES	YES	YES	YES	YES	ccagactggagtgcaatggcatgatcttggctcactgcaacctccacctcctgggttcaagcaattctcctgtctcagcctcccgcgtagctggggctacaggtgtgcaccaccttgcccagctaattttgtgtgtgtgtatttttagttgagacggggt
rsRNA-132-n	YES	YES	YES	YES	YES	YES	AAGAAAGCAGAAAAGCAggctgggcgcagtggctcatgcccgtaatcccagcactttgggaggccgaggtgggcagatcacctgaggtcaggagttcgagaccagcctggccaacatacagcaaaaccccgtctctactaaaaaatacaaaaattagctg
rsRNA-300-n	YES	YES	YES	YES	YES	YES	ctcactaacgcggtgaaaccccgtctctactaaaaatacaaaaaattagccgggcgtagtggtgggcacctgtagtcccagctactcgagaggctgaggcaggagaatggcgtgaacccgggaggcggagcttgcagtgagcccagattgcaccactgca
rsRNA-771-n	YES	YES	YES	YES	YES	YES	GAACTAGTTCTAGttctttttttttttttttttgagatggagtcttgctctgtcacccaggctggggtgcaatggcatgatctcggctgactgcaacctctgcctcccggatttaagcgattctcctacctcaacctcccaagtaggtgggactacaggg
rsRNA-1063-n	YES	YES	YES	YES	YES	YES	AGGtaaataatttttttaaaaaaaGGATTGTTCTgcctgaacctgggaggcagaggttgcagtgagctgagatcacaccactgcacttcttcctgggcaacagagtgagtgagactctgactcaaaaaaaaGGATTGCTCTGTGAGAAAGATTTGGATAA
rsRNA-1133-n	YES	YES	YES	NO	YES	YES	ctgatgtagagcaatcaacaagatacatcttggccggatatagtggctcatgcctgtaatcccagcaccttgtgaggccaaggtgggaggatcgcttgagcccaggagtttgagaccaacctggaaaatatggcaaaaccccatctctaccaaaaataat
rsRNA-1175-n	YES	YES	YES	YES	YES	YES	tgtattttttagtagagacggggtttcccccacgttggccacgctgttcttgaactcccaacctcaaatgatccatccgcctgcctcagcctcccaaagtgctgggattacaggtgtgagccaccgcacccagccGTGGTACAGTTTTCTTAACCTCATT
rsRNA-1251-n	NO	NO	YES	YES	YES	YES	ttctgggttcaagcgattctcctgcctcagcctcccgagtagctgggattacaggcatgtgccaccacgcccggctaatttttgtatttttagtagagatggggtttcaccatgctggccaggttggtctcgaactcctgaccttgtgatctgcccgcct
rsRNA-1441-n	NO	NO	YES	YES	NO	YES	gctcaagcaatcatccctctcaccccgaccccaacctgggcctcctagaaaaccaggattacaggtatgggccaccatgcctggccagcctccacctcttgatggaagaatctgcaatgttatctagtaaaaatacgaatggcgaaaaggaaaaatttgt
rsRNA-1503-n	YES	YES	YES	YES	YES	YES	gaaaccccgtctctactaaaatacaaaaaaaaaaaaaaaaaaaaattcgccgggtgtggcggcgtgcacctgtagtcccagctactcgggaggctgaggcaggagaattgcttgaacccgggaggtggaggttgcagtgagccgagatagtgccactgca
rsRNA-1553-n	YES	YES	YES	YES	YES	YES	ccacgcccggttaattttttgtatttttagtagagacggggtttcaccatgttagccaggatggtctcgatctcctgacctcgtgatccgcccgcctcagcctcccaaagtgctgggattacaggcgtgagccaccacgcctggccagtttattcttata
rsRNA-1582-n	NO	NO	YES	YES	YES	NO	ctctatcgcccaggctggagtacagtggtgcaatctcggctcactgcaacctctgcctcctggactcaagcaatcctcatcctcccacctcagcctcccaagtagctaggaccaaaagcacatttttttttctttctttttttttttttttttggtattt
rsRNA-1599-n	YES	YES	YES	YES	NO	YES	gttcaagcagttctcctgcctcagcctcccgagttgctgggattacaggcatgcaccaccatgcacagctaatttttgtatttttagtagagactgggttttaccatgttggccaggctggtcctgaactcctgacctcaattgatatgcccacctcggc
rsRNA-1574-n	NO	NO	YES	YES	YES	YES	ggaggccaaagtggagcgatcacttgaggtcaggagttcaagaccagcctggtcaaaatggtgaaaccctgtctctactaaaaatacaaaaattagccaggtgtggcggcgtgcacctgtaatcccagctactcagaaggctgaggcaggacaattgctt
rsRNA-1751-n	YES	YES	YES	NO	YES	YES	ctgggttcaaatgattctcctgtctcagcctcctgagtagctgggattataggcgcgcgccaccacgcccggctaatttttgtatctttagtagagacgggatttcaccatgtttggtcaggctggtctcaaactcctgacctcgtgatccacccgcctc
rsRNA-1812-n	YES	YES	YES	YES	YES	YES	tacacctgtaatcccagcactttgggaggctgagacgggcagatcacgaggtcaggaaatcgagaccatcctggctaacaccgtgaaaccccgtctctactaaaaatacaaaaaaattagccgggcgaggtggcgggcgcctgtagtcccagctactcgg
rsRNA-1938-n	YES	YES	YES	YES	YES	YES	tgtggtggcacgcgcctgtaatgccagctatttggtaggcaggagaatctcttgaacccaggaggcagaggttgcagtgagccatcgcgccactgcactccagcctgggccacagagcaagactcatctcaaaacaaaacaaaccaaaaccaaaaCCAAA
rsRNA-1942-n	YES	YES	YES	YES	YES	YES	accacagctggctaatttttgtatttttagtagagatggggtttcaccatgttggacaggctagtcttgaactcctgacctcaagtgatccacccgcctcagcctctcaaagtgctgggagtacaggcgtgagccaccgcacctggccaggatgtaatag
rsRNA-2112-n	NO	NO	YES	NO	YES	YES	gttcttggcacctttgttgaaaattagttggtcatagggcatgaatttatttctggactttctattctgttccattggtctgtgtgcctgcttttagacaaaaccatgctgttttattaatcgttactatagccttttagtatatgttgaagtcaggtag
rsRNA-2293-n	YES	YES	YES	YES	YES	YES	ggaggctgaggcaggagaatcgcttgaacttgggaggcggaggttgcagtgagccgagatcgcgccactgcactccagcctggcaacagagtgagactctgtcccCAATAATAATAATTTTTCTGTAACTGAAGTTGAGTTTGCATCAAATGTTCAGAAA
rsRNA-2354-n	YES	YES	YES	YES	YES	YES	caggagttcgagaccagcctggccaatatggtgaaacccagtctccactaaaaatacaaaaattagccgggcatggtggcaggcacctgtagtcccagctacttgggaggctgaggcaggagaatcacttgaacctgggagacagaggttgcagtgagcc
rsRNA-2414-n	YES	YES	YES	YES	YES	YES	agcaacataacaagaccttgtctctacagatcattttaaaaattagctgggcatggtgatgcacgcctgtggtcccacctactcaggaggctgaggtgggaagatcacttaagcccaggcagtcaaggctgcagtgagcccagatcgtgccactgcactc
rsRNA-2402-n	NO	NO	YES	YES	YES	YES	atctcaacaaaaaattaaaaaaaaattaaacattaggtgtggtggtgcaggcccgtagtcccagccactcaggaagctaaggcagcaggattgctcgagcatgggaggttgaggctccagtgagccatgatcgtgccacCCTCTCAAAAAATTAAATAAT
rsRNA-2629-n	YES	YES	YES	YES	YES	YES	ttccaagtagctgggattacaggtgcacaccactatgcccagataatttctatagttttagcagagacggggtttcaccatgttggccaggctggtctcaaactcctgacctcaggtgacccacccacctttgcctcccaaagtgttgggattacaggtg
rsRNA-2688-n	YES	YES	YES	YES	YES	YES	atatggtgaaaccccgtctctactaaaatacaaaaaattagccgggcgtagtggcacatgcctgtagtcccagctactcgggaggctgaagcagaggaattgcttgaacccaggaggcagaggttgcagtgagccgagatcgtgccactgctttccagcc
rsRNA-2835-n	YES	YES	YES	YES	YES	YES	acagcctcttgagtagctgggattataggcatctgccaccatgcctggctaatttttgtatttttagtagagatggggtttcatcatatcggtcaggctggtctcgaactcctgacctcaattggtccgcccaccttggcctcccaaagtgctgagatta
rsRNA-2794-n	YES	YES	YES	YES	YES	YES	aaatacaaaattagccaggcatagtggtgcacacctgtaatcccagctactcgggagggtgaggcagtagaatcgcatgaacctggaaagtggagtttgcagtgagccaagatcgtgccactgcactccacaacagagcgaaactctgtctcaaaaataa
rsRNA-2933-n	NO	NO	NO	YES	YES	NO	atgtgtgtgggtgtatgtgtgtgaaagtgtgaaaatgtgggtgtatgtctgtgaaagtgtgtgggtgtgtatgtgtgtgaatgtgtgtgtaaatgtgtgcatgactgtgaatgtgtgtgggtgtatgtgtgtgaatatgtgtgtatgactgtgaatgtgt
rsRNA-3252-n	YES	YES	YES	YES	YES	YES	gcaatttagtgagatcccctctctacaaaaaaataaaatattaaccgagcctggcagtacatgcctgtagtcccacctacttgggaggctggggcaggaggatcacttgagcccaggagttcaaggttacagcgagctatgattgtgcccctgcactcta
rsRNA-3371-n	YES	YES	YES	YES	YES	YES	aacaaacaaacaaacaaaaattagacaggcatggtggcgcagtcctgtagttgaggctccaaggctgaggcaggaagatcacttaagcctgggaggttgaggctatagtgagctgtgactgcaccattgcactccagcctgggtgacagagcaagaatct
rsRNA-3622-n	NO	NO	YES	YES	NO	YES	gaactcaaacaaatttacaagaaaaaatcaaacaaccccatcaaaaattgggcaaaggatatgaacagacacttctcaaaagaagacatttatgcagccaacagacacatgaaaaaattctcatcatcactggccatcagagaaatgcaaatcaaaacca
rsRNA-3863-n	YES	YES	YES	YES	YES	YES	ggggaggggggagggatagcatcaggagatatacctaatgtaaatgatgagttaatgggtgcagcacaccaacatggcacatgtatacatatgtaacaaacctgcacattgtgcacatgtaccctagaacttaaagtataataaaaataaaaaTAAAAAA
rsRNA-3859-n	YES	YES	YES	YES	YES	YES	cccagctactcgggaggctgaggcaggagaatggcatgaacccaggaggcgtagcttacagtgagccgagatcacgccactgcactccaacctgggtgacagagcgagactctgtctcaaaaaaaaaaaaaacacattttttttttgagacagagtcttg
rsRNA-3818-n	YES	YES	YES	YES	YES	YES	gacggaatctcactctgtcgcccaggctggagtgcaatggcgtgacctcagctcactacaacctctgcctcccaggttcaagggattctcctgcctcagtctcctgagtagctgggattacaggcatgtgccaccatgcccagataatttttttttgtat
rsRNA-4071-n	YES	YES	YES	NO	YES	YES	aatttttgtattttttagtagagacaaggtttcaccatgttagccaggctgcttgaaTtcctgagctcaggtgatccccctgcctcagcctcccaaagtgctgggattacaggtgtgagccactgaggccggcctagtttttttttgtttgtctgagaca
rsRNA-4053-n	NO	NO	YES	YES	YES	NO	acaaccaactgaccttcaacaaacctaacaaaaacaagcgatgggaaaatgatatcctattcgataagtggtgctgggaaaactggctagccatatgcagaaaactgaactggaccccttccttacaccttgtacaaaaattaactcaagatggattaaa
rsRNA-4159-n	YES	YES	YES	YES	YES	YES	tgagtagctgggactacaggccagcgccaccatgcctggctaatttttgtattttcagtagagattgggttttaccatgttggccaggctggtcttgaactcctaacctcaagcgatctgcctaactcggcctccgaaagtgctgggattataggcataa
rsRNA-4085-n	NO	NO	YES	YES	YES	NO	CATATGAAAGAGGTAAAAACTGGAGAACACCTGCCACTCTTAACATCAAGGTTAGCTTCTTAAAAACATTATTTGCTTATATATGTGTAGCATTAAAAGAAATTCTGACAgccggacgcggtggctcacgcctgtaatcccagcactatgggaggccgag
rsRNA-4178-n	YES	YES	YES	YES	YES	NO	TTCTGGGGCTTCCTTGGGAGAGCAATGCCCCCAATTTCTCTTCTTACAAAATTTCACCTGACTCAAAAGATTTGCTGGggtcgggtacagtgacccatgcctgtaatcccagcactttgggaggcaaaggcaggcagatctcttaagcccaggagttcga
rsRNA-4205-n	YES	YES	YES	YES	YES	YES	ctactcgggaggctgaggctgggaattgcttgaacccgggaggcagaggttgccgtgagctgagatctcgccatcgcactccagcctgggcaacaaaagcgaaactctgtctcaaaaaaaaaaaaaaaaaaaaatcctttctcttttctctaattttgct
rsRNA-4194-n	YES	YES	YES	NO	YES	YES	gtgaaaccccatctctactaaaaatacaaaaaattagatgggcgtggtggcgggtgcctgcattcccagccacttgggaggctgaggcaggagaatggcgtgaacctgggaggcggagtttgcagcgagcagagatcgcgccactgcactccagcctggg
rsRNA-4240-n	YES	YES	YES	YES	YES	YES	gacggagtcttgctttgtcgcccaggctggagtgcagtggcgtaatctcagctcactgcaacctccggctcccgggttaaagcgattctcctgcctcagcctcccaagtagctgggactacaggcCCTTTTTCTTAATCCACAACCTTCAGTTGGATTTT
rsRNA-4294-n	YES	YES	YES	YES	YES	YES	tgttctgtttccaagactggagtgagtggcacaatctcggttcactgaaacttccgcctccagtttcaagtgattctcatgcctcaggctctggagtagctgggattacaggtgggcaccaccacgcccagctaatttttgtatttttaatagagatggg
rsRNA-4335-n	YES	YES	YES	YES	YES	YES	ATAAAtttttatttatttatttattgagatggaatctcgttctgttgcccaggctggagtgcagaggcgtaatctcagctcactgaaacctcctcctcccaggttcaagcaattctgcctcagcctcccaagtacctgggattacaggcaaccgccacca
rsRNA-4308-n	YES	YES	YES	YES	YES	YES	attttacaccagaattgcttggctgtatctttaagtactcactccacattaaagacacagaaactggagatgtagatggtgccatcatgggtgtggtttaggtgagacaaagagctagcactccagctagcaagtcctgtgctctgtgcaaaagactggt
rsRNA-4440-n	YES	YES	YES	YES	YES	YES	gacggagtcttgctctgtcgcccaaggctggtgtacggtggcagaatctcagctcactgacacctccaactcctgggttcaagcagttctcctgcctcagcctcccgagtagctgagattacaggcatgcaacaccatgcttggctaatttttgtatttt
rsRNA-4310-n	YES	YES	YES	YES	YES	YES	AGCTCATCACAGGTCGGTGATGAGATCATGTGGCCATCAAGAGAGTCTAGTTTTGGCTGCTTAGGAGAAAACAGACCTGCCCTAAGTCTGGTGAGGCCACAGTCTGGGTATTCCCTTTGTTTTGAGTTGGATCCCATTTTAAAGTAggccagctatggtg
rsRNA-4445-n	YES	YES	YES	YES	YES	NO	CATTTCACTACCTTATTGAACTAAATTGTTTCACTATAGGACACCAAGTTTTAAAGATTGGGATTTTAGTAGAGAGCGTGTTAGCTCTACAACTTTTGCACACAAGTCAAATGTTATTTGAAATACATATTTCACTTTTTTTGGCTATTCTGAAACCAAA
rsRNA-4412-n	YES	YES	YES	YES	YES	YES	atttagtagagatggggttttcaccatgttggccagactggtctcgagctgctaacctcaggtggtccgctcgcctcgacctcccaaagtgctgggattacagttgtgagccatcacgcacagtcTGATTTTCACTTCTGAGTTGTAAATTTTCAAACGC
rsRNA-4460-n	NO	NO	YES	YES	YES	YES	tgggctcaagtgatcctcccacctcacctcatcctccccagtagctaggactacaggcatgtgccaccatgcccagccaattttttttttttgtagagacggggtctcactgtgttgcccaggctgggtgtttttctttttccttttttttttttctttt
rsRNA-4510-n	YES	YES	YES	YES	YES	YES	acaatgtggtcaattttgatataagtgcgacgtggtagtgagaagaatgtatattctcttgacctggggtgcagagttctgtaggtgtctattaggtctggttggtgcagagctgagttcagttcctggatatccttgtgaagtttctgtcttgttgatc
rsRNA-4575-n	NO	NO	YES	YES	YES	NO	gagaggggtctatgggggctctctgtactatcttgacatctttactgtaaatctaTGTGCGTGCGcacacacatacacacacacacacactcacCATGAGCAGGAAATTTATAGGAGGGATATGGACAGGCAGAGAAGGTGGGTGTGGAGAACTTTCCAG
rsRNA-4555-n	YES	YES	YES	YES	YES	YES	ttcgaggccagcctggccaacatggtgaaacctgtctctactaaaaatacaaaaattagctgggcgtggtggcagactcttgtaatcccagctactagggaggctgaggcaggagaatcacttgaacctgggaggtggaggttgcagtgggccgagtaca
rsRNA-4634-n	YES	YES	YES	YES	YES	YES	taggtagtatttttttataccaacataattacaaaatgtaatttttGTGGGGGCAGGGAggagtcttgctctgttgcccaggctgaagtgcaatggcctcccaggttcaagcaattatcctgcctcagcctccctagtagctgggattacagacacctga
rsRNA-4553-n	YES	YES	YES	YES	YES	YES	CATCTCATACAGCACCAAATAATCCCAGGAATTTTTCCCGGCATCTGACCCTGGGGCTGGGCTTGGGGCAGACATTCCTTTCCTCCTCTTTCCTCCACCACTTTGCAGGTGCCCCTTGTTTCTGGATTTTGCTCTCCTTGGTGGTACCCTGGAGTTGGAG
rsRNA-5055-n	YES	YES	YES	YES	YES	YES	ctttgggaggccgaggcaggcagatcacttgaggtcaggagttcaagaccagcctggccaacatggcaaaaccctgtctctactaaaaatacaaaaattagccgggcgtggtagtgcacgcctataatcccagctaAGACAAAGGAAGACAAAGGAAAGG
rsRNA-5185-n	YES	YES	YES	YES	YES	YES	tcatgccagtaatcctagcactctgggaggctgaggcaggaggatcttctgaggccagttcaggaccagcctggacaacatagtgagacccagtctctacaaaaaaataaaaataaaaaatttaaacattaataaaaagaaaacacaagcttaaccaatc
rsRNA-5367-n	NO	NO	YES	YES	YES	YES	cgactcactgcaacctctgcctcctgggttcaagggattctcctgactcagcctcccaagtagctaggactactggcatgtgccaccatgcccagctaatttttgtatttttagtagagacagggtttcaccatgttggccaggatggttttgatctctt
rsRNA-4436-n	NO	NO	YES	YES	YES	YES	gATTTGGGAACCAATGCTTTATCACAGGAGTCCCCCTCCTAATTGTGGGACACAGATGGCTCCTGCTTATCTTCTTCCAGGAATTTTGAACCATACAAGGGAATAAAACAAAGAGAAGAAAGAGAGAGGTACACATAGGCCATGAGAAAAGCATGACTGC
rsRNA-5525-n	YES	YES	YES	YES	YES	YES	tctaataaaaatacaaaaattaggtaggtgtggtggcaggtgcctgtagtcccagctacccagtagactgaggcacgagaaacgcttggacaggggagatctctagttcagtgagccgagatcgcaccactggactccagcctcagtgacagagtgagat
rsRNA-5695-n	YES	YES	YES	YES	YES	YES	ctcctgagtagctggcatgacaggcatgcaccaccacacccagccaatttttgtatttttagtagagatggggtttccccatgttggccaggatggtctcaatctcctgacctcgtgatctgcccgcctcggcctaccaaagtgctgggattacaggtgt
rsRNA-6438-n	YES	YES	YES	YES	YES	YES	gggatggtttcctgctatgttgcccaggctggtcttgaactcttagcctcaagcagttcttctgccttggcctcccaaagtgctaagattgcCACATCCAGACAGACCCATATTCTTTTCTTGTGTGGCCAGTAGCATTGAGCCTCATTTTTCCTTTTTT
rsRNA-6697-n	NO	NO	YES	YES	YES	NO	gagacgatggggttttctaagtatacaatcacatcatttgcaaacagggacaatttgacttcctcttttcctaaccgaataccctttatttctttctcttgcctgattaccctggccagaacttccaacactatattgaataggagtgttgtgagagggc
rsRNA-6656-n	NO	NO	YES	YES	NO	NO	ctgtattagtctgttctcaaactgccgtaaagaactgcccaagactggataatttataaaggatagaggtttaattgactcatttctccaaggctggggaggtctcaggaaatctacaattatggcagaaggcaaaggggaagcaaggcaccttcttcac
rsRNA-7024-n	NO	NO	YES	YES	YES	YES	ggaggccgaggtgggcagatcacttgaggtcaggagtttgagaccagcatggccaacatggggaaaccccatctctataaagataaaaaaattagccgggcatgatggcatgtgcctgtagtcccagctactcagaaggctgaagcaggagaattgcttg
rsRNA-7071-n	YES	YES	YES	YES	YES	YES	attccagctacttgggaggctgaggcaggagagttgcttgaaaccaagaggcagaggttgcagcagtgagctgagatcgcaccactgcactccagcctaggtgacagagcgagactctatctcaaaaaaaaaaaaaaaaaaattactaacaaaaaaccaa
rsRNA-7344-n	YES	YES	YES	YES	YES	YES	GTGCggccgggcgcggtggctcacgcctgtaatcccagcactttgggaggccgaggcgggcggatcacgaggtcaggagatcatgaccatcctggctaccacggtgaaaccccgtctctactaaaaacacaaaaaattagccaggcgtggtggcgggcac
rsRNA-7424-n	YES	YES	YES	YES	YES	YES	cgtggtggcgggcacctataatcccagctactcgggaggctgaggcaggagaatcacttgaacctgggaggcagaggttccagtgagctcagattgtgtcactgtgctccagcctgggcaacggagcaagactttgtctcaaaaaTAaactaactaacta
rsRNA-7681-n	NO	NO	YES	NO	YES	NO	tggtgagaccctgtctctacaaaaaaatcggaaaaattagttgagtacggtggcacgtgcctatagtctcagctacAtggacaacatggtgacaccctgtctctacaaaaaaaaattagaaaaattagtgagtggcacgtgcctgtacgtggggagactg
rsRNA-8073-n	NO	NO	YES	NO	YES	YES	gtcttaaactcctaatctcaggtgatcctcctgcttggcctcccaaagtgccaggattaggggcatgagccactgtgcacggccAAGACTGTATTCTTAGTACAAGTAACTATTACTAGAAGGAAAATTTTAAGAGTATTAAAATTTAAAGGggtcgggt
rsRNA-8024-n	YES	YES	YES	YES	YES	YES	cttcaggaggctgaagcgggcagatcacttgcggtcaggagttcgagaccagcctggccaacatggtaaaaccctgtccctactaaaaatacaaaaattagctgggcgtggtggcaggcacctgtaatcccagctactcaggaggctgaggcatgagaat
rsRNA-8034-n	NO	NO	YES	NO	YES	YES	gagtaggctgagaagaaggaggaggaggggctggtctttcagtctcaagggtggcaaaggcagaagtggaggagttggaagggaaagcaggagaggcaggcacatttggtataattttacataaattacatcataatttctgtctgacattttttatttt
rsRNA-8182-n	YES	YES	YES	NO	YES	YES	actctgtcgtccaggctggagtgtaatggtgcaaactcagctcactgcaacctccacctcccaggctcaagagattctcatgactcgtcctcctaagcacctgggattacaggcgtgcatcagcatgtccagctaatttttgtatttctagtagagatgg
rsRNA-8287-n	NO	NO	YES	YES	YES	YES	AAGGCATTTATTTTTATTTTCTGCTTGTGCACACACACCCCTGCCCTGTCACTAAATACTAGGGAAGCAGAGGCTGGAGAAAGTCACATGCCCATTCCCTCTCCTCATCCCTCAAAGTCTGCCACCAGCACAAAAACTCCTCTCACTACAAATCAAATAA
rsRNA-8417-n	YES	YES	YES	YES	YES	YES	cactatggttcatgcctgtaatcccagcactttgggaggctgaggtgggcagatcagttgaggccaggagttcaagaccagcctggccaacatggtgaaaccctgtctctactaaaaatacaaaaattagctggttgtggtggtgtgcacctgtaatccc
rsRNA-8353-n	NO	NO	YES	NO	YES	YES	tgaattcctgaccttgtgatccacccgcctcggcctctcaaagttctgggattacaggtgtaagccactgcgcccagcttcaagttcttacatttatgatgacatatacaaaactaatatattgttttgaatattccaattttgtataaatgttataagt
rsRNA-8460-n	YES	YES	YES	YES	YES	YES	gtagagacagggtcttgctatgttgcccaggctggtcttgaactctcagactcaagcagtccacttgccttggcctcacagaatgctggaattacagacgtgagccaccacacctggccaggcctagtttctttgattgtcaaatgaggctgctaacggg
rsRNA-8564-n	NO	NO	YES	YES	YES	YES	gcccgggctggagtacagtggtgtgatctccgctcagtgcaacctctgcctcccaggtgcaagcgattctccagcctcagcctcccgagtagctgggattacaggcacatttcaccatgcccggctaattttttttttttttttttagacagagtttcgc
rsRNA-7917-n	YES	YES	YES	YES	YES	NO	aaaaataaaaataattagccaggcatggtggtgccggcctgtggtctcagctgctcaggaggctgagatgggaggatcccttgagccagagaggttgaggctgcaatgagctgtgattgtgccactgcactctagcatgggccgcagagtgagactcgtc
rsRNA-9057-n	YES	YES	YES	YES	YES	YES	gctagagtgcaatggcacaatcttggctcacggcaacttccacctcccaggttcaagcgattctcttgcctcagcctcatgagtagtagggattacaggcatgcaccaccactcctggctaattttgtattgttagtatagacgaggtttctccatgttg
rsRNA-9487-n	NO	NO	YES	YES	YES	YES	cccagacttacactcgaagacttgctaaaaccagtgtcttctttttgcccgcacattctctgcacagtctgacctccagccttggcttgtattggtccttctgccttgtatgccctttccacctttcttcccctggccaactctctgccattttccaaaa
rsRNA-10324-n	NO	NO	YES	YES	YES	YES	tcaggctagtctcgaactcctgagctcaggcagtctgcctgccttggcctcccaaagtgctaggattacaggcgaaagccaccgtggcccagccCTGGTATCTTCTTTTATCTTAGGCTCTAGACTCTGATTCACAGCCTGAACCCTATCTCATGCTGAA
rsRNA-10284-n	YES	YES	YES	NO	YES	YES	ccctcctgagtagctgggactacaggctcatgccaccacacctggctaatttttgtatttttaacagacacagggtttcactgtgttagccagtatggtctccatctcctgacctcgtgatctgcctgcctcagcctcccaaagtgctgggattacaggc
rsRNA-11155-n	NO	NO	YES	YES	YES	YES	cgaacttagtgcggacacccgatcggcatagcgcactacagcccagaactcctggactcaagcgatcctccagcctcagcctcccgagtagctgggactacaggcacgcgccaccgcgcccggcGGTCGGATACCGGCGCAGAATAGCACTAGAAGCTGT
rsRNA-11195-n	YES	YES	YES	YES	YES	NO	TCTGGTCgactgggcacagtagctcatgtctgtaatcccagcactttggaaagctgaggcgagtgaatcacttgagatcaggaattcaagaccagcctgttgaccaacatggtgaaaccccatctctactaaaaatataaaaattagctgggtgcacgct
rsRNA-61-n	YES	YES	YES	YES	YES	YES	gggctcagtggctcacacctgtaatcccagcactttgggaggccgaggtgggtggatcatttggggtcaggagttcaagacaagcctggccaacatggtgaaactccatctctactaaaaatacaaacattagccggatgtggtggcgtatgcctgtaat
rsRNA-114-n	YES	YES	YES	YES	YES	YES	ttagaatgccagtaaaagaaAATGAGAAcaggcgtggtgtctcacgcctgtaatcccagcactttgggaggccaaggtgggcggatcacttgaggtcaggagttcaagaccagcttggccaacatggtgaaaccccgtctctactaaaaatataaaaaat
rsRNA-147-n	YES	YES	YES	NO	YES	NO	gggaggggggagggatagcattaggagatacacctaatgtaaatgacgagttaatgggtgcagcacaccaacatggcacatgtatacttatgtaagaaacctgcacattgtgcacatgtaccctaaagttaaagtataataaaaaTATATATATAAAAAA
rsRNA-251-n	YES	YES	YES	YES	YES	YES	Aggccaggcgcggtggctcacgcctgtaattccagcactttgggaggccgaggcaggcggatcacgaggtcaggagatcgagaccatcctggctaacatggtgaaaccccgtctgtattaaaaaaaaaaaagaaaaaattagccaggcatggtggcgggt
rsRNA-338-n	YES	YES	YES	YES	YES	YES	tagctgagtgtagtggcacatgcctgtaatcccaactactcaggaggctgaggcaggagaatcgcttgaacctgggaggcggaggttgcagtgggccaagatcggcccattgcacttcagcctgggtgacaagagtgaaactccatctcaaaaaacaaac
rsRNA-518-n	NO	NO	YES	YES	NO	YES	aaataccatttgacccagcagtcacattactggatatttacccaaaggaatataaatcattctactataaagacacatgcacacgtatgtttattgcagcactatttacaattgcaaagacatggaaccaacccaaatgcccatcaatgatagactggat
rsRNA-604-n	YES	YES	YES	YES	YES	YES	aggccgagacgggcagatcacgaggtcaggagatcgagaccatcctggctaacatggtgaaaccccgtctctactaaaaatacaaaaaattagccaggtgtggtggtgggtgcctgtagtcccagctacttgggaggctgaggcaggagaatggcgtgaa
rsRNA-666-n	YES	YES	YES	NO	YES	YES	atttagaattattattgtatttgtgtatttattttctgagacagagtctcgctctgtcacccagtctggagtgcagtgacatgatctcggctcactgcaacctctgcctcccgggttcaagtgattctcctacctcagcctcccaagtagctgaaattac
rsRNA-682-n	YES	YES	YES	YES	YES	YES	tgggggagagcagggagggatagcattaggagatatacctaatgtaaatgacgagttaatgggtgcagcacaccaacatggcgcatgtatacatatgtaacaaacctgcacgttgtgcacatgtaccctagaacttaaattaaaaaaaaaaaagagcggt
rsRNA-1146-n	YES	YES	YES	YES	YES	YES	tcccgagtagctgggattacaggtgcatgccaccacactcggctaatttttgtatttttagtagagacagggtttcaccatgttggccaggctggtctcgaactcctgaccttgtgatccacccgcctcggcctcccaaagtgctgagattacaggcgtg
rsRNA-1173-n	NO	NO	YES	YES	YES	YES	tcacatgtaagtttttaatccatcttgaattaatttttgtataaggtgtaaggaagggatccagtttcagctttctacatatggctagccagtttttccagcaccattaattaaatagggaatcctttccccatttcttgtttttgtcaggtttgtcaaa
rsRNA-1240-n	YES	YES	YES	YES	YES	YES	atgggtgtggtggctcgcacctgtacttgcagctacttgggaagcggaggcaggagaattgcttgaacctgggaggcagaggttgcagtgagctgagatcgcaccactgcactccagcctgggcaacagagtgagactctgtctcaaaaaacggggcggg
rsRNA-1349-n	YES	YES	YES	YES	YES	YES	ATCAAGAGAGCTAGATACTAAACAggccaggcgcggtggctcatgcctataatcccagcactttgggaggccgaggcaggtggatcactagaggtcaggggttccagaccagcctggccaacatggtgaaactccatctctactaaaaatacaaaaatta
rsRNA-1362-n	NO	NO	YES	YES	YES	YES	cgcccggctaattttttgtatttttagtagagacggggtttcaccttgttagccaggatggtctcgatctcctgacctcatgatccacccgcctcggcctcccaaagtgctgggattacaggcgtgagccaccgcgcccggccgcatttttctacttatg
rsRNA-1500-n	NO	NO	YES	YES	YES	YES	tgcccggctaatttttgtatttttagtagagatggggtttcaccatcttggccaggctggtcttgaactcctgacctcacaatccacccgcctcagcctcccaaagtgctaggattacaggcataagccaccgtgcctggccTGGTGCTCTCTTCTTAAG
rsRNA-1546-n	YES	YES	YES	YES	YES	YES	tcttattttgttgtccaggttgttcttgaactcctgagctcaagtggtcctcccacttcagcctcccaaagtgctggcattacaggtgtgagccactgcaccTTGTGTAaattcttttgaatttattgagacttgtttcatggctcagaatatgatctat
rsRNA-1756-n	YES	YES	YES	YES	YES	YES	ccaagtagctgggattacaggtgcacaccaccacacccagctaatttttttgtatttttggtagagacggggtttctccatgttgctgggtctcaaactcctgggctcaagtgatctgcccatctcggcctcctaaagtgctgggattacaggtgtgagc
rsRNA-1815-n	YES	YES	YES	YES	YES	YES	ggctggagtacactggcacgatcttggctcactacaacctccacctcccgggttcaagtgattctcctgtctcagcctcccaagtagctgggattacaggcgcctgccaccacatccagctaatttttgtatttttagtagagatggggtttcaccatgt
rsRNA-1856-n	YES	YES	YES	NO	YES	YES	ttttgagacagagtctcactctgtcgcccaggatggagtgcagtggcgccatctcggctcactgcaagctccacctcctgggttcacgccattctcctgcctcagcctcccaagtagctaggactgcaggtgcccaccaacatgcccagctaattttttg
rsRNA-2033-n	YES	YES	YES	YES	YES	YES	actaaaacctacaaaattggccaggtgtgctggtgcatgcctgtaatcccagctacttaggaggctgaggcaggagaatcacttgaacctgggaggcagagattgtggtgagctgagattacaccattgcactccagcctgggcaacaagagtgaaactc
rsRNA-2229-n	YES	YES	YES	YES	YES	YES	tttaaacgatagagatgaggtctcgctgtgttgaccaggctggtctcaaactcctggcctcaagcagtcctcccatcttggcctcccaaagtgctaggattacaggtgtgagccactgtgtctagcctcttttttatcttttgtccagaatttatggtgg
rsRNA-2374-n	YES	YES	YES	YES	YES	YES	ctcagcctcccgagtggctggaattacaggtgcccgctaatttctttgtatttttagtagcgacagggtttcaccatcttggccaggctggtcttgaactcctgaccttgtgatccacccgcctcggcctcccaaagtgctgggattacaggcatgagcc
rsRNA-2405-n	NO	NO	YES	YES	YES	YES	ctactatttgattcagcaatcacactactgggtatccacccagaggaaaagtcattatacgaaaaagatacttgcacacgccatttgtagcagtacaattcgcaactgcaaaaatggggaaccagcccaaatgcccatcaatcaacaagtggataaagaa
rsRNA-2852-n	YES	YES	YES	YES	YES	YES	CTTATTATACCtatatatatatatatatatatatatatttttttttttttttagacggagtctggctctgtcgcccatgctggagtgcagtggcgcaatcttggctcactgcaagctctgccttccgggttcatgtcattctcttgcctcagcctcctga
rsRNA-3056-n	YES	YES	YES	YES	YES	YES	caccctggcccccaggctggagtgcagtggcgtgatctcagctcactgcaacctgcgcctcccgggttcaagcgattctcatgtgtcaacctccctcctgagtagctgggactacaagtgtatgccaccacgcccaggtaactttttgtttttagtagag
rsRNA-3382-n	YES	YES	YES	YES	YES	YES	gagtgcaatggtgcgatctccgctcactgcaacctcctcctcctgggctcaagtgattctcctgtctcagcctcctgaataactgggattacaggcgctggccaccacgcctagctaatttttgtatttttagtagagacagggtttcaccatgttggcc
rsRNA-3511-n	YES	YES	YES	YES	YES	YES	tgggaggccgaggcgggtggatcatgaggtcaggagatcgagaccatcccggctaaaacggtgaaaccccgtctctactaaaaatacaaaaaattagccgggcgcggtggcgggcgcctgtagtcccagctactcgggaggctgaggcaggagaatggcg
rsRNA-3621-n	YES	YES	YES	YES	YES	YES	ggtgaaaccccatctctaccaaaaatacaaaaaaattgccagatgtggtggtgcatactggtaatcccagctactcaggaggctgagtcaggagaatcgcttgaactcgggaggtagagattgcagtgagctgagattgtgccactgcgctccagcctgg
rsRNA-3636-n	YES	YES	YES	YES	YES	YES	gagtcttgctctgtaccgttgcccaggctggagtgcagtggcgcactctcggctcactgcaagttccgcctccggggttcacgccattctcctgcctcagcctcctgagtagctgggactacaggcacccgccaccacgcccagctaatttttgtatttt
rsRNA-3922-n	NO	NO	YES	YES	YES	YES	tgcccaggctggagtacagtggcgtgatctcagctcaccacaacctccacctcccaggttcaagcaattctcctgcctcagcctcccgagtagctgggactacaggtgtgcactaccatgtctgactaatttttgtatttttagtagagatggggtttca
rsRNA-3957-n	YES	YES	YES	NO	YES	YES	ggcaaaaccctgtctctactaaaaatacaaaaaattagccaggcatggtagtgcacgcttgtagtcccagctactcgggaggctgaggcacaagaatctcttgagcctgggaggtggaggttgcagtgagctgagatcacgccactgcactccagcctgg
rsRNA-3939-n	YES	YES	YES	YES	YES	YES	gatccgcctcggcctcccaaagtgctgggattacagacgtgagccaccgcgcctggccaaaaaaaacctttttttaaaaattagccaggtgcggtgatgcacacttgtagtcctagctgtctgggaagctgaggaggggagattgcttgagcccaggagt
rsRNA-4109-n	NO	NO	YES	YES	YES	YES	ttatgaatactcttaggctgatttAAATAATTTATGAATactcctgacctcaggtgatctgcctgccttggcctcccaaagtgctgggattataggtgtgagccaccacacctggccTatcagacctttcaaaaacaacatacaaagcaaaacaatcata
rsRNA-4263-n	NO	NO	YES	YES	YES	YES	agctggcatgcagtggtacaatctcagctcactgcaacctctgcctcccaggatcaaatgattctcctgcctcagcctcctgagtatctggaattacaggtgcacgccaccatgcctaatttttttatttttagtagagatgggtttcaccatgttggtc
rsRNA-4026-n	YES	YES	YES	YES	YES	YES	ttttttttttaagacaaggtctcgctctgtcacccaggctggagggcagtggtgtgatctcggctcactgcaagctccgcctcccgggttcacgccattctcctgcctcagcctcctgagtagctgggactacaggcgcccaccaccatgcctggctaat
rsRNA-4479-n	YES	YES	YES	YES	YES	YES	cagtctcccgagtagctgagattgcaggcacgcacctgtagtcaaaggtgcatgccaccatgcccagctaatttctgtatttttagtagagacagggtttcaccatgttggccaggatggtttctatctactgacctcgtgatccgcccacctcggcctc
rsRNA-4541-n	YES	YES	YES	YES	YES	YES	ccaaactgggccgggcatggtggctcacgcctgtaatcccagcactttgggaggctaaggtgggcagatcacgaggtcaggagttcgagaccagcctggccaacatggtgaaaccccatctctactaaaaatacaaaaattagctggctgtggtggcaca
rsRNA-4588-n	NO	NO	YES	YES	YES	NO	GGGCTAGAACCGAAAAGCAAGCGGCTGAGATAGAGATTTCATGAGGGAGCAAATGTAAAAATGTACACAGGTGGCTTTCCAACCCCACATGTTACAGGTCTGAGGATAGCTACCAGGCTAGAAAGGGCATACAAGATAGTCTGTCTTTATTAGAAGGAAC
rsRNA-4618-n	YES	YES	YES	YES	NO	NO	AATATCTAGGCCTCTCTTAATGTCCTCCTTGATTGAGGCACTTGGAGATAATGGTTCTTTCTTCTGAGGAAGAATGAAGGaaaagaactattattactaggtaactattatatgctagaaatgttacatatattaactattgaatcctataaaatgctct
rsRNA-4648-n	YES	YES	YES	YES	YES	NO	ctatgttgcccagaccaaactcaaactcctggcctcaagtgactctcctacctcagcctcctgagtagctgaggctgcaggcTTTTTTTTTTttaattgctatcagtgtatcttctttgatatctattcagatattttgcccatttttaggttggactgt
rsRNA-4681-n	YES	YES	YES	YES	YES	YES	agaggctgaggtgagaggatcacatgagcctaggaagtggaagctacagtgagctaaggttgtgccactgcactctccagcctgagtgacagaacaagaccttgtctcaaaaaaaaaaaaaaaaaaaaaaTCCgccaggcatagtagctcatgtctgtaa
rsRNA-4727-n	YES	YES	YES	YES	YES	YES	ATTTCATATATCAGCAATCACAGTGAGCACATAATTTTTATGTTTACAagtctcactctgtaacccaggctggagcgcagtggtgcaatcttggctcacagcaacctccgcctcccgggttcaagtgattctcctgcctcagcctcccaagtagctggga
rsRNA-4687-n	YES	YES	YES	YES	YES	NO	tcaagtgatcctgccacctcagcctcctgagtagctgggactgtaggcatgcaccaccatgcccagctaatgttttgcattttttgtagagatggggtttcaccttgttgcccaggctggtctcaaactcctaggctcaagtgattcacctgcctcagcc
rsRNA-4725-n	YES	YES	YES	YES	YES	YES	gaactacaaaataAATCtttttttgttaattttttgagacagggtctggctctgttgcccaggctggactgcagttgcatgatcacagctcactgcaccctcaacctccagggctcaagtgatcctctgatctcagcccccaagtagctgggactacagg
rsRNA-4740-n	YES	YES	YES	YES	YES	NO	ACACTGGCCCAAAGAGAGAAGCAGGGGCCCGCCCAGGTGACTGCCAGGCACTGTCAGCCACACTGACAGGGAGAGCGGCCCAGATGAGAGGCCCAGGAAGGCACTCTGCCTTTGCAACGTCCTGGCCTGTCTCCATGACCACAGGTGCCCAGTGGTGCCA
rsRNA-4699-n	NO	NO	YES	NO	YES	YES	tcctgggttcacaccattctcctgcctcagcctcccgagtagctgggactacaggtgtcccccaccatgccgagctaatttttcgtatttttagtagagacggggtttcaccgtgttagctaggatggtcacgatctcctgacctcgtgatccgcccacc
rsRNA-4651-n	YES	YES	YES	YES	YES	YES	ATTGTACTAGGATGGAAGTTGCACTATTTTAGAAtttttttttttcattttttgagacagagtctctctctgttgcccatgctggagtgcagtggcgctgtcttggctcactgcaacctcgcctcccgggttcaagtgattctcctgcctcagtctctca
rsRNA-4735-n	YES	YES	YES	YES	NO	YES	agggttggggctttccccaggtcactcagcaggctgggacaaaatcccagatctcctggctcccagcctggggcccttcctgcagccacACCTTAGCGTCAGGAAAATACATCTGCGCGCGGACAGCTAGGGGTCACACCAAACATCATACCCTTAACCC
rsRNA-4663-n	YES	YES	YES	YES	YES	YES	tcaccaagtctggctaatttttgtatttttagtagtggcagagtttcactgtgttggccaggccggtctcaaagtcctgacttcagttgatccgcccaccttggcctcccaaagtgctgggattacaggcttgagccactatgctggccCTTTAATTTCT
rsRNA-4824-n	YES	YES	YES	YES	YES	YES	cctggctaatttttaaatttatttttattttctatagagacaaggtccttctgtgtttcccaggggggtcttgaactcttgtgctcaaccaatcctcccaccttggcctcacaaagtgctgggattataggcatgagccaccacgcccagccAGCTCTCA
rsRNA-4871-n	NO	NO	YES	YES	NO	NO	AGTCCTGCTGATTAGCTAAAAATATATTTGAAGACAGACAGATTGACATTATATTTGTTAACATAAAACTGCCAGTTTGTTTCCCTAAATGCAGGTCAAGCCTAGGTAGGAACACCCATGATTAGAGAAATCCCAGGTCTTAGATATCCTAGAAAGAAGG
rsRNA-4827-n	YES	YES	YES	YES	YES	YES	TAACGGTGTCATCAAAAGAAGTTTCAAAAAGCAACTTCCTAACAGGGTTCCAATGAATATTTGAGACCTGCGTGGCTGGAGTGCTACGAAGAGGATGTAGTTGGAATGGAGAAATTTCTGGATAGTCCTGAATTTCCATTATTCAAAGTTGGCCTAGAAT
rsRNA-4891-n	YES	YES	YES	YES	NO	NO	CCAAGCAAGGCAGGCTGTATGGCTAGTAAGTTTCACTGTTTTGAATCTTTATCCAGCTAACTGTTGAGATGTATACAGCAACTTAAAGCAACTTTTAGAAGAATCCGATGCTGTTGACAGCCAATCTTAATTCCTTATCCCAGCCCCACTACTTTTTCTA
rsRNA-4861-n	YES	YES	YES	YES	YES	YES	GTAACGGAGCCAGCCCTTCCTCCCCAGTCTCCTGCAGACCCTGCTCTCCCCGCTCAGCTGTGGGAGGACCCAGCCCTTCCCTGGTTTGGGGGTGCCTATGGGGGACTCTGAGGCTGCGATTCCTGTGCACAGGGGTTTGTCTGTTTCAGGTGGCTTGTCT
rsRNA-4929-n	YES	YES	YES	YES	YES	YES	cacagccagctaatttttgtattttttgtagagatggggtttcaccatgttggccaggatggtcgcgatctcttgaccttgtgatctgcccgcctcggcctctcaaagtgctgggattacaggcatgagccaccatcccagtccgtcaataaagttttaa
rsRNA-4919-n	NO	NO	YES	YES	YES	NO	TGAAACCACTTGTGGGGGAGTCCAGAAGTATCGCTGTCAAAGCTGGTAATAATTTTTGAATTATGATCTAATAATACTTTGAACTTTAATAATCATATAACAACTTGTTTTTTTCAGTTAAGATGAATATTTAGCATGTTGACATTGCTGCTCTGATAGG
rsRNA-4960-n	YES	YES	YES	YES	YES	YES	GGTGCTGTGGAATATCTGACCCCTTTCTGCCTTGGCCACTTGCCGGTCATGAGGCCATGAGGCCAAGAGCCAGCTCTCCCCAGCTCATCCTGGCACCATGTTCTTTCTGAGGTGAAACAACACAAGTCTCCCTTGGGTGGCAGTGCTCCCTCCTCAGGCT
rsRNA-4958-n	YES	YES	YES	YES	YES	NO	GATCAGAGACCCGGGCAGTCGGTTCTACAGCAGCCCTTAAAGCCGAGACCCagtttcagatagacacgaggaataggttttgagatctgttgcacagccaggtgaccagaggcaataaaaatgtattacacatttcaaaacgactcagagagtaaatttt
rsRNA-4982-n	YES	YES	YES	YES	YES	YES	acatggagaaaccccatctccactaaaaataaaaaattagccaggcgtggtgccgcatgcctgtaatgccacctactcaggaggctgaggcaggagaatcgcctgaaaccgggaggcggaagttgcggtgagccaagactgtgccactgcactccagcct
rsRNA-4881-n	YES	YES	YES	YES	YES	NO	ttttttggttttctttggcttttttgagatgggctctcactgtgttgctcaggctggagtgcagtggtgcaatcacacatggcttactgcagccttgacctcctgggctcaggtgatcctcccacctcagcccttcatagttgggactaaaggtgtacgc
rsRNA-5003-n	YES	YES	YES	YES	YES	YES	cccaagtagctgggattacaggcacccaccaccacacctggctaatttttgtattttttgtagcgatgggctttcaccatgttggccaggctggtcttgaactcctgaccttaggtgatccacccgcctcagcctcccaaagtgctgggattacaggcgt
rsRNA-4951-n	YES	YES	YES	YES	YES	YES	agtagctgggattacaggcacgtgccaccatgcctggctaatttttgtatttttagtagagatggactttcatcatgttggccaggctggtatcaactcctgacctcaagtgatccgcccacctcagcctcctaaagttctgggatcacaagtgtgagcc
rsRNA-4981-n	YES	YES	YES	YES	YES	YES	acacctgtaatcccagcactttgggaggctgaggtgggcggatcacctgaggtcaggagttcaagaccagtctggccaacatggcaaaaccctgtctctgctaaaaatacaaaaattagctggacgtggtagtatgcacctgtaatcccacctactcggg
rsRNA-5182-n	YES	YES	YES	YES	YES	YES	ttagccgggcgcggtggcgggcgcctgtagtcccagctactcgggaggctgaggcggtagaacggcgtgaacccaggagacagagcttgcagtgagcctaggttgtgccactgcactccagcctgggcgacagagtgagactccatctcaaaaaaaaaaa
rsRNA-5201-n	YES	YES	YES	YES	YES	YES	actctgtcgcccaggctggggtgcagtggcacaatctcggctcactgcaagctctgcctcctgggttcatgccattctcctgcccagcctcccgagtagctgggactacaggcacctgccaccacgcccagctaatttttttatatttttCactgtagtt
rsRNA-5598-n	YES	YES	YES	YES	YES	YES	tttttttgttgagatgcggtctcactatgttgccctggctggtctcaaactactggcctcaagcgatcctccagcctcagccCCAAttttttcactttttttgtttattttgagacagggtctggctctgttgcccaggctggagtgcagtggtgcaatc
rsRNA-5995-n	NO	NO	YES	YES	YES	YES	ttacccatgctagaatgcagtggtgctgtcacagctcactacagcctcaacctcctgggctcaagcaatcctcctacctcagcttcttaagtagttgggactacaggtgtgtgccaccacactcagctaattaattttttttttttaagagacagggtct
rsRNA-6115-n	YES	YES	YES	YES	YES	YES	caggtgcatgccaccacgctcagctaatttttgtatttttagcagagacgaggtttcaccatgttggccaggctgctctcaaactcctgaccacgtgatccacctgcctcggcctcccaaagtgctgggattacagacatgagccaccacacccggccta
rsRNA-6458-n	YES	YES	YES	YES	YES	YES	actaaaaatacaaaaaaattagctgggcgtggtggcacatgcctgtagtcccagctactcaggaggctgaggcaggagaatctctggaatccaggaggcagagattgcagtgagccgagattgtgccactgcaccccagcctgggcaacacagcgagatt
rsRNA-6551-n	YES	YES	YES	YES	YES	YES	cgcctgtaatcccagcactttcggaggctgagacagatggatcacaaggtcaggagatcgagaccatcctggctaacacggtgaaaccccgtctctacgaaaaatacaaaaaattagctgggcatggtggcgggtgcctgtagtcccagctacttgggag
rsRNA-6825-n	NO	NO	YES	YES	YES	NO	ttacccaaagtccatagtttacactaaggttcaatcttgtattatacattctatgggtttggacaaatgtatgataacatgtatccatcactacacagtattttcaatgtcctaaaaatcttctgtgctctgcctattcatccaattactggtattttca
rsRNA-6704-n	YES	YES	YES	YES	YES	YES	AACGTAACTTTGTTTTAAAACTACACTTTTAttttattttatttatttttttattttttttgagacggagtctcgctcctttgcccaggctgtaccgcagtggtgcagtctcggctcactgcaagctccacctcccgggttcacaccattctcctgcctc
rsRNA-7033-n	YES	YES	YES	NO	YES	YES	agctgatttttgtatttttaccagagatggggtttcaccatgttgaccagccttgtctcaaactcctgacctcgtgatccacctgccttggtgtcccaaagtgctgggattacacatgtgggccactgtgcccagccTGAATCACCTTTAAGTGAAGTAA
rsRNA-7277-n	NO	NO	YES	YES	YES	NO	ttctaatggtttcttggaggagtctttgtggttttctatatataagatcatgtcatctataaacagggacaattttacttccttctttccaatttgggtgccctttgtttacaaatttctcttgcttgattgctctggctaggacttccagtactatatt
rsRNA-7791-n	NO	NO	YES	NO	YES	YES	TATTCTTGTGGCAGTGTACGTTTTGTTGGGTTAAGAACACTGCCTGCTTCCTCTTTATGAACTCTCTTCCCTGACAAAAAGCAAAGTTGGTAGTGTAGAGAAGTTTGTATTGTGTGTTTTTAAGAAGGCATGGTTATTACGTTTTAATTTTGTACGGATA
rsRNA-8083-n	YES	YES	YES	NO	YES	YES	gttcaagcgattctcctgcctcagcctcccaaatagcagggattacaggtgcgcgccaccatgcccaactaattttttatttttttagtagagtcgtggtttcaccatgttggccaggctggtctggaattcctgacctcaagtgatctgccctcctcag
rsRNA-8059-n	YES	YES	YES	YES	YES	YES	gagttcctgggctcaagtattcctccagcctctgccttccaaagtgctgggactatagggatgtgccaccatgcccagcCattgacattgttactatgttatgtcttcaaatctctgatcatgaaatagctctctatttccatcttgttttcctttcttc
rsRNA-8177-n	YES	YES	YES	YES	YES	YES	caggttagagtgcagtggcgcaatcttggctcactgcaagctccgcctcctgggttcaagccattcttgtgcttcagcctcccgagtagccaggattacatgtgtgcgccaccacacctggctaatttttgtatttttagtagagatggggtttcaccat
rsRNA-8593-n	NO	NO	YES	YES	NO	YES	ccgagtagcttggactacaggcacccaccaccacgcctggcttatttttgtatttttagtagagacagggctttaccatgttggtcagaccggtctcgaactcctgacctcaggtcatccacccaccttggccttccaaagtCGGGTTTTATCTAGAGCT
rsRNA-9488-n	YES	YES	YES	YES	YES	YES	ACAACtttttctttttttttctgagacagagtctcactctgtcacccaggctggagtacagtggcacgatctccgctcactgtaacctccgcctcctgtgtttaagccattctcctgcctcagcctccagagtagctggattacaggcgtgcaccaccat
rsRNA-9625-n	YES	YES	YES	YES	YES	YES	TGGGACTTCTTTCAGCAGAtttttttctttctttttttttttttttgagacggagtctcgctctgtcacccaggctcccaggctggagtgcagtggcatgatctcggctcactgcaacctctgcctcccgggatcaaacaattctcctgcctcagcctcc
rsRNA-9705-n	YES	YES	YES	YES	YES	YES	cccgactaatttttgcatttttagtaaaggtggggtttcaccatgtttgtcaggctggtcttgaactcccgaccttcagtaacccacctgtctcagcctcccaaagtgctgggattccaggtgtgagccactgcgcccggccCAGTGAAATACTTAAGAT
rsRNA-10190-n	YES	YES	YES	NO	YES	NO	AGAAAATTGTAAAGATGGCCCATAAGTGCTGTGGTGCCTGAGCAGGATGGCCCTGCTCCAGGGTGGGCAGGGGTGCTCATGTGGAAGAACCCTGGGCATGCCCAGCAGACAGCCAGCCTTCCTATTCGTCTGATGGGACATGTTCCAGAAAGGTGCAGAA
rsRNA-10274-n	YES	YES	YES	YES	YES	YES	ttattttattatttgttttattttTGAGACAGGGtctgtcgcccaggttggagtgcagtgacagctcactgcaacctccgcctcccaggctcaaggaatcctcctgcttcagcctcctgagtagctgggaccacaggtgcacgccaccatgcctggctaa
rsRNA-10404-n	YES	YES	YES	YES	YES	YES	atggagtctcactccatcgcccagggtggagtgcagtggtgcgatctctgcttattgcatcctctgcctcccgggctcaaacgattctcctgcctcagcctcccaagtagctggattacaggctcctaccaccatgcccagctaatttttgtatttttag
rsRNA-10544-n	NO	NO	YES	NO	YES	YES	AAGACTCTGTCTCAAAgaatgaatgaatgaatgaatgaatgaatgaatgaatAGAggcctggcatggtggctcacacccataatcccagcactttgggaggccgaggcgggtggatcagttgaagccaggagttcgagaccagcctggccaacatggcaa
rsRNA-10601-n	YES	YES	YES	YES	YES	YES	atttttttttttttttttttttttttttttgagacggagtcgctctgtctcccaggctggaatgtagtggtgcgaactcggctcactgcaagctccgcctcccaggttcatgccattctcctgcctcagcctccctagtagctgggactacaggcgctcg
rsRNA-10841-n	YES	YES	YES	YES	YES	YES	ggacgtgggggcaggcacctgtagtcccagctacttgggaggctgaggcaggagaatcgcttgaacctgggagacagagcttgcagcgagccgagatagcaccactgcactccagcctgggctgcagagtgagacgtcatctcacaaaaaaaaaaaagaa
rsRNA-10879-n	NO	NO	YES	YES	YES	YES	tgcccactgggttccagcaattctcctgcctcagcctcctcagtacctgggatcacaggcgcccgccatcatgcccggcaaatttttgtaattttagtagagatggggtttcgccatgttggccaggctggtctccaacttctgacctcaagtgatccac
rsRNA-11122-n	NO	NO	YES	YES	YES	YES	aggctggagtacagtggtgcgatcttggctcactgcaacctctgccttccaggttcaagtgattctcctgcctcagcctcccaagtagctgagactataggtgtgcaccaccacgtccggctaatttttgtatttttagtagagatagggtttcaccatg
rsRNA-11062-n	YES	YES	YES	YES	YES	YES	tctttgagaggctgaggtgggaggatcacttgaggcaagaagttcgaggctgtagtgagctatgattgtgccactgccctccagcctgggtgacagaacaagaccttgtctcaaaatgaaacaaaaGGTTGTGGCTAATGTATTCTTTTTTTCTTTTCTT
rsRNA-59-n	YES	YES	YES	YES	YES	YES	tgccaagaccttatctctgtttttgttgttgttgtttgtttgtttgtttgttttgagacgtagtctcgctctgtctcccagactggagtgcagtggcacgatctcagctcactgcagcatccgcctcctgagttcaaacaattctgcctcagcctcccaa
rsRNA-110-n	YES	YES	YES	YES	YES	YES	TTAGGTggccaggcgcggtggctcatgcctgtaatcccagcactttgggaggccgaggcgggcggatcacaaggtcaggagatcgagaccatcctggctaacccagtgaaaccccgtttctactaaaaatacaaaaaattagctgggcgtggtagtgggt
rsRNA-118-n	NO	NO	YES	YES	NO	YES	actatgcagccataaaaaaggatgagttcatgtcctttgtagggacatggatgaagctggaaaccatcattctcagcaaactatcgcaaggacaaaaaaccaaacactgcatgttctcactcataagataggaactgaacaacaagaacacttggacaca
rsRNA-153-n	YES	YES	YES	YES	YES	YES	tactggggaggctgaggcaggagaaaggtgtgaacccaggaggtggagattgtagtgacccgagatggcggcactgcactccagcctgggcaacagagcaagactccgtctcaacaaaaataataataataataataataataataataataataataat
rsRNA-140-n	YES	YES	YES	YES	YES	YES	ggccagggctggagtgcagtggcacaatctcagttcactgtaatctctgcctcccgagttcacacgattttcctgcctcagcctcctgagtaggtggaattacaggcccacaccactacacccgactaattttttgtatttttcatagagacagggtttc
rsRNA-174-n	NO	NO	YES	YES	YES	YES	GCTGTACCAGTTCAGGGTCTAATGGtttttttttgttgttttgttttttttttttgagacagaatctcactctgtcacccagtctggagtgcagtggcatgatctcagctcactgcaacgtctgcctcccaggttcaaacaattatcctgcctgagcctc
rsRNA-212-n	YES	YES	YES	YES	YES	YES	agttcgagatcagcctgggcaacatgttgaaaccccgtctctactaaaaatacaaaaattagctggtcgtggtggcacatgcctgtggtcccaactacttgggaggctgaggcagaaggatcacttgagcctgggagcagagatcacgccactgcactcc
rsRNA-194-n	YES	YES	YES	YES	YES	YES	tcagcctcccgagtagctgggactacaggtgtgtgccaccacacactgctattttttttgtatttttagtagagacagggtttcaccatgttagccaggatggtctcaatctcctgaccttgtgatccacccacctcagcctcacaaagtgctgggatta
rsRNA-276-n	YES	YES	YES	YES	YES	YES	ggcgcctataatcccagctactcgggaggctaaggcaggagaattgcttgaaccagggaggcagaggttgcagtgagctgaggtcacgccactgcactccagcctgggtgacagatactccatctcaaaaaataaaaataaaaataaaaataaaaataaa
rsRNA-314-n	YES	YES	YES	YES	YES	YES	cggaggctgaggaaggagaattgcttgaacctgggaggcagaggttgcagtaagcctagatcacgccattgcactccagcctgggcaacaagagcgaaaccccaactcaaaaaaaaaaaaaaaaaaaaaaaaaaaattagccggcgtggtggcacatgcc
rsRNA-337-n	YES	YES	YES	YES	YES	YES	acccaggctggagtgcagtggtgtgatctcggctcactgcaagctccgcctcccgggttcacgccattctcctacctcagcctcccaagtagctgggactacaggcgcctgccaccacgcccagctaattttttgtatttttagtggagacagggtttca
rsRNA-398-n	YES	YES	YES	YES	YES	YES	gcctcagcctcctgagtagctgggactacaggcacacaccaccacgcccagctaattttttgtatttttagtagagatggggtttcaccctgttagccaggatggtctccatcttctgacctcgtgagccacccacctcagcctcccaaagtgctgggat
rsRNA-399-n	NO	NO	YES	YES	YES	YES	gtagctcactataacctcaaattcctggggtcaagtgatcctcccacgtcagcttcctgagtagatgggactaaaggcatgaaccaccacgcccagctgattgtttttattttttgtggagatgggatctcaccatgttgcccaggctggtcttgaattc
rsRNA-478-n	NO	NO	YES	NO	YES	YES	attttttttttttttttgtattttagtggagatggggtttcaccatgttggccagaatggtctcaatctccagacctcatgatccgcccacctcggcctcccaaagtgctgcaattacaggtgtaagtcaccatgcccagccAATATATTTGTAAATCTT
rsRNA-492-n	YES	YES	YES	YES	YES	YES	gcaacaagagggaaactccatctaaaaaaaaaaaaaaaaaaattatctggatgtggtggcatgcacctgtagtcccagctacttgggaggctgaggcgggaggattgcttaagcccaggaggttgaggaggctgcagtaagtaagccttattgcactact
rsRNA-511-n	YES	YES	YES	NO	YES	YES	cagggtagctgggattacaggcacgcaccgccacacccgtctaatttttgtatttttagtagagacggggtttcgccatgttggccaggctggtctcagattcctgacctcaagtgatctgcccgccttggcctcccaaagttctgggattataggcatg
rsRNA-671-n	YES	YES	YES	YES	YES	YES	acctgtaatcccagcactctgggaggccgaggtgggcggatcatgaggtcagaagatcgagaccatcctggctaacacggtgaaaccccgtctctactaaaaatacaaaaaattagccgggcatggtggcatgcacctgtagtcccagctactcaggagg
rsRNA-660-n	YES	YES	YES	YES	YES	YES	aaataataataataataataataataGATcaggtgcggtggttcacacctgtaatcccagcactttgggaggccgaggcaggcggatcacgaggtcaggagattgagaccatcctggctaacacgatgaaaccccgtctctactaaaaatacaaaaaatt
rsRNA-690-n	YES	YES	YES	YES	YES	YES	AGGTAGCTTGggctgggcgcagtggctcatgcctgcaatcccaccactgtgggcggccaaggcgggtggatcacgaggtcaggagattgagatcatcctggctaacacgtgaaactccgtctctactaaaaatacaaagaaattagccgggcatggtggc
rsRNA-869-n	NO	NO	YES	YES	YES	YES	tccctacaaaggacatgaattcatcattttttgtggctgcatagtattccatggtgtatatgtgccacattttcttaatccagtctatcgtttttggacatttaggttagttctaagtctttgctattgtgaataatgcctcaataaacacacgtgtgca
rsRNA-871-n	YES	YES	YES	YES	YES	YES	aatatgtcgaaaccctgtctctactaaaaatgcaaaaattagccaggcgtggtggtgtgcgcctgtaatcccagctactcaggaggctgaggcacaagaatcgcttgaactcaggagatggaggttgcagtgagctgagattgcaccactgcactccaga
rsRNA-990-n	YES	YES	YES	YES	YES	YES	ccaaaaatacaaaaattagctgggtgtggtggcgggcatctgtaatcccagctagtcgggaggctgaggcaggagaatcgcttgaacccgggaggtggaggttgtaatgaactgagatcctgccactgcactgcagcctggtgacagcgagactccatct
rsRNA-1029-n	YES	YES	YES	YES	YES	YES	aaaataataataataataataataataGATcaggtgcggtggttcacacctgtaatcccagcactttgggaggccgaggcaggcggatcacgaggtcaggagattgagaccatcctggctaacacgatgaaaccccgtctctactaaaaatacaaaaaat
rsRNA-1006-n	YES	YES	YES	YES	YES	YES	catggtggctcacacctataatcccagcactttgggaggccgaggtgggtggatcacgaggtcaggagatcgagaccatcctgcctaacacggtgaaaccccatctctactaaaaataaaaaaaaaattgccaggtgtgatggcatgcacctgtaatccc
rsRNA-1226-n	YES	YES	YES	NO	YES	YES	ttaaaatgttcaagaACTGCTCACTCCTgaatcgtttgaacgcaagaggtggaggttgcagtgagccgagatcacaccactgcactccagcctgggccacagagcaagactccgtctcaaaaaaaaaaaaCCCTCACTccctacaacccagcaattccac
rsRNA-1273-n	YES	YES	YES	YES	YES	YES	ctacttgggaggctgaggcaggaggatcatttgagcctaggacacagaggttacagtgagctgagattacaccattgaactccaacctgggcaacagagtgagactctgttcctcaaaaataaaaaaaataaaaaaaataataaaTTTAAATATCTGTCC
rsRNA-1357-n	YES	YES	YES	NO	YES	YES	gcctcccgagtagccgggcctacaggcgcctgccacctcgcccagataatttttgtgtttttagatggggttttgccatgttggccaggctagtttcaaattcctgacctcaggtgatccgctgacctcggcctcccgaagtgccgggattacaggcatg
rsRNA-1378-n	YES	YES	YES	YES	YES	YES	ccgagttcaataattctcctgcctcagccccctgagtagctgggattacaggcacccaccaccatgcccagctaatttttgtatttttagtagagacgggggtttgccatgttggccagggtggtcttgaactcctgaactaaggtgacccacccgcctt
rsRNA-1541-n	YES	YES	YES	YES	YES	YES	taaaaatacaaaaattttcctggcatggtggcggatgcctgtagtcccaactactcgggaggctgaggcaggagaattgcttgaacccaggcggcggaagttgcagtgagaccagatcgcgccattgcactccagcctgggcgacaagagtgaaactctg
rsRNA-1724-n	YES	YES	YES	YES	YES	YES	tttttttttttgtttttgtatttttagtagagacggggtttcatcgtgtcagccaggatggtctcgatctcctgacctcgtgatccacccgcctcagtctctcaaagtgctgggattacaggcttgagccaccgtgcccagctgagaatttgcatttcta
rsRNA-1755-n	NO	NO	YES	YES	YES	YES	aatttttttttttagagacaagagtcttgctatgttactcagcctggtctcaagctcctggccttaagtgatcctcatgccttggcctcctgagtcactgggattatagatgtgagccactgtgtccggcTTCCTTTAGTCTTTTTAAAAATAATTATTT
rsRNA-1607-n	YES	YES	YES	YES	YES	YES	ggccaggcgcggtggcttatgcctataatctcagcactttggaaggccgagttgggcggatcacctgaggtcgggagttcgagaccagcctgatcagtatggagaaaccccatctctactaaaaatataaaattagctgggcgtagtggtgcatgcctgt
rsRNA-1817-n	YES	YES	YES	NO	YES	YES	ttttttttgtattttcagtagagacagggtttcaccatgttagccaggatggtctcgatctcctgacctcatgatccgcccgtctcagcttcccaaagtgctgggattacaggtgtgagccaccgtgcttggccGTAAATGTGTATATATGTATATATGC
rsRNA-1839-n	YES	YES	YES	YES	YES	YES	cctcagcctcccgagtagctgggattacagacatgtgccactaggcctggctaattttgtatttttagtagagacggggtttctccatgttggtcaggctggtctcgaactcccgacctcaggtgatccgcctgccttagtctcccaaagtgctgggatt
rsRNA-1945-n	NO	NO	YES	YES	NO	NO	aattaccatcagagaatactataaacacccccacgcaaataaactagaaaatctagaagaaatggataaattcctggacacatacacccttccaaggctaaaccaggaagaagctgaatatctgaatagaccaataacaggttctgaaattgaggcaata
rsRNA-1935-n	YES	YES	YES	YES	YES	NO	gagagtctcactctatcgcccaggctagagtgcagtggcacgatctcggctcaccacaggcttgatctccagggttcaagtgattctcgtgcctcagcctcccgagtaactggaattacaggtgtgtgccaccacacctggctaatttttgtatttttag
rsRNA-2098-n	YES	YES	YES	YES	YES	YES	gctctgttgcccaggcttgagtgcagtggcacaatctctgctcactgcaagctctgccttccgggttcacgccattctcctgcctcagcctcctgagttgctgggactacaggcacccgccaccacgctccgctaatttttgtattttagtagagacggg
rsRNA-2083-n	YES	YES	YES	YES	YES	YES	CATAAACCTGAGAAATTGGGCACTAAttttgttttgcatttttgttttgtaagacgggggtcttgctgtgttgcacaggctgcagtacagtggctgttcacaggtgtgatggtagcgcactgcagcctcgaactcgtgggctcaagtgatcctcccacct
rsRNA-2340-n	YES	YES	YES	YES	NO	YES	CTGTTGGCCGCACAAGGCCCCATTCAGCCCAGGGCCTGGTTGTCCCAGGCAGGCTAGCTGGGCCCTGCAGCAGCCACAGCCTCCTCGGCCCTGGGAGCCACTGCTGCTGGCCTGGGATGGCAGCTTCCAGGACACAGGGCAGGGGCCCCGGAGGCCCCAG
rsRNA-2454-n	YES	YES	YES	YES	YES	YES	aggcgcccgccaccatgcccggctaatattttgtatttttattagagaaggggtttcaccgtgttagccaggatggtctcgatctcctgacctcgtgatccacctgcctcggcctcccaaagtgctgggattacaggcatgagccaccgcgcccggccta
rsRNA-2507-n	YES	YES	YES	YES	YES	YES	tggtggcgggcacctgtagtcccagctacttgggtggctgaggcagaagaatggcgtggacccgggaggcggagcttgcagtgagctgagattgggccactgcactccagcctgggcgacagagattccgtctcaaacaaaaaaaaaaagaaatatacac
rsRNA-2572-n	YES	YES	YES	YES	YES	YES	tttttttcttgtgatggagtctcactctctcgcccaagctggagtacagtggcaggatctcagctcactgcaacctctgccttccgggttcaagcagttctcctacctcagcctcccgagaagctgggattataggcacctaccaccatgcccggctaat
rsRNA-2636-n	YES	YES	YES	YES	YES	YES	gctggagtgcagtggcgtgatcttggctcactgcaagctccgtctcccgggttcacgccattctcctgcctcagcctcttgagtagctgggactactggcgcctgccgccttgcctggctaatttttttgtattttttgtagagacggggtttcaccatg
rsRNA-2687-n	NO	NO	YES	YES	YES	YES	cccgagtacctgggactataggtgtgtgccaccacgcctggctaaatttttgtatttttggtaaaagacagggtctcaccatgttacccagtctggcctcaaactcctgagctcaagcaatttgcctgcctcggcttcgcaaagtgctgggattataggc
rsRNA-3061-n	YES	YES	YES	YES	YES	YES	ttgtaaatttgtttgagttcattgtagattctggatattagccctttgtcagatgagtaggttgcaaaaattttctcccattttgtaggttgcctgttcactctgatggtggtttcttttgctgtgcagaagctctttagtttaattagatcccatttgt
rsRNA-3181-n	YES	YES	YES	YES	YES	YES	GTAGCAAGCCATCAGCCTCTCAATACACTGCTCAGAATCTCAGAGCATCCCcgaggtcaggagatcgagaccatcctggctaacatggtgaaaccccatctcgactagaaatacaaaaacaaaattagctgggcgtggtggcaggcgcctgtagtcccag
rsRNA-3157-n	YES	YES	YES	YES	YES	YES	cactgcaccgactcattattttgtaggaacgaggtctcaatatgttgcccaggctgctctcaaactcctgggctcaagcgatcctcccaccttagtctcccgaagtgttgccattaccagtgtgagccgccacctcgggccTCATCTCCACATTCCTGTT
rsRNA-3208-n	YES	YES	YES	YES	YES	YES	gtctcaaaaaaaaaaattaaattttatttatttatcttatttatatatatatttttgagacagagtcttgccctgtcacccaggctggagtgcagtagtgcaattatggctcactgcagccttgaactcctggctgactcccgcctcagcctccggagta
rsRNA-3221-n	YES	YES	YES	YES	YES	YES	gccaggcatgatggtgggtgcttgtaatcccagctatttgggaggctgaggcgggagaatcgcttgaacccaggaggcagaggttgcagtgaaccgagatcacaccattgcaccccagcctgggcgacagagtgagactctgtctcaaaacaaaacgaaa
rsRNA-3322-n	YES	YES	YES	YES	YES	YES	ATTTTGAAAATTAGACTACATTAGCCTGGAAATTGggccgagcagagtggctcacgcctgtaatcccagcacttcgggaggccggggcgggcagatcacctgaggtcaggagtttgagaccagcctgaccaacatggagaaaccctgtctctactaaaaa
rsRNA-3395-n	YES	YES	YES	YES	YES	YES	TATTGGATCTGGAGggctgggtgcaggtggcttacacctgtaatcccagcacttggggaggccgaggtgggcagatcatgtggtcaggagatcgagaggatcctggctcatacggtgaaactccgtctctacaaaaaatacaaaaaattagccggatgag
rsRNA-3474-n	NO	NO	YES	NO	YES	YES	ccaggctggagtgcagtggcatgatctcggctcactgcaacctccacttcccaggttcaagtgattctcctgtctcagcctttcaagtagctgggattacaggtgcctgccaccacacccaactaatctttgtttttttagtagagacaatgtttcacca
rsRNA-3485-n	NO	NO	YES	YES	YES	YES	cacacaactaAAATGATTTTCTGAATAAAGAGCACttgttcttttttttaagagacagggtctcgctatgttgcccaggctggtctcgaactctcggactcaagcaatactcctgcctcggcttcccaaagtgctgggtttactggcgtgagccaccacg
rsRNA-3500-n	YES	YES	YES	YES	YES	YES	tagcacagtgaaaccccatctctactaaaaatataaaaaattaactttgggaggccgaggcgggcggatcacgaggtcaggagatcgagaccatcctggctaacacggtgaaaccccgtctctactaaaaatacaaaaaattagccgggcgtggtagctg
rsRNA-3669-n	NO	NO	YES	NO	YES	YES	gttgcccaggctggtcttagactcctgggctcaagcaatcctcccacctcggcctcctaaagtgatgggattacagtcatgggccaccatgcctggccAtgatttctttttaattaattttacatactgctattttactgaattatcttatattttgttg
rsRNA-3858-n	YES	YES	YES	YES	YES	YES	cactttgggaggccgaggcaggcagatcacaaggtcaggagatcaagatcatcctgggtaacatggtgaaaccctgtctctactaaaaatacacaaattagctgggtgtggtggtgtgtgcctgtaatcccagctactcaggaggctgaggcacgagaat
rsRNA-3843-n	NO	NO	YES	YES	YES	YES	agagaaacatcaggcactttgggagaccgaagcagccagatcgcttgagctcaggagtttgagactagccttggcaacatggtgaaaacctgtctctacaaaaaaatacaaaaattagccaggcttggtggtgagtgcctgtagtcccagctacttggga
rsRNA-3921-n	YES	YES	YES	YES	YES	YES	actaaaaatacaaaattagctgggcttggtggtgcatgcctgtaatctcagctactcaggaggctgaggcaggagaatcgcttgaaccccggaggcggaggttgcagtgagccgagatcgcgccacccattgcactccaccatgggcaataagagcaaaa
rsRNA-3950-n	YES	YES	YES	YES	YES	YES	gcggcgctgagctgggcggcccgggggtcggccccccTCTCCGTCCGTGCCCCGCGGGCCACCATGTCCTTCCCCCAGCTGGGATACCAATACATCCGCCCGCTTTACCCGTCCGAgcgcccgggggccgctggcggcagcggcggcagcgcgggggccc
rsRNA-3955-n	YES	YES	YES	YES	YES	YES	ccgagtagctgggactacaggcacatgctaccacgcctggctaattttttgtattttagtagagacagggtttcaccatgttgcccaaggtggtcttgaactgagctcaggcaatctgcctgcctcagcctcccaaagtgctaggactataggtgtgagc
rsRNA-4136-n	YES	YES	YES	YES	YES	YES	tggcgctgtcgcccaggttggaatacagcggtgcaatctcaactcactgcaaactccgcctcccaggttcaagcaattctcctgcctcagtctcctgagtagctgagattacagatgcctgccaccacacgcagctaattGGTTGGGTGTGGTGGGGCTT
rsRNA-4483-n	YES	YES	YES	YES	YES	YES	cccaggctggagtgcagtggcgtgatctcggctcaccgcaacctccacctgccaggttcaagcaattctcctgcctcagcctcccaagtagctgggactacaggcgcacgccaccatgcccagctaattttttgtatttttagtagagatggggtttcac
rsRNA-4991-n	YES	YES	YES	NO	YES	YES	ccctagtagctgggactacaaccatacgccaccacgcatggctaatttttgtattttttgtagagatggaattttgccatgttgtccaggctggtctcggactcctgcagtcaatcgatctacccacatctgcctcccaaagtgttgggattacagacat
rsRNA-5186-n	YES	YES	YES	YES	YES	YES	ccaacatggtgaaactccatctctactaaaaatacaaaaattagtcaggcgtggtggcacgtgcccgtaatcccagccacttgggaggctgaggcaggagaatcgcttgaacccaggaggcggaggttgcagtgagccaagaccgcaccactgcactcca
rsRNA-5118-n	NO	NO	YES	YES	YES	YES	tcactaattggttgttcttattcaattttgtcttcagtaatctaggttctttgcaattctatatggagttttggaccagcttgtcattttctaaaaccaaataatgctctgttggcattttgattgagatcgtgttgaatctataattaatttagggaga
rsRNA-5144-n	YES	YES	YES	NO	YES	YES	gtggaaggatcacttgaggtcgaggctgcagtgagctgtaattgtgccactgcactccagcctggggaaccgagtgagaccctctctcaataaaaagaaaaaggaaggaagggaagggaagacaagggaaggggaggggaggggaggggagggaagggaa
rsRNA-5222-n	YES	YES	YES	YES	NO	YES	CCTGCAGGGCAGGCCAACAGACAAGCtttctttctttctttttcttttttttatatgagatggagactcgctctctcgcccaggctgcaatgcagtagcacgatctccgctcactgtaacctccccctcctgggttcaagcgattcttctgcctcagcct
rsRNA-5280-n	NO	NO	YES	NO	YES	YES	gtaccacacaaatgtacataattattatttgtcaattaaagataaaTTAATTAACCTCAAAAATCCAGCCTCCAGAGATGTGTCTGCTGTTATCAGTCTCTACCCCTCAAGGAAAGGCCTAGAAATCAGTTGTCAGGGGCTGCAGCGGTTATAAGAGGGG
rsRNA-5241-n	YES	YES	YES	YES	YES	YES	tcaaactcctgacctcaggtgatccgcctgccacaacctcccaaagtgcttggattacaggcatgagccgctacgcccggccaacatgactccatttatatgaggaatctcgaggaggtgagtgcagagagaagggggtagaagggtggctgctggggct
rsRNA-5245-n	NO	NO	YES	YES	NO	YES	aagtttagccataaagtttcagaattagagaacctcattaccacattagtaaagaagaagactggttaaagccattctcagtcaaaatcagatgagggagagaggatggggagagagaaagagaaacttggaatagacaagataattagaaagcactcca
rsRNA-4826-n	YES	YES	YES	YES	YES	YES	ccacgcctggctaattttgtatttttagtagagatggggtttctccatattggtcaggctggtctcgaactcccgacctcgggtaatccgcctgcctcggtctcccaaagtgctaggattacaggcgtgagtgagccaccgcacccggcAGGATTATCTA
rsRNA-5369-n	NO	NO	YES	YES	YES	YES	ggctcacgcctgtaatcccagctctttgggaggccgaggtgggcagatcacgaggtcaggagattgacaccagcctaaccaacatggtgaaaccccgtctctattaaaaaatacaaaaatgagctgggtgtggtggcacgcgcctgtaatcccagctact
rsRNA-5416-n	YES	YES	YES	YES	YES	YES	caagactctgtctctacaaaatatacaaaaattGggctgggtatggtggctcacgcctgtaggcccagcactttgggagaccaaggcaggaagatcgattgaactcaggagtttgggaccagcctggacaacataaccagacccagtctctactaaaact
rsRNA-5376-n	YES	YES	YES	YES	YES	YES	agtcccagctactagagaggctaaggcaggtgaatcgcttgaatccaggaggtgggggttgcaatgagccgagatcgtaccactgcactccagcctgggcaacagagtgagactccgtcACCCCCACCCACCCCCCCACCCCCCCGCCAAAAAAAAAAAA
rsRNA-5397-n	NO	NO	YES	YES	YES	YES	gaggtatgcaccaccacacccagctaatttttgtatttttttgtagagatggggtttcgccctgttgttcagactggtcttgaactcccaggctcaagcaatcctgcctccttcacctcccaaagtgttaggattacaggcgtgagccaccattcctagc
rsRNA-5281-n	NO	NO	YES	NO	NO	YES	AGATGTTTGGGGATTAGGGTCCTTGAGTTTGGGAAACAGAGAGAGTATGTTCTGCAGGGCTTTCTGGACCAGTCCCAGGCGGAAAGCAAGCCTCAGCTGAGAGCATTTGGAGGGAGAGCTTGACTGACTCTGGATGAAATCCTTCTAGGATCCGTCTTGT
rsRNA-5172-n	YES	YES	YES	YES	YES	YES	accctgtctccaaaaaaaaaaaaaaaagaaaagaaaaaTCAAGGCCTGAGAgcaatggcacacacctgcaatcccaacatcattttgggaggccaaggtggcaggattgcttgagcctaggagtttgatacgactagcctgggcaatatagggagacacc
rsRNA-5357-n	YES	YES	YES	YES	YES	YES	ctgaggcaggaggatcacttaagccaaggaggcggaggctgcagtgagccaagagcgcaccactgcactccagcctggacaacaaactgagaccctgtctcaagaaaaaaaaaaatcagttgaatttttatatactagcaatgaaaactgtagttcaaaa
rsRNA-5454-n	YES	YES	YES	YES	YES	YES	ggtgcctgccaccacgcccggctaatttttgtattcttagtagagacggggttttaccatgttgccaggctggtctcgacctAGGCTGTACTAGAGTACAGCCCAGACCCTGCTGTGAATGATAAGTAATGTCTAAAAATCTGACTCAAAGAGTTTTGGA
rsRNA-5438-n	NO	NO	YES	YES	YES	YES	catggtgaaacccccgtctctagtaaaaatacaaaaattagctgggtgtggtggcgggcgccggtagtccctgctactcaggaggctgaggcagaagaattgcttgaacctgggagatggaggttgcagtgagccgagaccacgccactgcactccagcc
rsRNA-5456-n	YES	YES	YES	YES	YES	YES	tttatttatttatttatttttatttttattttttgagagggagtctcactctgtcacccaggctggaatccagtggtacaatctcggctaactgcaacctccacctcccgggttcaagtgattctcctgccttagcctcccaagtagctgggattacagg
rsRNA-5452-n	NO	NO	YES	NO	NO	YES	atcaccatcaccaccatcatcatcaccatcaccaccatcatcatcaccaccatcatcatcaccatcatcatcgtcatcatcaccatcatcatcatcgtcaccatcaccaccatcatcatcaccactatcatcaccaccaccatcaccatcatcaccatcc
rsRNA-5473-n	YES	YES	YES	NO	YES	YES	AAATTTggccgggcacggtggctcacgcctgtaatcccagcactttgggaggccgaggtgggtgggtcacctgtggtcgggagttcgagaccagcctgaccaacatggagaaaccccgtgtctactaaaaatacaaaattagccaggcgtggtggcacat
rsRNA-5539-n	YES	YES	YES	YES	YES	NO	agccttgatctccagggctcatgcgatcctctcacctcagcctcctgtgtagctgggaccacaggctcacgctaccatgctcaggtaattttcttttttttttgagatggagtctcactctgtcgcccaggctggagtgcagtggcaccatcttgggtca
rsRNA-5585-n	NO	NO	YES	YES	YES	YES	ggtctcgaactcctgacttcaagtgatccatctttctcggcctctcaaagtgctaggattacaggcttgagccactgTACAACACTGAGAAttttttgtttttgttttttgtttgtttgtttgtttgcttttttttgacagggtcttgctccatcaccca
rsRNA-6036-n	YES	YES	YES	YES	YES	YES	cagagtcttgctctgtctcccaggctggactgcagtggcgtggtcatggctaactgccgccgaggctcaagagatcctcctgcctcagcctgcagagcagctaggaccacaggtgcaccaccaccacacccagctcatttttaaattttttattttgcag
rsRNA-6256-n	YES	YES	YES	YES	YES	YES	ctcctgagtagctgggaccatgggcgcatgccaccatgctggctaatttttgtatttttcatagagatggggtttccccatgttgcagaggctggtctcaaactcctgagctcaagggatctgcccaccttggcctcccgaagtgctgggattacaggtg
rsRNA-6482-n	NO	NO	YES	YES	YES	YES	aaatcagaggttgcttgcagtgagccaagatcataccattgcactccagcctgggcaacagagcgagactctgtctcaaaaaaaaaaaaaaagaaaaAAAGGAATTTACATAGTTGAACAACTATTCTTTGGACATCTTTTAGTCCAGTAGACGGTGTTA
rsRNA-6841-n	YES	YES	YES	YES	YES	NO	GGACACAGGGCCTTTGTTCCTGCCAGGACTATGGGAGCACTTTCTTCATAATCGTCTCAGAGAGGAAGGAAGCGAAGAAGATTTATCTCCCAGAGTCGAATCCGCTTCCTTGGGAGAGGCGGCTATCTGTCCCTCACAGAACTGAGTGCCCCCAAGAGAA
rsRNA-6918-n	YES	YES	YES	YES	YES	YES	cccagctacttgggtggttgaggcaggaaaatcacttgaacctgggaggcggaggttgcagtgagccgatattacgccactgcactccagcctgggcgacacagtgagactccatctcaaaaataaaaaagacaatgaggcttccaccttgccctctctg
rsRNA-7038-n	YES	YES	YES	YES	YES	YES	caggctggtgtgcagtggtgtgatcttggctcactgcaacctccacttcctggatacaagcaattctcctgtctcagcctcctgaggagctgggactagaggtgcatgccaccacacttggctaatttaattttcttttatattttagtagagacggggt
rsRNA-7103-n	YES	YES	YES	YES	YES	YES	gtagctgggattacaggcacgtgctgccacgtctggctaatttttgtatttttagtagagatggagtttcaccatgttggccaggctggtcttgaactcctgacctcaagtgatccacccacctcggcctcccaaagtgctgggattactggtgtgagct
rsRNA-7257-n	NO	NO	YES	YES	YES	YES	CACACCTAACTGATTTAACACCTAACTAATTTCACCCACAtgggtattaacatttttcaggtaaaggaattgagggacataaaaattaaacagcaggccaggcacggtggctcacacctgtaatcccagcactctgggaggccaaggtgggcagatcaca
rsRNA-7410-n	YES	YES	YES	YES	YES	YES	acacacaccaccagttatcttttgtatagacgaagtctttccatgttgcccaggctgatctccaactcctggactcaagtgatccgtcttggcttcccaaagtgctggattacagatgtgagccaccaggccaggccttgaagggatttttgtacaccca
rsRNA-7593-n	YES	YES	YES	YES	NO	YES	ccaatgggcctgggcacagcttctagatccttctcaaactgagacttcagccagccactaAACCAAGGTCAGGAGGTCAAGATGGAAGTAGAATGAATGTACTGGCTGTCTCTCAGCCTCCTGCTCATAGCTGGGGAAAACTCTACTAATATGAGAAccc
rsRNA-7656-n	YES	YES	YES	YES	YES	YES	actcggggggctgaggcaggagaatcacttgaacctgggaggcggaggttgcggtgagccgagatggtgctgctgcactccagcctgggcaacaagagctaaactccatctcaaaaaatatatatacaaaaagtagccgggcgtggtggtgggcacctgt
rsRNA-7511-n	YES	YES	YES	NO	YES	YES	ctaaaactcctgacttcaggtgatccacccacttcagcctcccaaagtgctgggattagaggcgtgggtcactgcgcccagcctatgctgtaatttatgttcttattatcttaatgacgtctctctcagaacaacagtttttcatttttattaaggctaa
rsRNA-7748-n	YES	YES	YES	YES	YES	YES	cagctaatttttgtatttttagtagagacggggtttcaccgtgttggctaggctggtctcaaactcctgacctcgtgatccgcccaccttggcctcccaaagtgctgggattacaggtgtgagccacggcatccggccCTGTAAGTCTTCTTTCAGAAGT
rsRNA-8051-n	NO	NO	YES	NO	YES	YES	GAGACAGCACTTGCATGAATAGTGCCTTTAAAACAGTTATTTAATCCAGCTAAAATTTATCTTCAGGAAAAACTGAGCAGCGTTGGGACTCAAGACATTTTGCATTTAAAGCATGGATTAAATGCTCTCCTCGTTGCCTTTCTTTAAGGGAGATATTTGC
rsRNA-8078-n	YES	YES	YES	YES	YES	YES	ttttttttttgatacagggtctcactctattgcccaggctggagtacagtggcgtgatctcagctcattgcaacctccccttcctgggttccagcaattctcttgcctcagcctcccgagtagctgggactatacaggtgtatgccaccatgcctggcta
rsRNA-8283-n	YES	YES	YES	NO	YES	YES	gacagggtctcgctctttacccaggctggagtgcagtggcgcaatcacaactcactgcaccctcagtctcccgggctcaagcaatcctcccacctcagcctcccgagtagctgggactacaggggcacgccaccacgcctggctaatttttgtaattttg
rsRNA-8246-n	NO	NO	YES	YES	YES	YES	aaactcctgacctcaagcgatctttctgccttggcctctcaaagtgctgggattacaggtgtgagccaccacgaccggtcagaaaaagtatatatatatatatattttttaagtatatattttttaaaataaaGACCATAAATACAATGAAGGAAGCTTA
rsRNA-8754-n	YES	YES	YES	YES	YES	YES	AGCCATTTAATAACATTGAATACTATAACTTTCAgccaggcgcagtggctcatgcctgtaatcccagtactttgggagttcaaggcgggtggatcacttgcggtcaggagtttgagacgagcctgatcaatgtggtgaaacccgtctctactaaaaaaat
rsRNA-9223-n	NO	NO	YES	YES	YES	YES	gttggtcaggtgcggtggctcacacctgtaatcccagcattttgggaggccaaggtgggtggatcaagaggtctggagttcaagaccagcctggccaagaaggtgaaatcgcgtctctactaaaatacaaaaattagtcgggtgtggcagtgggcacttg
rsRNA-9297-n	NO	NO	YES	YES	YES	YES	acatggtgaaaccccgtctctactaaaaatacaaaaattagctgggcgtggtgttgtacacatgtagtcccagccacttgggagactgaggcagaattgcttgaacctgggaggcggaggttgcagggagctgagattgcgccactgcactccagcatgg
rsRNA-9788-n	NO	NO	YES	NO	YES	YES	cagcacttcaaaaggctgaggtgggtgaattgcctgagctgaggagttcaacaccagcctggacaacatggcgaaactccatttctacaaaaaaatacaagaattagctgggcgtggtggtgtgcgcctatagtcccagctaaggtgagaggatggcttg
rsRNA-10244-n	NO	NO	YES	YES	YES	YES	tgagtaactgggattacaggcgcctgccaccgcactcggctaatttttgtattttgagtagaaacagggtttcaccatcttggccaggctggtctccaactcgtgacctcttgatccacctgcctcggcctcccaaagtgctgggaatacaggtgtgagc
rsRNA-10135-n	YES	YES	YES	YES	YES	NO	ttgcccaggttggagtgtaggagggtgatctcagctcactgtaacctcaacctcccaggctcaagcagtcctctcacttcagcctcccacgttgctgggattacaggcacactccactacacccagctaatttttttgtattatttgtagacatggggtt
rsRNA-10503-n	YES	YES	YES	YES	YES	YES	gggattacaggtgcccaccaccacacccagcgaatttttgtatttttagtagagatggggtttcgccacgttggccagggtggcctcaaactcctgacctcaggtgatccgcctgccttggcctcccaaggtgctgagattacaggcatgagccaccgcc
rsRNA-10480-n	YES	YES	YES	YES	YES	YES	gctgggactacagatgggcaccaccacatccagctaatttttggattttttgcagggtcttgccatgtttcccaggatggCATTGATCCAATTTTTAAAagagaaaaaataaggaacccattcaccaaaatgttaatggtgttcattctcccaatggggt
rsRNA-10984-n	YES	YES	YES	NO	YES	YES	ccttcaagtagatgggattacaggtgcctgccaccatgcccagctaatttttgtattcgtattagagactgggtttccccatgttggccaggctagtctcgaactcctgacattaagtgatccgcctgcctcggcctcccagagtgctgggattgcaggt
rsRNA-35-n	YES	YES	YES	YES	YES	YES	gtgtatttttagtagagatggggtttcactatgttggccagactggtcacgaactcctgacctcatgatccgcccgccttggcctcccgaagtgctgggataagaggcatgagccaccgtgcccggcctttgtatttttagtagagaaggggtttcacca
rsRNA-88-n	YES	YES	YES	YES	YES	YES	ggccgagtcgggcagatcacgaggtcaggagatcgagaccatcctggctaacgcggtgaaaccctgtctctactaaaaatacaaaaaattagctgggcgtggtggcaggtgcctgtagtcccagctactcgggaggctgaggcaggagaatggcgtgaac
rsRNA-232-n	YES	YES	YES	YES	YES	YES	ctgccaccacgcccagctaattttttgtatttttagtagagatggggtttcactgtgttagccaggatggtctcgatctcctgacctcgtgatccgctcgcctcggcctcccaaagtgctgggattataggcatgagccaccgtgcccggACAATAAATT
rsRNA-198-n	YES	YES	YES	YES	YES	YES	ctccatctcttgaccttgtgatctgcccacctcggcctcccaaagtgctgggattacaggcgtgagccaccgcgcccggccttgatcgcttctttgaagacccccccatctccaaatgcagtcgctttctgaggtgctggggttgggtgtccacatctgg
rsRNA-258-n	YES	YES	YES	YES	YES	YES	gcccaccaccacacccggctaatgtttgtactttttaatagagacagggttttactgtgttggccaggctggtcttgaactcctgacctcgtgatccacctgcctcggcttcccaaagtgctgggattacaggcctgagccaacacacccggccTCTAGT
rsRNA-331-n	NO	NO	YES	YES	YES	YES	aaataaaTTTTAAAAATGCAATTTTAGggccaggcacggtggctcacacctgtaatcctagcactttgggaggccgaggcaggtagatcacctgaggtcagcctggccaacatggtgagactccatctctacttaaaaaaatataaaaattagaccagca
rsRNA-495-n	YES	YES	YES	NO	YES	YES	atcgctgaacctgggaggtggaggttgccgtgagccgagatagtgccactgcactccagcctgggtgacagagtgagactccgtctcaaaaaaaaaaaaaaaaaaaaaaagaaaaaGACAGTGGACGAATGTCTACAGTGAAATCAATTTGTAAAATACT
rsRNA-509-n	YES	YES	YES	YES	YES	YES	ggcgcctgtagtcccagctactcgggaggctgaggcaggagaatggcgtgaacccgggaggcggagcttgcagtgagctgagatcgcaccactgcactccagcctgggcaagagagagagactccatctcaaaaaaaaaaaTAggccaggtgcggtggct
rsRNA-578-n	YES	YES	YES	NO	YES	YES	tggttcatgcctgtaatcccagcactttgggaggccgaggcaggtagatcacttgaggtcaggagttcaagaccagcctggccaacatggcgaaaccctacctctaaaaaaataaatacataaaatAAACTTTAAAAGAAGTAAGGGTTCCATGGCTGTG
rsRNA-677-n	YES	YES	YES	YES	YES	YES	attagccaggcattgtggcgtgctcctgcagtcccagcaacttgggacgctgagacaggagaatggcttaaacccggaaggtggaggttgcagtgagccactgcactccagcctgggcgatagagtgggactctgtctcaaaaaaaaaaagaaGTGAACA
rsRNA-837-n	YES	YES	YES	YES	YES	YES	ctaaaaataccgaattttagccaggtgtggtggtgtgtgcctgtagtcccagctacttgggaggctgaggcaggagaattgcttgaacccgggaggcagaggttgctgtgaaccaagatcatgccactgcactccagcctgggtgacagagcgagactac
rsRNA-934-n	NO	NO	YES	YES	YES	NO	ataccataaagacacatgcatgcatatgttcattgcagcactatttacaatagcatagacatggaatcaacctaaatgcccatcagtggaagactggattaaaaaatgtggtgcatatacactatagaaaactatgccaccataaaaagaaatgagataa
rsRNA-1053-n	NO	NO	YES	YES	YES	YES	ctcggctcactgcaagctccgcctcccggttcacgccattctcatgcctcagcctcccgccaccacgcccggctaattttttgtattttttttaagtagagacggggtttcaccatgttagccaggatggtctccatctcctgacctcgtgatccgccca
rsRNA-1079-n	YES	YES	YES	YES	YES	YES	GGTGGAATGTCACACAAAGATGGGATAGAgccgggcatggtggatcatgcctgtaatcccagcactttgggaggccaaggcgggtggagcacttgaggtcaggagtttgagaccagcctgggcaacatggtgaaaccccgtctctactaaaaatacaaaa
rsRNA-1248-n	YES	YES	YES	YES	YES	YES	gggtagctgggattagaggtgtgtggcaccacacccagctaatttttctgtgtgtttttagtagagacacggtttcaccatgttggcgaggctggtttggaactcctgacctcaggtgatcttcccacctaggcctcccaaagtgctgggattactggca
rsRNA-1266-n	YES	YES	YES	YES	YES	YES	gcctggtggcaagcgcctgtagtcccaactacttgggaggctgaggcaggagaaaggcatgaacctgggaggcagagcttgcagtgagctgagattgcgccactgcactccagcctgggcgacagagcgagactccatctcaaaaaaaaaaaaaaaaaaa
rsRNA-1423-n	YES	YES	YES	YES	YES	YES	ggctggagtgcaatggcgtgatcttggctcacctcaacctccacctcctcggttcaagcgattctcctgcctcagcctcctgagtagctgggattacaggcgcgtgccaccgcacccagctaattgtatttttagtagagatggggtttctccatgttgg
rsRNA-1577-n	YES	YES	YES	YES	NO	YES	tcagctcactgcaacctccgcctcccaggttcaagcgattctactgcctcagccttctgagtagctgggattacaggcccgcaccaccatgtctggctaatttttgtatttttagtagagatggggtttcaccatgttggccaggctggtctcgaacacc
rsRNA-1678-n	YES	YES	YES	YES	YES	YES	aggctggagtgcagtggtgtgatctcggctcactgcaacctccgcctcccaggttcgagaaattctcctacctcagcctcccaaatagctgagattacaggcatgcggcaccatgcccagctaatttttgtatttttagtagagatgggggtcttaccat
rsRNA-1748-n	NO	NO	YES	YES	YES	YES	ttcctgcatagctgggattacagccgtgtgctaccacgcccagctaatttttgtatttttagtagagatggggtttccccacattggccaggctggtctcgaactcctgacctcaagtgatctgcccgcctcagcctccaaaagtgctgggattataggt
rsRNA-1679-n	NO	NO	YES	YES	YES	YES	cctcctgagtagttgggactactggtacccaccaccatgcccagctaatttttgtatttttagtagagatggagtttccccatgttggccaagctggtctcaaactcctgacctcaagtgatccactggcttcagccttccaaagttttgggattaccgg
rsRNA-1936-n	YES	YES	YES	YES	YES	YES	ccgggaggcagaggttgcagtgagctgtgactgcaccactgtactacagcctgggcaatagaatgagactgtctcaaaaaagaaaaaCGTTATTTATCCTATGGTTTGTTGTGTGACTCAGATTATAATACACATGGCTTTAATATTAAACTTTTCATCA
rsRNA-567-n	NO	NO	YES	YES	YES	YES	gagtatgatggtgcgcgatctcagctcactgcaacctccacctcccgggttcaaacaattctcctgcctcagcctcccaagtggctgggattacacgcgtgtgccaccatgcccagttaattttgtatttttagtagagatggggtttcaccatgttggt
rsRNA-1954-n	NO	NO	YES	YES	YES	YES	TTTCAGCTGTGTCAGACACTATGCATCTggccaggtgcagagtttcacacctgtaatgccagcactttgggaggccgaggtgaacagatcacttgagcccaggagttcaagagtggcctgggaaatatggcaaaaccccatctctacaaaaaaaaaaaaa
rsRNA-1707-n	YES	YES	YES	YES	YES	YES	gaggctgaggcaggagaatggcgtgaacccgcgaggcagagcttgcagtgaaccgagatcgcgccactgcactccagcctgggcgacagagcgggactccatctcaaaaataaataaataaataaataaataaataaataaataaataaataaGAgctag
rsRNA-2096-n	YES	YES	YES	YES	YES	YES	cactcttgttgcccagggtggagtgcaatggcatgatctcggctcactgcaacttccgcctcccaggttcaagtgattctcctgcctcagcctcctgagtaactgggattacaggcatgtgccaccacgcataactaattttgtattttttagcagagac
rsRNA-2157-n	YES	YES	YES	NO	YES	YES	tgggagtttgaggccagcctgaccaatatggagaaaccccatctctataaaaatacaaaattagccgggcgtagtggcacatgcctgtaatcccagctactccggaggctgaggcaggagaatcgcttgaacctgggaggcggaggttgcaatgagctga
rsRNA-2260-n	YES	YES	YES	YES	YES	YES	gggcgcctgtagtcccaggtactcgggaggctgaggcaggagaatggcatcaacctaggaggcagagcttgcagtgagccaagattgcgccactgcactccagcctgggcaacagagcaagactctgtcaccaaaaaaaaaaaaaaaaTCATGAGTCTCT
rsRNA-2417-n	YES	YES	YES	YES	YES	YES	cgggagtggtggctcatgcctgtaatcccagcactttgggaggccgaggcagacggatcacaaggtcaagagatcgagaccatccttggcaacaaggtgaaaccccgtctctactaaaaatacaaaaatcagctgggcgtggtgtagcgcacctgtagtc
rsRNA-2413-n	YES	YES	YES	YES	YES	YES	gtttgaggtgggaggatcactggagcctgggaggcggaggttgcagtgagccgaggtctcactactgcactccagcatgggtgacagagtgagaccctgtctcaaaaataaaGTGCCCCTTAACAGTTTAAAAAAAATTAGTTAACAGGCAGTTTCCCAg
rsRNA-2393-n	NO	NO	YES	YES	YES	YES	gtgggcaaaggatatgaacagacacttctcaaaagaagacatttatgcagccaacagacacatgaaaaagtgctcatcatctctggccatcagagaaatgaaaatcaaaaccacaatgagataccatctcacaccagttagaatggcgatcattaaaaag
rsRNA-2497-n	YES	YES	YES	YES	YES	YES	tagaaattatcagaaacatgacataaaattactattttagagcttttaagaaataaaaatgaggccaggcatggtggctcacacctgtaatcccaacactttgggaggccgaggtggacagatcacgaagtcaagagatggagaccatcctggccaacat
rsRNA-2631-n	NO	NO	YES	YES	YES	YES	atgcccggctaatttttgtatttttaatagagctgggattttgccacattggccaggctgctctcaaactgctgacctcaagtgatccgcccacctcagccgcccaaagtgctgggattacaggcatgagccaccacgtccagccCCTAATTGGCTTTTT
rsRNA-2645-n	YES	YES	YES	YES	YES	YES	TCAGTTATCCCAGCAAATCATCTAGATTTATTTAtttatctttttattattattatttttttagagacagggtctcactctgttgcccaggctagagtgcagtagcatgatcatagctcactgtaacctcgaactcctgggctcaagggattctcttacc
rsRNA-2678-n	YES	YES	YES	YES	YES	YES	attgcttgaatccaggaggcgcaggttgcagtgagccaagattgcaccactgcactccagcctcctgtacgacagagtaagactcagtctcaaaataataaataaataaataaaaaGCCCAGAAATGTTAACGAGGTAACAAAgggcaggcgaggtggct
rsRNA-2778-n	YES	YES	YES	YES	YES	YES	gtgctgggattacaggcgtgagccactgcgcctggccTAtttctttcttttttttaatggagttttgctcttgttgcccagactggagtccggtggtgtgatctcggctcactgtaacctccaccttctgggttcaagcgattctcctgcctcagcttcc
rsRNA-2853-n	YES	YES	YES	YES	YES	YES	cctgtaatcccagcactttgggagcccgaggcaggcagatcacctgaggtcaggagtttgagatcagcctgacaaacatggagaaaccctgtctctactaaaaatacaaaattagctgggcgtggtggcgtatgcctgtaatcccagctactcgggaggc
rsRNA-2897-n	NO	NO	YES	YES	YES	YES	tcctggattcaagcgattctacctcagcctccccagtagctggaattacaggtgcctgccaccacgcccagctaattttttgtatttttagtagagacgaggtttcaccatgttggccaggctggtctcaaactcctgacctcgtgattcacccacctcg
rsRNA-2951-n	YES	YES	YES	YES	YES	YES	gaggccgcggtgggtggatcacctgaggtcaggagttcgagaccagcctagccaatatggtgaaaccccgtctctactaaaaatacaaaaattagctgggtgtggttgcaggtgcctgtaatcccagctactcgggaggctggggcagaagaattgcttg
rsRNA-2997-n	YES	YES	YES	YES	YES	YES	aaaaaattagccaggtgtggttgtgtgttcctttagtcccagctactcaggaggctgaggcaggaagatcacttgagcccaggagattaaggctatggtaagctatgattgtgccactgcactctagcctgggtaagagagcaacaccttgtcacaaaaa
rsRNA-2993-n	YES	YES	YES	NO	YES	YES	atatatatatattttttagtagagacaggttttcaccgtgttagccaggatggtcttgatctcctgacctcgtgatccgcccgcctcggcttcccaaagtgctgggattacaggcgtgagccatcgcgcccggccGGTTTTATCCTTTATAACCCCAAAG
rsRNA-3014-n	NO	NO	YES	YES	YES	YES	cagcctggccaacatggtgaaaccccatctctgtcaaaaatacagaaattagccaggtgtggtggtacacggctgtggtccctgttcttgggaTGTCACAGAACACCAGAATTGTTCAGAGAAGCCACAGTGTCTTTACCAAGAGTCCAGATAAATAATT
rsRNA-3099-n	YES	YES	YES	YES	YES	YES	gctgcgactacaggcgcccaccaccactcccagctaattttttgtatttttagtagagatggggtttcaccgtgttagccaggatggtctcgatctcctgaccttgtgatccacccgcctcggcctcccaaagtgctgggattacaggcatgagctactg
rsRNA-3134-n	YES	YES	YES	YES	YES	NO	tcaagaccagcctggccaacatggcgaaaccccatctctgctaaaaaaaatacaaaaattagctgggtatgatggcacatgcctgtagtcccagctactcagaaggctgaggcacgagaatcgcttgaacctgagaggaggaggttgcagtgagctgaaa
rsRNA-3178-n	YES	YES	YES	NO	YES	YES	ggcttggtggcttatgcctgtagtcccagctactcgggaggctgaggcaggagaatcgcttgaacctgggaggcagaggtttcagtgagctgagatcgcgccattgcactctagcctgggcaacaagaatgaaactccatctcaaaaaaaaaaaaaatca
rsRNA-3217-n	YES	YES	YES	YES	YES	YES	gagcccagctaatttttttggtagagatggggttttgccatgttgcccaggctggtctcaaactcctgagctcaagcgatcctcccgcattggcctcccaaagtgctaggattacaggcatgagctactgcacttggccATAttattattattttgagac
rsRNA-3272-n	NO	NO	YES	YES	YES	YES	TTTTTTggccgggcacagtggctcatgcctgtaatcctagcactttgggaggccgaggtgggcagatcacctgaggtcagtagttcaagaccagcctagccaacatgacaaaaccctatccctactaaaaatacaaaaagtagctgggcatggtggcagg
rsRNA-3335-n	YES	YES	YES	YES	YES	YES	agatggcaagatcctgtctctacaaaaaaatttaaaaattagccaggtgcggtggtgcacacctgcagtcccagctactcaggaggcttaggcaggaggatagcttgagctcaggaattcaaggtttcagtgagctatcatcgtgccactgcacgccagc
rsRNA-3394-n	YES	YES	YES	YES	YES	YES	caactcaggaggctgagacaggagaatcacttgaaccctggaggcagaggttgcagtgagccgagatcacgccactgcactccagcctgggcgacagagtgagactccatctcaaagacaacaacaacaacaacaaaaaagaagttgccaggctcatagt
rsRNA-3399-n	YES	YES	YES	YES	YES	YES	taaaaatataaaaattagcttggcgtagtggcgggtgcctgtaatcccaggtactcgggaggctgaggcaggagaatcacttgaacttgggaggcggagggtgccgcgagccaagatcacgccagtgcactctagcctgggcaacagagcaagactccat
rsRNA-3442-n	NO	NO	YES	YES	YES	YES	tggctcactgcaacctccgccttctgggttcacaccattctcctgcctcagcctcccgagtagctgggactacaggcgcccaccaccacacggctaattttttttttttttgtatttttagtagtgacagggtttcaccacgttagccaggatggtctcg
rsRNA-3456-n	YES	YES	YES	NO	YES	YES	tcttgtgcctcagcttcctaaggagctaggacaacactccccgctcatttttgttttttgtagagacaggatttctccatggtgcctaggatggtcttgaactcctggcctcaagtgatctgcccactttggcctcgggctgaccatcccagtgctggga
rsRNA-3556-n	NO	NO	YES	YES	NO	NO	TACTGTCTCCCTGCACTCACAAACACAGGCCAGCCACAACAGAGCAGCATTTTGCCGTTGCTTCTTTCATCTACTTCAATCATCTCCCCCCACCCCCAACTTCATTTTGCCTACTTCAATCATCTACACTGCCTTCTTGCTAATTATATAACCACTGCTT
rsRNA-3576-n	NO	NO	YES	YES	YES	YES	caggctcacttgaacccaggaggtcaaggtttcagtgagccatgatgggaccattgcactccagcctgagcaacagagcaagaagaccctgtctaaaaaaaaaaaaaaaaaaaaaaGGGAGTACCAAGTAATATAGTAATATAAAAACTTAGATCTAGAA
rsRNA-3832-n	YES	YES	YES	YES	YES	YES	actcgggagcctgaggcaggagaatctcttgaacccaggaggcagaggttgcagtgagccgagatcacgccactgcactgcagccccggcCGACTTCTAAACCAGTAATTGTCTGAAGAGAAAAAAAAATTACGAAATAAggccgggcatggtggctcac
rsRNA-3853-n	YES	YES	YES	YES	YES	YES	gctcttgttgcccaggctacggtgcaatggcacgatctcggctcaccacaacctctgcctcccaggttcaagcaattctcctgcctcagcctcccaagtagctgggattacaggcatgtgccaccatgcctggctaattttgtatttttagtggagatgg
rsRNA-3951-n	YES	YES	YES	YES	YES	YES	gggttttgccatgttggccaggctggtctcaaactcctgacctcaggcgatctgcctgccttggcctcccaaagtgctgggattacaggcatgagccactgtgcccggccGAGAAAGCATTTTTAGGAGTGACTTTTGggccgggtgcggtggctcacgc
rsRNA-3991-n	NO	NO	YES	YES	YES	YES	gttggccaggctggtctagaattcctgacctcaagtgatccacccacctcggcctcccaaattgctggggttacaggcatgagccactacgcccagccaggaatatctttaatttgctaaaacaaactgtctactcagaattagataccaatgaaaatat
rsRNA-4048-n	YES	YES	YES	NO	YES	YES	tagctcactgcaacctcctcccctgcccccccacgcccaagtagctgggaatacaggcatgcgccagtatgctcagctaattttttgtattttcattagagacaggctttcaccatgttggccaggctggtctaaaactcctgacttcaggtgatctacc
rsRNA-4177-n	YES	YES	YES	YES	YES	YES	ttatttatttttgagacagggccttgctgtgttgcccaggctgagtgcagtggtgagatcatggcccactgcagccctgacctctgggctcaagcagtctttccacctcagctgcccaagtagctgggactacagacacacgccaccacactcagctagt
rsRNA-4395-n	YES	YES	YES	YES	YES	YES	acacctgcacggccggcacggtgcctcatgcctataatctcagcactttgggaggctaaggcgggcggatcacgaggtcagaagttcaagatcagcctgaccaacatggtgaaaccccgtctctacaaaaatacaaaaattagccgggcatagtggcgca
rsRNA-4406-n	YES	YES	YES	YES	YES	YES	ttgggaggtggaggcggatggatcacgaggtcgggagatcgagaccatcctggctaacatggtgaaaccccgtctctactaaaaatacaaaaaatagccctctccctctccctctccctctttctccctctccctctccccacggtctccctctccctct
rsRNA-4766-n	YES	YES	YES	YES	YES	YES	ATAGAAACtttttttttgagatggagtctcactttgtcactcaggctggagggcagtggcatgatcttggctcactgcatcctctgcctcttgggttcgaatgattctcctgcctcagcctcctgagtagctgggattacaggcctctgccaccacgcct
rsRNA-4841-n	YES	YES	YES	NO	YES	NO	aggtctcactgtgttgcccaggctggtcaaactcctgggcccaagtgatcctcttacaggcatgagctactgtgcccgtccTTGAAGGACTCTTTCCTTATTCATCAGGCTCCTGTTGCTTTATCACCATGAATAAACTTGTTCAGTTTTACAATTTTAT
rsRNA-4845-n	NO	NO	YES	NO	YES	YES	caggctggagttcggtggcgcaatctcagctcactgtaacctccacctcccaggttcaagccattctcctgcctcagcctcccgagtagctacgattataggcacgcgtcaccacgcccggctaattttcgcatttttagtagagatggggtttcaccat
rsRNA-4867-n	YES	YES	YES	YES	YES	YES	aagcctgtaatcccagcattttgggaggcggaggcaggcagattacaaggtcaggagattgggaccatcctggctaacacggtgaaaccccatctctactaaaaaacaaaaaattagccaggcgtggtagcaggcgcctgtagtcccagctactcaggag
rsRNA-4922-n	YES	YES	YES	YES	YES	NO	TCTTTACATTTTAATAtttttttagacagggtctgcctctgtcacccaggctgaagtgcagtggtgcaattatagctcattgtagtttcaacctcccaggctcaagcagtcctcccacgtcagccttcctaggagctgggactacaggcacataccacta
rsRNA-4984-n	NO	NO	YES	YES	NO	YES	ctcggctcactgcaacctctgcctcctaggtttaagcgattctcctgcctcagcctcccaagtagctgggactacaggcatatgccaccactcctggctaattttgtatttttagtagagacagggttttaccacgttggccaggctggtctcgaacccc
rsRNA-5123-n	YES	YES	YES	NO	YES	YES	ttttgtagagatggggggtctcactgtgttgcccaggctggtcttgaactcctgggctcaagtgatgctccagcctcagcctcccaaatagttaggattacaggcatgagccactgtgcctggccAAAACCTTGCTTTTCTGACAGATCTGATTCACCCT
rsRNA-5385-n	YES	YES	YES	YES	YES	YES	gcaatctccacctcccaggttcaagtgattctcctacctcagcctcctaagtagctgggattacagatatgtgccaccatgcctggctagtttttgtatttttagtagagacggggtttcactatactggccaggctggtctcaaactcctgacctcaag
rsRNA-5024-n	YES	YES	YES	YES	YES	YES	TTCTACAGCATTGGCCTTTCTGTTTGTTATAAGTAgagatccagcctggccaatatggtgaaaccccgtctctactaaaaaaatacaaattagccaggtgtggtagcgtgcacctgtagtcccagctactcaggaggctgagccaggagaattgcttgag
rsRNA-5441-n	YES	YES	YES	YES	YES	YES	gctctgtcacccaggctgcagcgatggaatgatcatagctcactgcagacttgacctcctgtgctcaaatgatactcctgctcaaatcagcctaggttcatatgagtctcccaagcagcaaggattcaggtaccagccactatgactagcattttttttt
rsRNA-5522-n	YES	YES	YES	YES	YES	YES	cccaggctggtcttaaactcttgagctcaggagatccacctgcctcagcctcccaaagtgctgggatgacaggcatgacccaccatgcccagccTTCTCTGCATCTTTAAGGCTCTCTCACTGCTGCTTGTGCTGTCTTCTGCAGTTTGTCTCCTGGCAT
rsRNA-5468-n	NO	NO	YES	NO	YES	YES	ttgtggctgggtgcagtgcctcacgcctgtaatcccagcactttgggaggccaacacgggcggatcatgaggtcaggagatcaagaccatcctggctaacacagtgaaaacctgtctctactaaaaatacaaaaaattagctgggcgtgatggcaggcgc
rsRNA-5501-n	NO	NO	YES	YES	YES	YES	ggctcacggcaacctccacctcccgggttgaagcgattctcctgccttagcctcccaagtagctgggattacaggcacatgccactacacccggctgatttttgtatttttagtggagactgggtttcaccatgttggccaggctggtctcaacctcaag
rsRNA-5548-n	YES	YES	YES	YES	YES	YES	gccaccacgcctggctaattttatttttttagtagagacggaatttcaccatgttggccaggctggcatctaactcctgacctcaggtgatctgcccacctcagcctcccaaagtgctgggattacaggtgtgagccactgcacccggccCAGAAGAAGC
rsRNA-5535-n	YES	YES	YES	YES	YES	NO	cccaagtagctgggactacagacatgtgccaccacatctggctaatttttgtatttttagcagatatggggttttgccatgttggccaggctggtcttggattcctgacctcaagctctccgcctgtctcgatctcccaaagtgctgggattccaggcgt
rsRNA-5587-n	YES	YES	YES	YES	YES	YES	tcgcctcactgcagccttcgcctcccaggctcaaatgatcctcccacttcaacctcctgagtagctggcagtacaggcatgcgccaccacacccaggctagttttttatactttggtggagacagggtttcgccaagttgcccaggctggtcttgcactg
rsRNA-5676-n	NO	NO	YES	YES	YES	YES	agacaaggttttgctgtgttggccaggctggtcttaaactcttgacctcaggtgatctgcccaccttggcctcccaaagtgctgggattacagatgtgagccatagtgcctggccttgtaacttaaactttataaatggattagattaagaattagcaat
rsRNA-5728-n	YES	YES	YES	YES	YES	YES	gaggctgagacatgagtatcacttgaacccaggaggcagagggtgcagtgagccaagatcatgccactgaactccagcttgggtgacagagtgagactccatctcaaaagaaaaaaaaagaagaaaagaaaacagaaaacacaggaaaatatctttgcaa
rsRNA-5630-n	YES	YES	YES	YES	YES	YES	ggctcactgcaatctctgcctcccaggttcaagcaattcttctgcctcagcctcccaagtagctgggagaacaggtgcctgccaccacacccggctaatttttgtatttttagtagagacgggttttcaccatattggccaggctggtctcaatcttctg
rsRNA-5534-n	NO	NO	YES	YES	YES	NO	TAGGACAATATCCTCCACCAGGGACACACAGGCCTTTTTGGCTCTTGCTCAATGGGGTGCATACAGTGAAATCAGACAAGAcatgaaatcagagaaactgttttgctggaagaggccttagcaagcaagaaggctggctccccatttcacagatgggaga
rsRNA-5827-n	YES	YES	YES	YES	YES	YES	aagcctgtaattccagcactttgggaggctgaggtgggcggatcacttgaggtcaggagttcaagaccagcctggccaacatggtaaaaccccatctctactaaaaatacaaaaattagcagggtgtggtggctcacacctgtagttccagctactcagg
rsRNA-5802-n	YES	YES	YES	YES	YES	NO	gagtccaggagttcaagaccagcctgggcaacatagcgaaatcctgtctctacaatgcaaaacttggccaggtttggtggtgtgtgcctgtggtgccagttacttgcgagactgaggtgggaggatcacctgagccccggggaggttgaggttgcagtga
rsRNA-5858-n	YES	YES	YES	YES	YES	NO	TGACTAAGAAATAGAGCATTCAGAGCTAGTGAGATAAAGGAATGGTAAtttttttgtttgttttttttgagagagtatcactctgtcacccagactggagtgcggtggcatgattttgaggtcaccggaatctctgccctgccctgcgtgtccctcctcc
rsRNA-5923-n	YES	YES	YES	YES	YES	NO	ATCACAAGCTGGGGCAAATCAGCTGAAGCACAGAGACAAAGGACCAGACAGACAAGCGGCAGGTTTCCTTCCTGGCTCTGGGGATGCTAAGGGCAGGCGGAACGCGGAAGCAGTGGCACCATCCCtgggtgtgagggtgaggtgtgggggtgtgagggtg
rsRNA-5768-n	YES	YES	YES	NO	YES	YES	TACTAGTATTAGCATTCTGTggccaggaatggtggctcacatccatctgtaatcccagcattttgggacgccaaggccggaggattgcttgagcccaggagtttgagaccagtttggagaatatggcaacactgtttctacaaaaaataaattataaaat
rsRNA-5825-n	YES	YES	YES	YES	YES	YES	ggcccaacactgtggttcacgccgtaatcccagcactttgggaggctgaggcgggcagatcacggggtcaggagatcatgaccatcctggctaacacagtgaaaccctgtctctactaaaaatacaaaaaattagccgggcatgatggcgggcgcctgta
rsRNA-5935-n	NO	NO	YES	NO	YES	NO	ttaacctttctagaatatcaCTCTAACAAATATTTCCAGCTTTTGATATCAAACTTCATATTAAAAGTTGGTATATGATTTGAAAATTATTTTTCTCATCAAATCAATGATTAAGTGGTACTCAACAGAGGCAGAAAAAATGCAGTGCTATAGTATAAGC
rsRNA-5969-n	YES	YES	YES	YES	YES	YES	tgcctgtaatctcagcactttgggaggtcgaggcagatggattacctgaggtcaggagttcgagaccagcctgaacaacatggcgaagccccgtctctactaaaaatacaaaaattagccgggcgtggtggcatgcgcctgtagtctcagctactcagga
rsRNA-5947-n	NO	NO	YES	YES	YES	YES	GCATAAAGAAATAAACTGAATTTGCTAAAGCCACAACCTTTTCCGACTTAGAAGCTTCAACTTTTCCCCTTTCCCTAAAAGAATGACAAATCCCGAAGATACATAAAAAGCATTTCTTCCAGTGCTACATAAGGAAGAAAAATAGTAACTAAAAAGTGTA
rsRNA-5835-n	YES	YES	YES	NO	YES	YES	gactgtaatcccagcactttgggaggccgaggcaggtggatcacctgaggtcaggagttcaagaccggcctggcaaacatgttgaaactccgtctctactaaaaatacaaaaaaattagccaggcgtggtagcaggtacctgtaatcccagttactcagg
rsRNA-5899-n	YES	YES	YES	YES	YES	YES	catgttcaaacaattctcctgccgcagcctcccaagtaactgggattacaggcacccgccaccacgcccggctaatttttgtatttttagtagagatggggtttcaccatgttggccaggctggtctcaaactcctgacctcatgtgatgcgcctgcctt
rsRNA-5956-n	NO	NO	YES	YES	YES	YES	aactggtatcagggagaccaattaactaggtgttgcagttgcccaagagggatctggccatggcAGTGATTCCAACCCTTTCCTGCCCCCACACAGTCTAATTGTACAGAGTACACCCATCAGGAGTAGCTCTCACTATGTGCAGTGATTCTCAACCTCA
rsRNA-6264-n	YES	YES	YES	YES	YES	YES	GTCTGGCTTCTTGAAttttttttttttttttttttttttttttttgagacagagtctcgctctgtcgccaggctggagtgcagtggcgcgatctcagctcactgcaacctccgcctcccgggttcaagcgattctcctgcctcagcctcccgagtagctg
rsRNA-6372-n	YES	YES	YES	YES	YES	YES	TCCTCTCTTTGTCACCCCATTGCCTTTCAAAATGTATGTCCAAggctggacgtcgtggctcgtgcctgttaccccagcactctgggaggccgaggtgggcggatcacaaggtcaggagatcgagaccatcctggctaacatggcgaaaccccgtctctac
rsRNA-6462-n	YES	YES	YES	YES	YES	YES	aggagtctgaggtgggaggatcacttaagcccagtaatttgaggctgcagtgatctatgatcatgccagtacactccagcctgggtgacagagtgagacacccatttctaaaacaaGAGTGGGGTGGTGTTTGACTAGGTGATTTCAACTTCCTGCTTCC
rsRNA-6501-n	YES	YES	YES	YES	YES	YES	gtcggccaggctggtcttgaattcccgacctcaggtgatccacccgcctcagcctcccaaagtcctgggatgacaggcgtgagccactgcgcccggccGAATTCCAGATTGTTGAAGCATCTGGATATTGGCCTCTGGGAATGCCAGGCTTCCCTGTGTT
rsRNA-6511-n	YES	YES	YES	YES	YES	YES	tttttttttgagacggagtctcgctctgtggcccaggtgggagtgcagtggcgcaatctcggctcactgcaagctccgcctcccaggttcacgccattctcctgcctcagcctcccgagtagctgggactacaggcgcccgccaccgcacccagctaatt
rsRNA-6514-n	YES	YES	YES	YES	YES	YES	gggcatggtgctcgctcctgtaatcccagctactcaggaggctgaggcaggagaatcgcttgaacccaggaggcagaggttgcagtgagtccagatcgtgccattacactccagcctgggggagaagagagaaactccatctcaaaaaaaaaattaatta
rsRNA-6601-n	YES	YES	YES	YES	NO	YES	cccgggttcaagcaatgcttccacctcagcctcccaagtagctgagattacaggcgcacaccaccacgcccagctaatttttgtatttttagtagagatggggtttcaccatgttggttaggctggtcttgaactcctgacctcatgatccacccacctc
rsRNA-7142-n	NO	NO	YES	YES	YES	YES	cacgcctgtaatcccagcactttggaatgccaaggcgggtggatcacgagatcaggagatcaagaccatcctagccaacatgttgaaacgctatctgtactaaaaatacaaaagttagctgggcgtgctggcatgtgcctaaaatcccagctactctgga
rsRNA-7181-n	NO	NO	YES	YES	NO	YES	GAATCTGCCATACTGCCTGACATGTATTAATCATTCAGTAAATTGAAGTTGCTCCCATAAAATTATCATCATCATCATCACTGACATCAATAACAATACTTGTTGACACTTTGGATCAGTTTTTGTAAATGCCAATTAATTATTTAATCatttattctat
rsRNA-7141-n	YES	YES	YES	YES	YES	YES	cttcaggatggagtgcagtggtgcaatcatggctcactgaagcctccacttcccgggctcaggtggtcctcccacttcagcttcccaagtagctgggactacaggcacgccaccacgcctggctaattagtttttattattttgggggggacggagtttc
rsRNA-7305-n	YES	YES	YES	YES	YES	YES	ggtggcaagcgcctgtaagtcccagctactcgggaggctgaggcaggagaatggtgtgaacctgggaggcagagcttgcagtgagccgagatcgcatcactgcactccagcctggccgacagagcgaaactccatctcgaaaaaaaaaaaaaaaaaagaa
rsRNA-7455-n	YES	YES	YES	YES	YES	YES	gaaaccccatctctactgaaaatacaaaaaaaaattagctgagcatggtggcgggcacctgtagtcccagctactcgggaggctgaggcaggagaatggtgtgaaaccgggaggcagagcttgcagtgagccgagatcgtgccactgcactccagcctgg
rsRNA-7617-n	YES	YES	YES	YES	YES	YES	gatcttgctctgttgtccaggctgtagtgtgcagtagcagaatcatagctcactgcagctttgtactcctgggctcaagagatcctcccacctcagccctcccctgagtcactgggaTGAGTGTGTCAACCCACTGGGCTTAAGAACtttctttgtcctc
rsRNA-7545-n	NO	NO	YES	NO	YES	YES	tctcggctcactgcaagctctgcctcccgggttcaagtgattcttttgcctcagcctcccaagtcgctgggattacagatgcccaccaccacgcctggctaatttttgtattttttagtagagacagggtttcaccatgttaatcacactggtctcgaac
rsRNA-7984-n	NO	NO	YES	YES	YES	NO	atgggtacagggaatcttttgagattgttgaaatgttctggaattacatagtggtgatggttgcacaacactgtgaatatactaaaaaaaatcaccgaattatgcactttaaagtgtgtattttaAAAGATAAATTTTGggccgggcactgtggttcatg
rsRNA-8691-n	YES	YES	YES	YES	YES	YES	GCTGGAAGGACATCTACCCAGGACACAGGGGCAGTGCCTGGGGGCCAGGGTGCAGACCCTCACCAGGATGTCCAGGCAGGCAGCCTTGAGGAGGGTGATCTGGTCGGCGATGGTGAGGGTGGTGAAGCCGGGCAGCTGCTTGGCGAACTCCACAGTCTTA
rsRNA-8786-n	YES	YES	YES	YES	YES	YES	acaagagggaaactctgtcaaaaaaaaaaaTTAgccaggcataatggtgtgcacctgtagtcccagcttctctagaggctgaggcaggaggatcacctgagtctgggaggttgaggctgcagtgagcacagattgcgccattgcactccagcctgggcaa
rsRNA-9185-n	YES	YES	YES	YES	YES	YES	ctcccaagtagctgggattacaggcgcctgccaccatgcccagctaatttttgtagttttagtagagacggggtttcaccatgttggtaaggctggtcttgaactcctgacttcaggtaatgcacccgcctcggcctcccaaagtgctgggattatgggt
rsRNA-9352-n	NO	NO	YES	YES	YES	YES	TTGAAATCTTTGGCCCACTTGGCATTTATCTTGGTGTATGGTGagtgaaccgtgattgtaacactgcactccagcctggacaacagagggaaaccttgtctcaaaaTATAGATAGATATggccaggcgcggtggatcatgcctgtaatcccagcactttg
rsRNA-9477-n	YES	YES	YES	YES	YES	YES	aaaatcagctgggcgtggtggcaggtgcctgtggtcccagctactcgggaggcagtggcaggagaatggcgtgaacctgggaggcagagcttacagtaagccgagattgcgccactgcactccagcctgggcgacaaagcaagcctctgtctcaaaaaaa
rsRNA-9560-n	YES	YES	YES	YES	YES	YES	tgtacccagccagaatttccttctttttaaaggctgaatagtattccattgtatatatgcactacatttttttaaaatccatttgtctgttgatgggcagaggttgattccattacttggatgttgtgcatagtattgcaatgaacataggagtgcagat
rsRNA-9991-n	YES	YES	YES	YES	YES	YES	tgcctataatcccagcactttgggaggccgaggcgggcggatcactaggtcaagagatcgagaacatcctggccaacacggtgaaaccccatctctactaaaaatacaaaaaattagctgggcgtggtggtgcatgcctgtaatcccagctactcaggag
rsRNA-9768-n	NO	NO	YES	YES	YES	YES	TTCGGTAAAAATATTTAGTGCACCAGGAAATACAGCATAATCAGAAGTTCTGGCAATACAGAAATCAAACAAAACCTTTTTTTTTCTTTTCTGTTTTTGGAGCTACAGCATGCCAAGAATGATTTGACAATTTTTTTCTACTGAAAATAAATGATTTTGT
rsRNA-10691-n	YES	YES	YES	NO	YES	NO	acaacctccgcctcccagggtcaagccattctcctacctcagcctctcaagtagctgggattacaggcgcacgacaccacgcctagcaaatttttgtgttttttgtatagatggggtttcaccatgctggccaggaggccaggatggtctcgaactcctg
rsRNA-10728-n	YES	YES	YES	YES	YES	YES	acatctgtaatcccagcactttgggaggccgaggcaggcagatcatgaggtcaggagatcaagaccatcctggctaacatgatgaaaccccgtctctactaaaaataaaaaaaaattagccgggcgtggtggctggcgcctgtagtcccagctacttggg
rsRNA-10839-n	YES	YES	YES	YES	YES	YES	ccgacctcaggtgatccgcccacctcagcctcccaaagtgctgggattacaggcatgagccaccgcgcccggccaaggattactatattttgtagatggaaataccactactaaaactagaatgctgtaaatagaatgatgtcttttgtttctaatgtca
rsRNA-159-n	YES	YES	YES	YES	YES	YES	GCTGCAGGTACAATTTTAACATTTGCTTTTAAGAAAGCAGATGTTAATTGAATTATTGTATAAGTGCTGTGATCTCACCTACCTTTCAGTTCTTCAGGTTTTCTGTCCATTTCACTTTAAAATGAGGGAAGGATGAGGTTTACCCCACCCACCCCCGCCA
rsRNA-268-n	YES	YES	YES	YES	YES	YES	gcccaggctggagagcgatagcatgatcttggctcactgcaacctctgcctcccaggttcaagtgattcttctgcctcagcctcccaagtagctgggtctacaggcacaaaccactgcacccggctaatttttgtattttttgtagagacggggtttcac
rsRNA-384-n	YES	YES	YES	YES	YES	YES	tcccaggtccaagagattctcctgcttcagcctcccgagtagctgggactacaggcgctcgccaccacgcccagctaatttttgtatttttagtagagacagggtttcaccatcttggtcaggttggtctcgaactcctgacctcaggtgatccacctgc
rsRNA-394-n	YES	YES	YES	YES	YES	YES	caatggctcacgcctgtaatcccagcactttgggaggccgaggcaggtggatcccctgaggtcaggagttcaagaccagcctggcaaacatggcgaaaccctctctttctaaaaatgtaaaaattagcagggcgtggtggcacacgcctgtaatcccagc
rsRNA-644-n	YES	YES	YES	YES	YES	YES	gtctatactaaaaatacaaaaattagccagtgtggtggtgtgtacctgtaatcccagttactgtggaggctaaggcaggagaatcacttgaatccaggaggcagaggtttcagtgagccaagatcttgccattgcactccagcctgggtgacagaatgag
rsRNA-858-n	YES	YES	YES	YES	YES	YES	gcatgtgaggccgggcgcggtggctcacgcctgtaatcccagcactttgggaggccgaggcgggcggatcacgaggtcaggagatcaagaccatcctggctaacacggtgaaaccccgtctctactaaaaatacaaaaaattagccgggcgtggtggcgg
rsRNA-1080-n	YES	YES	YES	YES	YES	YES	agcagctggaattacagacgtgcaccaccatacccagaggatttttgtatttttcagtagagagggggtttcgccacgttggccaggctggtctcaaattcgtggcctgaagtgatcagcccacttcggccttccaaagtgcagggattacaggcgtgaa
rsRNA-1380-n	YES	YES	YES	YES	YES	YES	ccaacacagacacatctttatcacccaaagtccatagtttattctcttttttcttgagacggtctcactctatcacccaggctggaatgcagtggtgcagtctcagctcactgcaggctccacctctcaggcctagtgagcctgttacttcagcctcctg
rsRNA-1739-n	YES	YES	YES	YES	YES	YES	aacatagcgagacctggtctctacaaaaaattttaaaaagtagccaagaatggtggcttatgcctgtggttccagctccttggggaggctgaggtgggaggatcacccgagcccaggaggccaaagctgcagtgggccatgatcatgccactgcacatcg
rsRNA-1877-n	YES	YES	YES	YES	YES	YES	tagccaggtgtggtggtaggcgcctgtaattccagctactggggaggctgaggcaggagaatcacttgaacctgggaggctgaggttgcagtgagccaagatcgcaccattgcactccagcctgggtgacagagtgagatcccgtctcaaagaaaagaaa
rsRNA-1929-n	NO	NO	YES	YES	YES	YES	atttgcatttctctgatggccagtgatgatgagcatttcttcatgtgttttttggctgcataaatgtcttcttttgagaagtgtctgttcatgtccttcgcccactttttgatggggttgtttgtttttttcttgtaaatttgtttgagttcattgtaga
rsRNA-2082-n	YES	YES	YES	YES	YES	YES	tttcagtagagaaggggtttcaccatgttggccaggctggtctcaaactcctgacctcgggtgatctgcccgccttggcctcccaaagtgctgggattacaggcgtgagccactgctcccagccctgcgcctaaatttcaaaatattttttttcctttgc
rsRNA-2127-n	YES	YES	YES	YES	YES	YES	ccacgtccggctaattttttgtatttttagtagagacggggtttcaccatgttagccaggatggtcttgatctcctgacctcgtggtccgcccgcctcggcctcccaaagtgctgggattacaggcgtgagccactgtgcccagcctgctgttttcattt
rsRNA-2282-n	YES	YES	YES	YES	YES	YES	tttctccacatcctctccagcatctgtttcctgacttgttaatgatcgccattctaactggagtgagatggtatctcactgtggttttgatttgcatctctctaatgaccagtgatgatgagctttttctcatgtttgttggctgcataaatgtcttctt
rsRNA-2448-n	YES	YES	YES	YES	YES	YES	gcctgtaatcccagcactttgggaggccgaggtgggcagatcactaggtcaggagatcaagaccatcctggctaacacggtgaaactccatctctattaaaaatacaaaaaattagccgggcatagtggttggagcctgtagtcccagctactcaggagg
rsRNA-2768-n	YES	YES	YES	YES	YES	YES	actacaggcgcccgccaccacgcccagctaattttttatgtttttagtagagacagggtttcaccgtgttagccaggatggtctcgatctcctgacctcgtgatccactcgcctcggtctcccaaagcgctgggattacaggcatgagccactgcgcccg
rsRNA-2828-n	YES	YES	YES	YES	YES	YES	agctaatttttgtatttttattagagacgggagtttcaccatgttggccaggctggtctcgaactcctgaccttgtgatctgcccgcctccacctctcaaagtgccgggattacaggcatgagccaccgcacccggcAATCATTTCTTAAGACTCAGAAA
rsRNA-2863-n	YES	YES	YES	YES	YES	YES	tctcagctcactgcaacccccacctcccgggtactgcaacccccgcctcctgggttcaagtgattctcctgcctcagcctcccaagtagccaggactacaagcatgtgccaccacgcctggctaattttgtatttttagtagagacggggtttcaccatg
rsRNA-2856-n	NO	NO	YES	YES	YES	NO	caaaggttgcagtgagcccagatcgtgccactgcactccagcctgggcgacagagcgagactccgtctcaaaaaaatttaattaaaattaaaattaaaaaaagttttttataaCCCAAGGCATAACTACTACTGTATTAACTCGTTAGATCATTAGGGTA
rsRNA-2906-n	NO	NO	YES	YES	YES	YES	TGGTAAGTTGATGTCCATAACATAGATATAACACtttttttttttttctttcttgaaatgcaatctcactctggcacccagactggagtgcagtagcgccatctcggctcactgcaaccgccgcctcccaggttcaagcgattctcctgcctcagcctcc
rsRNA-2881-n	YES	YES	YES	YES	YES	YES	ggaggctggggtggcaggattgcctgagcccaggaagacagactgcagtgagccaaggtcatgccactccactccagcttgggtgacaaagtgggaccctgtctcccaaaaaaaaaaccaaaaaaacaaaaaaaaaagttaaaaagcaagggaagttaag
rsRNA-3026-n	YES	YES	YES	YES	YES	YES	tctgtcgcccaggctggagtgcagtggtgctatctccgctcactgcaagctccgcctcccgggttcacgccattctcctgcctcagcctcccgagtagctgggactacaggtgcccaccaccacgccgggctaattttttgtatttttagtagagacggg
rsRNA-3064-n	YES	YES	YES	YES	YES	YES	gaggctggagtgcaatggtgagatctcggctcactgcaacctctgactcctgggttcaaacgattctcctgcctcagcctcccaagtagctgggattacaggcatgtggctaattttgtatttttagtagagatggggtttcaccatattggtcaggctt
rsRNA-3303-n	YES	YES	YES	YES	YES	YES	gccccactacacgtgggtaatttttttggtttttttttttttttttttttttttttttttgtagagatggggttttgccagtttgcccaggctggtctcgaacccctgggctcaagtgatccatctgcctcaacctcccaaagtgctgggattacaggtg
rsRNA-3341-n	YES	YES	YES	YES	YES	YES	tcacctctaatcctagcactctgggaggccaaggcgggcagattgcctgagctcaggaatttgagaccagactgggaaacatggtgaaacccagtctctactaaaatacagaaatataggcacatgcctgtaatcccagctactggggaggctgaggcat
rsRNA-3411-n	YES	YES	NO	YES	NO	NO	actgtcagtagttactgaataaaatctgttttcattactttaatgtctgtctttgattatctttagcaATTCACacatgttgaaaatgacatacaggttgggtatgctggctcattcctgtaatcccagtactttggaaggctgaggctggaggattgct
rsRNA-3696-n	YES	YES	YES	YES	YES	YES	cacggtgaaatcccgtctctactaaaaatacaaaaattagccaggcatggtggcacgcatctgtaagcccagttactcgggaggctgaggtgggaaaatggcttgaacctgggaggtggaggttgcagtgagctgagattgcgccactgcactccagcct
rsRNA-3702-n	YES	YES	YES	YES	YES	YES	tcttctttttctttttctttctttttttttttgagacaaaatttcactcttgttgaccaggttggagtgcaatggcatgatcttgggttaccgcaacctctgcctcccgggttcaagtgactctcctgcctcagcctcccaagtagctaggattacaggc
rsRNA-4066-n	YES	YES	YES	YES	YES	YES	tgctgtgtggagccaagattcaaacccccatttgcatgactctgaaggcacagtgtttccatttcaccacagcccTGATTTATCtatgatgtctccggagtcaaaagggggagaaggcttcaggtaagatggagagggccacaatgtcaaatgcttctaa
rsRNA-4148-n	YES	YES	YES	NO	YES	YES	tagctgagattacaggcatgtgccaccacgcccagctaatttttgtatttttagtagagatggagttttgccgtgttggcgaggctggtctcgaactcggaacctcaggtcatctgcctgcctcagcctccaaagtgctgggattacaggcacgagccac
rsRNA-4073-n	YES	YES	YES	YES	YES	YES	tctcactctgttgcccaggctggagtgcagtggcatgatctcagctcaccgcagctgccgcctcccaggttcaagcaattctcctgcctcagcctctgagtagctgggattacaggcacccagctaattttttgtatttttagtagagacaggttttcac
rsRNA-4343-n	YES	YES	YES	YES	YES	YES	AAGTGGTATTATTGATGATGACACCCCTGAAAGttttttattttttatttttttggagacagagtctcactctgtcgcccaggctggagtgcagtggtgtgatctcagctcactgcaagctccgcctccctggttcacaccattctcctgcctcagcctc
rsRNA-4594-n	NO	NO	YES	YES	YES	YES	gcctataatcccagcacattgggaggctgaggtgggtggatcacctgaggtcaggagttcaagaccagaccggccaacatggcaaaagcctgtctctactaaaaatacaaaaattagccaagcgtagtggtgtatgcctgtaattccagctactcgggag
rsRNA-4712-n	YES	YES	YES	YES	YES	YES	TTTGTCTTTAACCTCTTTCTTAGCTAGGGAGTTGCAGAAGATGAGAGGGGTGAGGGAACCAGGAAGAAGGAGGACAGGCTTGTTTCCTTTTTCTTTCTGTAGGTCTCTCATAGAGATACCTGTCATAGGGGATGGTGATGGGGACGGAGAATGTTTTGTG
rsRNA-4728-n	NO	NO	YES	YES	YES	YES	ccagctaactttttgtatttttagtagagacggggtttcaccatggtctcgatctcctgacctcgtgatccgtccgcctcggcctcccaaagtgctgggattacaggcgtgagccaccgcgcccggccccagcctctgctctttcccttcagtttcagaa
rsRNA-5026-n	YES	YES	YES	YES	YES	YES	gtactacaaaattaggggggcatggtggttggcgcctgtagtcccaactgctggagaggctgagacaggagaatcgcttgaacccagaggcagagattgctgtgagctgagatcatgacactgcacttcagcttgggtgacagagcaagcctccgtctaa
rsRNA-5255-n	YES	YES	YES	YES	YES	YES	aaaaatacaaaaattagccaggtgtagtggcagcaggcgcctgtaatcccagctactcgggaggctgaggcaggaaaatcgcttgaacccaggaggcagaggttgcagtgagctgaaatcgtggcatttcccttcagcctgggtgacaagagcgagattt
rsRNA-5435-n	YES	YES	YES	YES	NO	NO	gccaagcacaggggctcacgcctgtaatcctagcaccctgggaggccaaggcgggaagattgcttcagcccgggaatttgagaccagcctgggcaacatggcgaaacccggtctctacaaaaaaaaaaaaaaaaaaaaagcaaggcatggcagcatctgt
rsRNA-5388-n	YES	YES	YES	YES	YES	YES	ccatcccggctaacacggtgaaaccccgtctctactaaaaatacaaaaaatcagctgggcatggtggtactcgcctgtagcctcagctactcaggagcctgggcaACATAGCCAAACCATGATTCTACAAAAAAAAAAAATTTAAAGCTAgctgggtgtg
rsRNA-5493-n	YES	YES	YES	YES	YES	YES	GCTTTTTAAAATTATGTGGCTCttttttagagacagggtctcactctgtcccccaggctggagtgcagtggcagagtcacggctcatagcagcctcgacctcctgggctcaagtgatcctcccatttcagcctcccgagtagctgggatcataggtgtgc
rsRNA-5519-n	YES	YES	YES	YES	YES	YES	gaggctgagccaagagaatcgcttgagcccaggaggcagaggtttcagtgagctgaaattgtgccattgcactccagcttgggtgacaggagtgagactctgtctcaataataataataataataaATATTAAGTGTGGGCTTAAATGTTGTAAGATGTG
rsRNA-5590-n	YES	YES	YES	YES	YES	YES	TCACAGAACTGTCCTACATTTACCACGTTTTAAGGGGAAACTGTCCTTTAAGATCAAGTCTGTGgaccaggcacggtgactcatgcctgtaatcccagcactttgggaggccgagatgggtggatcacaaggtcaggagttcgagaccagcctggccaac
rsRNA-5662-n	NO	NO	YES	NO	YES	YES	CTCAGACTAAGCTCTTTAAGATGGTAATTTTGAACTAGGTCTTAAAAAATGACATAGAAggccaggtgcagtggctcacacctgtaatcccagcactttgggaggccgaggcaggcagatcacgaggtcaggagatcgagaccatcctggctaacacggt
rsRNA-5882-n	NO	NO	YES	YES	NO	YES	agctgggattacaggcatgcaccaccacacccggctaattttatatttttagtagagatggggcttctccatgttggtaaggctggtctcaaatgactttctgtttttgagttatttcacttaggttaatggcctccaattccatccatgttgctgcaga
rsRNA-5991-n	YES	YES	YES	YES	YES	NO	TGACATCAATAAACTTCTAGCAGGACTGTAAATGAAAAAAGTCATGTTAAATATGTTTGCCATGTGCTGATGGCAGATCTTTCTTTGATATGTCGGCTTTGAGCATAAAAAGCTACATTTTAATTTATTTTGAATGTCCACTGCAGCCATGTTGCTAATA
rsRNA-5900-n	NO	NO	YES	YES	YES	YES	agacgaggtttcaccatattagccaggatggtcttgatctcctgacctcatgatacgcccgcctcggcctcccaaagtgctgggattacaggcgtgagccactgcgcccggccaagaaaaaaatttaattcccagctggggctactgtgagaatctgcat
rsRNA-5981-n	NO	NO	YES	YES	YES	YES	ctggttcattttgaAttttttttttttttttttttttttttgagacagggtctcactctgtcgcctaggctggaatgcatggcacaaacacagctcactgcaggcttgatctcccaggctgaagtgatcctcctgagtatctgggactacaggtgtgcac
rsRNA-6087-n	YES	YES	YES	YES	YES	YES	cctaaatccaatgactgatgtccttattggaagaaaaggccatgtaaagacagagacattggcggggcatagtggctcatgcctgtaattccagcactttgggaggccaaggcgggaggttcacttgagcccaggagctcaagtcctgtctggggaacct
rsRNA-6004-n	NO	NO	YES	YES	YES	NO	gaactttcaacctcaggcaatccgccagcctctgcctcccaaagtgttgggattacaggcaagagccaccacgaccggtcTGCtttttttttaattaaaaaatatttaattgacaaataaagattgactaattcaagatgtaccacatgatgatttgatg
rsRNA-6135-n	YES	YES	YES	YES	YES	YES	TCAAAATAGGTAAAATCCAAAATGAGCTTTGAAGTGTGTTGAATCATAGCTTGTCAGTAGACTGGCTCCAGGATGCCCTTCATTCTTGAGTTTTTAAGTTCCAGTGAAATTCAGGGGCCAATTTATGGAAAGGTCTATTCTTGATACCTATAGACATTCT
rsRNA-6119-n	YES	YES	YES	YES	YES	YES	tcccgagtagctaggattacagacgtgtgccaccacacctggctaattttgtatttttaggagagacgaggttttaccatgttggtcaggctggtctcaaacacctgacctcaggtgatccacccacctcgacttcccaaagtgctgggattataggcat
rsRNA-6172-n	YES	YES	YES	YES	YES	YES	TAATATGAAGGCTGCTCTGTTTGACTCATTCACTATTACTAGGACCCATGGTCTGAAGGGTTAGTGTTTGCTCCCAGTCCCCAGGAATACTAGTGTGTGTTCTGAGTCATCTGCACATTGGCCTAAGTTACTTTTCTTTTCTTTCTTTCttttttttttc
rsRNA-6034-n	YES	YES	YES	YES	YES	YES	CCCCTATGGCCATGTCTCTGGCCGAGAGAGAGGGCAAATGGGCATAAAAAAGGATACAGTgggcgggcacggtgcctcacgcctgtaaccccagtgctttgggaggctgtggcaggaggattgcttgagcccaggtgtttgaaacccacctagccaacat
rsRNA-6215-n	YES	YES	YES	YES	YES	NO	gattctatctaaaaaaaaaaaaaaaaaaaaaaaaaGTATCCAGggctgggtatggtggctaatgcctgcaagcctagcactttgggaggccaaggtggacagatcacataaggctgggagtttgagaccagcctggccaacgtggtgaaaccctgtctct
rsRNA-6194-n	NO	NO	YES	YES	YES	YES	atttgtgactaagttctgaaaaacaattgtaacaaaaacaaaaattgaccagtggaatctatttaaactaacgagcatctgcacagcaaaataaaaaatcaacagagtaaacagacaacctacagaatgggagaaaatatttgcaaactgcattcagcaa
rsRNA-6136-n	YES	YES	YES	YES	YES	NO	TTACAGCCCAGTCCTTTGCTCCTACCACACCAAACAACTTATCTGTGTGGTCACTGTTCAGTAGAGGAAACTTTTTGTTTTTCAGGATATGGGTCTGCAGGATGGAGTTCTTCCGGTAAGAGTTAAAACTCACAAAAAAGCTGAAATTCTTTCACCCTTA
rsRNA-6111-n	NO	NO	YES	YES	YES	YES	TAGGTTTGCCCTGAAACCCTCACAGAATGCCCATTTTCTGGTGAACAGGCAAAGGCTCCTCTGAGCAATCTCATCACTTTGTGGCCTCTATGATGATAATATATTTGTGCCTAATCTATAATTAACTGAGAAGAGCATAATATTAATTATTTTGCTCAAT
rsRNA-6151-n	NO	NO	YES	NO	NO	NO	ATTTTAAATAACATACAATACGGCAAATAAAGCAGCGATTATAATCAGAAAAGGAAAAGAATGTTTAATAGTAAGATAATTATTGATGAGAACCAGAAAAGGTCATTATTATCTAATTTAGGGAGACTAATGAGTAACATATGCAGTATATACAGGTATC
rsRNA-6141-n	YES	YES	YES	YES	YES	YES	AGTCATTACATCAAATGCAAAAAGAAAGGCAACTTCTggacaggcatggtggcttgtacctgtaatctcatcactttgggggctgaggtaggattgcttgaggccaggagtttgagaccagcaacataatgataccttgtctctGttttttttgagacag
rsRNA-6160-n	NO	NO	YES	YES	YES	NO	TAGCCACACGTTCTGAACTTTACATCTCCTAGCTCCTTGTTATTTAGCAGATTTTCACAGAAATGGTGGAGGAGTACTTTAAGAGCACTTTTTAAAAGAGATAATTTTTTATAGTCaaaaaaaaaaaaaaaaaaaaaaaaaaaaGCACAGCTTTTAACTG
rsRNA-6819-n	YES	YES	YES	YES	YES	YES	TACATTTTTCATTggtggatcacaatgtcaggagatcgagaccatcctggctaatacgatgaaaccccgtctctactaaaaatacaaaaaaattagccgggagtggtggcgggcacctgtagtcccagctactcccgatgctgaggctggtgaatggcct
rsRNA-7276-n	YES	YES	YES	YES	YES	YES	ctggctgatttttgtattttttgtagacatggagtttcaccatgttgcttaggctggtcttcactcctgagctcaagcgatctgcctgcctaggcctcccagagtcctgggataacaggccagtgagccaccacgcctggctagtattcttctctaggag
rsRNA-8184-n	NO	NO	YES	YES	YES	NO	aggggaaagtgctacacacttttaaacaaccagatctcatgagaactatcacaagaacagcaagggggaaatctgcccccatgatccaatcacctcccaccagacccctcccccaaagttgggaattataattcaacatgagatttgggtggggacacag
rsRNA-8126-n	YES	YES	YES	YES	YES	YES	tcctgagtagctgggactacaggcatgcaccaccaagcccagctaatttttgtatttttagtagagatggggtttcaccatgttggtcagggtggtctgtggtcttgaactcctgacctcaggtgatccgcccgccttggcctcccaaagtgctgggatt
rsRNA-8778-n	YES	YES	YES	NO	YES	YES	gcatgatcatggcttactgcagcctcaaccgccccaggctcccaccttggcctcctgagtagctggaccacaggcacaccaccatgcctggctaagttttgtattttttgtaatgatggggtttcaccatgttgtgcaggctggtctggaactcctgggc
rsRNA-8891-n	YES	YES	YES	YES	YES	YES	gttcaggctggtctcgaactcctgaccttatgatccgcctgcctcggcctcccaaagtgctgggatttacaggtgtgagccacAGATATTATTTCTATAAAAGTATTCCTggccgggtgccatggctcacgcctgtaatcccagcactttgggaggccga
rsRNA-9307-n	NO	NO	YES	YES	NO	NO	TACTGAGATGATCTTACAGAGATAATTATGTTACTGTCCTAGGATAATAAAAAGCAATCATGAAAAATCTATTTTAAAGTAAATATTAATGAACTTAAGAAATGCTCACTAAAGAAGAAACCAATAAGAATCTCCAAAATATACCCAAAAAATGAGCTTT
rsRNA-10069-n	NO	NO	YES	YES	YES	YES	tgggattacaggcgtgagccaccgcccccggcctatttattattttaaagacagagtcttgctatgttgtcccggctggtctaaaactcctggcctcaagcaatactcccacttcagcctcccaaagtgctgggattaccattgcacctggcgccaataa
rsRNA-9822-n	NO	NO	YES	YES	YES	YES	tcagatattacctagctatgcctagtcttttctggcatacttgattaatattttctttttggttaatgatttccattctgcattagtctttgagttcttatgatttgggtataagtagcatatagctggaTTTAAAAATATTCActtaagtggattttta
rsRNA-10977-n	YES	YES	YES	YES	YES	YES	gtagttttggtagagaaggggtttcaccatgttggcaggctggtctcaaactcctgacctcaagtcatccgctcgccttggacttctaaagtgctgggattacaggcatgagccaccacgcctagccTGGACGGTGTATTTCTCAACTGGTGATAGTTCA
rsRNA-11066-n	NO	NO	YES	YES	YES	NO	Gcaattgaaccttcaacaccatgggtttgtactgcatgagtccacatattcacagattttcttctacctttgccatccctgagacagcaagtccttccccttctctctcttcctcctcctcctcctcagcctactcagcctactcaatgtgaagaacttt
rsRNA-145-n	YES	YES	YES	NO	YES	YES	acatgtgtggtgtggtttcttttcttttcttttcttttcttttctttccttttcttttcttttcagacagagtctcattctgttgcccaggctggagtacagtggcatggtcttggctcactgcaacctccgcctcccgggttcaagtgattcccctgcc
rsRNA-167-n	YES	YES	YES	YES	YES	YES	tccccagtagcagggattacaggcacgcgccaccatgcccggctagttttttgtatttttagtagagacggggtttcaccatattggtcaggctggtctcgaactcctgacctcatgatctgcccgcctcggcctcccaaagtgctgggattacaggcgt
rsRNA-221-n	YES	YES	YES	YES	YES	YES	tcctcatgtccgggcagctgaattcttccagcatgggtgatccaagactacaggcgcacaccaccacgcctggctaatttttgtatttttggtagagacagggtttcaccatgttggctaggatggtctcgatctcttgacctcgtgatccccccgcctc
rsRNA-284-n	YES	YES	YES	YES	YES	YES	actctgtcgcccaggctggagtgcagtggctcagtctcagctcactgcaacctccgtctcccaggttcaagtgattctcctgcctcagcctctcaggtagctgggattacaggcatatgccaccacactctgctaatttttgtatttttagtggagacgg
rsRNA-336-n	NO	NO	YES	YES	YES	YES	tctcccgttcaagcaattctcctgcctcagcctcctgagtagctggaattacaggcacccaccaccacgcccagctaatttttgtatttttagtagagacagggttttgccatgttggccaggctggtcttgaactcctgacctcaggtggtgcgcctgc
rsRNA-432-n	YES	YES	YES	YES	YES	YES	gcccaggctggagtgcagtggcaccatctcggctcactgcaagctccacctcccgggtccacgccattctcctacctcagcctcctgagtagctgggactacaggcgaccgccaccatgtccggctaatttttttttttttttttgtatttttattagag
rsRNA-535-n	YES	YES	YES	YES	YES	YES	aacacggtgaaaccccatctctaaaaatacaaaaaattagccaggcgtggtggcgggcacctgtagtcccagctactcgggaggctgaggcaggagaatggcatgaacccgggaggcggagcttgcagtgagccgagatcacgccactgcactccagcct
rsRNA-708-n	YES	YES	YES	YES	YES	YES	agtggctcatgcctgtaatcccagcactttgggagggtgaggcgggtggatcatctgaggtcaggagtgcaagatcagcctggccaacatgctgaaactccgtctctactaaaaatacaaaaattagccaggcgtggtggtgcacgcctgcagtccagct
rsRNA-718-n	NO	NO	YES	YES	YES	YES	gctaaagtacagtggcacgatttcggctcactgcaacctctgccttctgggtttaagcaattctcctgtctcagcctcccaagtagctgggattacaggtgcacgtcacatcgccaagctaatcttttatttttagtagaaatggtgtgttggccaggct
rsRNA-731-n	YES	YES	YES	YES	YES	NO	gttgtgaaactttctctacaaagagccagagaggaaatattttattttattttattttttattttattttgaggcggggtctctctctgtcactcagtctggagtgcagtcgcgcgatctcggctcactgcaccctccacctcccggattcaagcaattc
rsRNA-980-n	NO	NO	YES	YES	YES	YES	tttttgtatttttagtagagacggtttcaccacgttggccaggctggtttcaaactcctgacctcaagtgatctgcccgcttcggcctcccaaagtgctgggattacaggcgtaagccactgcacccggccTAGAGTCTAGATTTTCAACCAATGTTTGC
rsRNA-1037-n	YES	YES	YES	NO	YES	YES	aaaataacttttagccggtaatcccagcactttgggagactgaggcaggtgaatcacgaggtcaggagttcaagaccagcctggccaagatgatgaaaccccgtctctactaaaaatacaaaaattagccagttgtggtggcagatgcctgtaatcccag
rsRNA-1044-n	YES	YES	YES	YES	YES	YES	ctgcctcagcctcccgagtagctgagactacaggcgcctgtcaccatgcctggctaatttttgtatttttagtagagacagagtttcaccatgttggccaggctggtctcgatctcttgaccttgtgagctgtccgcctcagcctcccacagtgttggga
rsRNA-1111-n	YES	YES	YES	YES	YES	YES	tcccagctactcgggaagctgaggcaggagaatggcatgaacctgggagacggagcttgcagtgagccgagatcacgccactgcactccagcctgggcaagagagcaagactccgtctcaaaaaagaaaaaaaattagccaggtgtggtggtacacaccc
rsRNA-1116-n	YES	YES	YES	YES	YES	YES	TGTGCTTTTAAGTGAGCCAAGAAATAAgccgggcacggtggctcacacctgtaatcccagcactttgggaggcagaggcaggtggatcacttgaggtcaggagttcgagtccagcctggccaacatggtgaacccccatctctactaagaatacaaaaag
rsRNA-1159-n	NO	NO	YES	YES	YES	YES	gtatttttagtagagacacagtttcatcatattagccaggctggtctcgaacttctgacctcaggtgatctacctgccttggcctcccaaagtgctgggattataggtgttggccaccatgccctgccCCCCCAAATTTTTTTTaattagccaggtgtgg
rsRNA-1373-n	YES	YES	YES	YES	YES	NO	agtttagaccagcctggccaacgtggtgaaaccctatctttacaaaaaaatacaaaaattagccaggcatggtgggacatgcctgcagtcccagcctctcgggaggctgaggtaggaggatcgcttgagcccaggaggttgaggctgcagtgagccatga
rsRNA-1455-n	YES	YES	YES	YES	YES	YES	ccagcctggtctcgaactcctgacaagtgatctgcccaccttggcttcccaaagtgctgggattacaggcatgagtcaccgggcccggccTCTTTTCTCTTATTATTCCATCTTCAGGCACCAATGGCAGCCAGGCTGCCAcattatagcaattcatcat
rsRNA-1646-n	YES	YES	YES	YES	YES	YES	actcctgacctcaggtgatccacccgcctcggcctcccaaattgctgggcttacaggcgtgagccaccacgcctggccATccaaagtgctgggattacaggcatgaacgatggcaccctgccCCCTCTCTGACTCCTAAGAGACCCTGCCTCGCCAGAAA
rsRNA-1807-n	YES	YES	YES	YES	YES	YES	ctcctgggttcaagcgattttcctgcctcaacctcctgagtagctgggactacaggcatgcgccaccacgcccggctaattttgtatttttagcagagacggggtttcaccatgttggtcaggctggtctcgaactcctgacctcaggtgatccgcctgg
rsRNA-1830-n	NO	NO	YES	YES	YES	YES	cacacccagctaatttttgtatttttagtggagatggggtttcaccatgttgaccagactagtcttgaactcctaacctcaggtgatcctcctgcctcagcctcccaaagtgttgggattacaggcatgagccactgcacccagccttcaactgcttatt
rsRNA-1852-n	NO	NO	YES	YES	YES	YES	gacggggcctcaccatgttggccagactggtctcaaactcctgatctcaggtgatccacccgcctcagcctcccaaagtgctgggtttataagagtgagccactgtgcctggccCACGATGCCTTTTCTAAGAAATGTTAGGCACCTTCTCTTTGTCTCC
rsRNA-1902-n	YES	YES	YES	YES	YES	YES	ccaccatgtctggctaatttttttttgtatttttagtagagatggggtttcaccgtgttagccaggatggtctcgatctcctgacctcatgatctgcccgtctcagcctcccaaagtgctgggattacaggtgtgagccactgcacccagccAGGCTGAG
rsRNA-1947-n	NO	NO	YES	NO	YES	YES	cgcccaggctagagtgcagtggtgccatcatagctcactgcagcctccacctcctgggctcaagcgatcctccagcctcagcctcttgagtagctgggactacaggcacatgccacaacacccggctaatttttccttttttttttttttgtttttttgt
rsRNA-1953-n	YES	YES	YES	YES	YES	YES	aggccgaggtgggtggatcatgaggtcaggagatcgagaccatcctggctaacacagtgaaaccccgtctctactaaaaataccaaaaattagcagggcatggtggcgggcacctgtagtcccagctcttagggagactgaggcaggagaatggtgtgaa
rsRNA-2077-n	YES	YES	YES	YES	YES	YES	ctaaatgtacaaaaattagccgggcatggtggtgtgcgcctgtagtcccagctacttgggaggctgaggtaggagaatcgcttgaacccaggaggcagaggttgcagtgagccaagattgcgccactgcaccccagcctgggcgacagaacaagactctg
rsRNA-2167-n	YES	YES	YES	YES	YES	YES	aattagctggacgtggtggctcatgcctgtgatcccagctactcaggaggctaaggcaggagaatcacttgaacctgggaggcagagattgcagtgagatgagatcgcatcattgcaacaagagcaaaactccatctcaaaattaaaaaaaaaaaacaaa
rsRNA-2165-n	YES	YES	YES	YES	YES	YES	caggaagctgaggcaggaaaatcacttgaacctgggaggcggaagttgcagtgagccaagatcatgtcactgcactcaagcctgggcaacaagagcaaaattccatctaaaaaaaccaaaaagaTGTATTTTCAAGATGTTGGGTTTTAGGAAGACTCCA
rsRNA-2230-n	YES	YES	YES	YES	YES	YES	tgaggcaggagaatcgcttgaacccgggaggcggaggttgcagtgagccgagatcgtgccactgcactccagcctggcgacagagcgagactGTCtcaatcaatcaatcaatcaatcaatGGGAGATCCGAGCGGGATCCCCTACTTGCAAAGCCCTGCC
rsRNA-2299-n	YES	YES	YES	YES	YES	YES	cttattaaaaatttatgggGACGGGTggccaggtgtggtggctcatgcctgtaatcctagcactttgggaggccgaggcgggtggatcacaaagtcaagagatcgagaccatcctggccaacatggtgaaaccctgtctctactaaaacacaaaaattag
rsRNA-2295-n	YES	YES	YES	YES	YES	YES	TACATTTTGGCTAGGGCTGTATTATTTTTTTAATTctgcaacctccgcctcttgggttcaagtgattctcctgcctcagcctcccaagtagctgggactacagatgcacgccatcgtgcctggcttattttttgtatttttagtagagatggggtttcgc
rsRNA-2289-n	NO	NO	YES	YES	YES	YES	gagaatcgcttgaacctgggaggtggaggttccagtgagctgagatcgcgccattgcactgcagcctgggcaacaagagcgaaactctgtctcagaaaaaaaaaaaaaagaaagaaagaaagaAGAAAAAATAAAAAGAAATCTTCTCCAGGACTATCGC
rsRNA-2311-n	YES	YES	YES	YES	YES	YES	acccaggctggagtgcagtggcatgatctcagctcactgcaacctctgcctcctgagttcaagcaattctcctgcctcagcctcctgagtagctggaaatacaggcatgtgccaccatgcctggctaatttcttttgtttgtttgttttttttttttgga
rsRNA-2462-n	YES	YES	YES	YES	YES	YES	actcgggaagctgaggcaggagaattgcttgaacccaggaggtggaggtcgcagtgagccaagatcatgcgactgtactctagcctgggcgacagagtgagactctgtctcaaaaataataataataataataacaacaataataattttagtgtgggta
rsRNA-2388-n	YES	YES	YES	YES	YES	YES	gctggagtgcaatggcgcgatctcagctcactgcaacctctgcctcccgggttcaagcgattctcctgcctcagcctcccgagtagctgggattacaggtgcccaccatcacatcaggctaatttttgcatttttagtagagatggggtttcaccatgtt
rsRNA-2550-n	YES	YES	YES	YES	YES	YES	gaggcgggtggatcacctgaggtcgagagttcgagaccagtctgaccaacagggagaaaccccatctctactaaaaatacagaattagcggggcatggtggcacatgcctgtaatactagccactcaggaggctgaggcaggagaatcgcgggaggcgga
rsRNA-2718-n	NO	NO	YES	YES	YES	YES	cccggctggggtgcagtggtgcgatcttgactcactacaacttctgcctcccaggttcaagcaattctcctgcctcagcctcccaagtagctagcatccaccaccacagcctggctacattttttgattttttttttttttttttttttttagtagagac
rsRNA-2871-n	YES	YES	YES	YES	YES	YES	aaaaataagccaggcatggtggtgcacgcctgtaatcccagatacttgagaggctgaggcaggagaatcgcttgaacctgggaggtggaggttgcactgagctgaggtcatgccactgcactccagcctgggccacagagtgagactccgtctcaaaaaa
rsRNA-2940-n	YES	YES	YES	YES	YES	YES	tgcctcagcctcccgagaagctgggattacaggcaagtgccaccacgcctggcaagttttgtatttttagtagagatgggggtttcaccatgttggccaggctggtctcgaactcctgacctcaagtgatctacctgcctcagcctccgaaagtactggg
rsRNA-3042-n	NO	NO	YES	YES	YES	NO	ctctctgcctctccctccctccctccctcccactctcactctctctctctctctcacacacacacgcgcgcacgcacacacacacacactcacacacaGAGTTCTTGGAATTCTAGTGACTCCTCCACATTGCTGGGCAGCTTCCCTGTTATGCTCCCCG
rsRNA-3159-n	YES	YES	YES	YES	YES	YES	aagaccagcctgacaaacatggagaaacccgtctctactaaaaatacaaacttagccgggcatggtggcgcatgcctgtaatcccagctactccggaggctaaggcaggagaatggcttgaacccgggaggcgaagattgcggtgagcggagattgcgcc
rsRNA-3132-n	YES	YES	YES	YES	YES	YES	gcgcggtggcttatgcctgtaatcctagtactttgggaggccgaggcgggcagatctcctgagctcaggaattcgagaccagcctcgtcaacatggtgaaaccctgtctctactaaaaatacaaaaattagccgggcatgggggctcacgcctgtagtcc
rsRNA-3183-n	YES	YES	YES	YES	YES	YES	gttcaagcaattctcctgcctcagtctcctgagtagctgggactacaggagcgtgccaccatgtccggctaatttttgtatttttagtaaagaccgggtttcactatgttggccaggctggtctcgaactcctggcctcaggtgatccgcctgcctcggc
rsRNA-3346-n	YES	YES	YES	YES	YES	YES	tgtcgcccatactggagtgcagtggcaccatctcggctcactgcaagctctgcctcccgggttcacaccattctcctgcctcagcctcccgagtagctggaactgcaggcgcccaccaccatgcccagctaattttttgtatttttagtagagacggggt
rsRNA-3448-n	YES	YES	YES	YES	YES	YES	cagccttccgagtagctgggactacaggtgcccgccaccacgcccggctaattttttgtatttttagtagagacggggtttcaccgtgttagccaggatggtctcaatctcctgaccttgtgatccgcccgcctcggcctcccaGTTATCCAGTCTTACA
rsRNA-3461-n	YES	YES	YES	NO	YES	YES	aggcctgggttcaaactctgttaatcactcctgttaatcccagcgctttgggaagccaaggagggaggatcacttgaggccaggagttcaagaccagcctgggcaacataatgagattccatctctacaaaaaataaaaacaattagccaggtgtggtgg
rsRNA-3490-n	NO	NO	YES	YES	YES	YES	aggcgctggagtgcaatggcatgaattcggctcaccgcaacctccacctcctcagttcaagcgattctcttgcctcagcctcccgagtagctgggattacaggcacctgtccgcatgcccggctaatttttgtatttttagtagagatgcggtttcacca
rsRNA-3508-n	YES	YES	YES	YES	YES	YES	aattttttgtatttttagtagagacggggtttcactatgttggtcaggctggtctcaaactcctgacctcgtgatccacccacctcagcctcccaaagtgctgggattataggcatgagccactgcacccggccGGAACTTCTAATATAACCCAGGAACC
rsRNA-3538-n	YES	YES	YES	YES	YES	YES	gctactcgggaggctgaggcaggaggatcccctgagcccaggagtttgaggctgcagtgagctatgatcacaccactgtgctctaaccttggtgacagggtgagaccctgtctgaaaaaacaaaCAggccaggcgtggtggctcatgcctgtaatcccag
rsRNA-3684-n	YES	YES	YES	NO	YES	YES	cggtggctcacgcctgtaatcccagcacttcgggagaccgaggcgggcggatcatgaggtcaggagatcgagaccatcctggctaacacggtgaaaccccgtctctactaaaactacaaaaaattagccgggcgtggtggcgggcacttgtagtcccagc
rsRNA-4156-n	YES	YES	YES	YES	YES	NO	ctgtaatcccagcactttgggaggccgaggcaggtggataacttgaggtcaggagtttgagaccagaccagccaacatggtgaaaccccatctctactaaaaacaacaaaaaaattagctgggcatggtggtgcacacctgtaatcccagctactcggga
rsRNA-4147-n	YES	YES	YES	YES	YES	YES	atttttcttttagagacagggtttcaccgtgttagccaggatggtctcaacctcctaagctcatgatccgcccaccttggcctcccaaagtgctgggattacaggtgtaagccaccatgcccagcctgcccagctaatttttcaatattttttgtagaga
rsRNA-4153-n	YES	YES	YES	NO	YES	YES	GTGGAGGGGGTGGAAAGCCACCTTGGATGGCACTGCTGACCTCTTGCTTCCTTCACCCAGACCCAGACACAGTCACCATCACTTCCTGTGTCAGCACCTCAGCGGGCTATGGAGTCAACTTGATCTGGTCCTGCCCCCAGGGAGGCTACGAGGCCTTTGA
rsRNA-4279-n	YES	YES	YES	YES	YES	YES	ggcaaaacccaaaaaatagccgggcgtgatggtgggcgccttgtagtcccagctacttgggaggctgaggcaggagaatcgcttgaatccgggagtcagagtttgcagtgagccaagattgtgccactgaactccagcctggtgacagagtgagactcgg
rsRNA-4363-n	NO	NO	YES	YES	NO	NO	gcaacttctgcctcctgggttcaagcgattcgcctgactcagcctcccgagtagctgggattacaggtacttgccaccacgcccagctaatgttgtatttttagtagagacagggttttcgtcatgttggtcaggttggtctcgaactcctgatctccag
rsRNA-4389-n	YES	YES	YES	NO	YES	YES	acatggtgaaactctgtctctactaaaaatacaaaaactagccgggcgtgatggcacgcacttgtagtcccagctactcaggagtctgaggcaggagaatcacttgaacccgggaggcagaggttgcagtgagctgagatcgcgccattgcactccagcc
rsRNA-4488-n	YES	YES	YES	YES	YES	YES	gtagctcacgcctgtaatcccagcactttgggaggccgaggtgggcggatcacgaggtcaggagttcaagaccagcctggccaacatagcgaaacctcgtctctactaaaaacacaaaaattagctgggcatcggtggcgggcgcctgtaagcccagcta
rsRNA-4655-n	YES	YES	YES	YES	YES	YES	gctctgtcgcccaggctggagtgcagtggtgtgatctcagctcactgcaacctctgcctcctgggttcaagtgattctcctgccttagcctcccgagtagctgggattacgggcgtgtgccaccatgcccagctaattattgtgttttcagtagagacag
rsRNA-4707-n	YES	YES	YES	YES	YES	YES	tcaaactcctgaccgcaggtgatccgcccacatcggcctcccaaagtgctggtattacaggcgtgagccaccgtgcccggACCCAGATCGATTTTTTAAAAACTGAAATGAGATCATATCAAAAGCACATAGTAAGGGCTACAAAAGTGACATGCATAAA
rsRNA-4745-n	YES	YES	YES	NO	YES	YES	cagcactttcgggggccgaggtgggtggatcacttgaggtcaggagttcaagaccagcctggccaacaaggtgaaaccccatctctaccaaaaatacaaaaattagctgggcgtggtggcatgtccctgtgatcccagctattggggaggctgaggcagg
rsRNA-4683-n	YES	YES	YES	YES	YES	YES	gggctggagtgtggtggtgcgatcttggctcactgcaacctccacctcctgggttcaagcgattctcctgcctcagcctcctgagtagctgggattacaggcatccgccactacgcccagctaattttttgtatttttagtagagacagggtgtcaccat
rsRNA-4790-n	YES	YES	YES	YES	YES	YES	tttgggaggccaagatgagcagatcacctgaggttgggagttctagaccagcctggccaacatggtgaaatcccatctccactaaaaatacaaaaattagccaggcgtggtggcaggcaccagtaatcccagctactcaggaggctgaggcagaagaatc
rsRNA-4828-n	YES	YES	YES	YES	YES	YES	gggaggccgaggcaagtggattacgaggtcaggagatcgagaccatcctggctaacatggtgaaaccccatctctactaaaaatacacacacaaaaaaattagccgggcgtggtggcgggtgcctgtagtcccagctactccagaggctgaggctggaga
rsRNA-4852-n	YES	YES	YES	YES	YES	YES	caccactacgcccggctaattttttgtatttttagtagagacggggtttcaccgtgttagccaggatggtctcgatctcctgacctcgtgatccgcctgcctcggcctcccaaagtgctgggattacaggcgtgagccaccgcgcccggcctctaagcac
rsRNA-4843-n	YES	YES	YES	YES	YES	YES	ggtggctcatgcctgtaatcccagcactttgggaggcccaggtgggtggatcacctgaggtcaggagttcaagaccagcctggctaacatggtgaaaccccatctctactaaaaatacaaaaaattagccgggtgtggtggcatgtgcctgtaatcccag
rsRNA-5122-n	YES	YES	YES	YES	YES	YES	gtgcaatggcacaatctcagctcactgcaacttctgcctcctgggttcaagtgattctcctgcctcagcctcccaagtagctgggattacaggcacacaccaccacacccggctaaattttgtatttttagtagagacagggtttcaccatgttggccag
rsRNA-5069-n	YES	YES	YES	YES	YES	YES	tagccaggagtggtggcatatgacttggtcccacttacttgggaggctgaggtaggaggatggcttgagcctggcaggcggaggttgcagtgagccgagatggtgtcactgcactccaccctgggcaacagagccaaaccctatctcgaaaaaaggaaga
rsRNA-5049-n	YES	YES	YES	YES	YES	YES	atccgccacgcctggctaattttttttttttttgtattttagtagagacggggtttcaccatgttgctgaggctggtcttgaactcctgagttcaggcaatccgcctgcctcagcctcccaaagtgctaggattacaggcgtgagccactgcactcagcA
rsRNA-5380-n	NO	NO	YES	NO	YES	YES	aacaaggtttcaccatgttgcccaggttgttctcaaattcctaggctcaagtgatcctcccacctcggcttcccagagtgctggaattacaggcatgagccaccgcacttggccaaattagaatctttagctgcacacatggccacttagctaaagatac
rsRNA-5433-n	YES	YES	YES	YES	YES	YES	ACTGGTTAAAATACATTtttttatttataatttttttttttaatagacggagtctcactctgtctcccaggctggagttgcaatggtgctatctgggcttactgcaagctccacctcctgggttcacccgccattctcctgcctctcaaaaaaataaaaa
rsRNA-5437-n	NO	NO	YES	YES	YES	YES	ccatgctcaggtaatatttttattttttatagagacagggttatgttgcccaggctggtcttgaactcctggactcaagcaatcctcccacctcagcctcccaaagtgttgggattacaggcatgtaacagccatcgcactcggccTGtttttattttta
rsRNA-5543-n	YES	YES	YES	YES	YES	YES	gtcacccaggctggagtgcagtggcaccatctcagctcactgcaacctctgcttccccggttcaagccattctcctccctcagcctcctgagtagctgggactacaggcgcccgccaccacacttggctaattttttgtatttttagtagagacagggtt
rsRNA-5524-n	YES	YES	YES	YES	YES	YES	TGCATGTGGTTTGTTTATTCTCTTAAGTTTATATGCAATAAAATTCCCCttttttttttttgagatgaagtcccactctgtctcccagactggagggcagtggcgtaatcttggctcactgcaacctctgcctgctgggttcaagcaattctggagtctc
rsRNA-5626-n	YES	YES	YES	YES	YES	YES	tacagctactcgggagactgtgtcaggagaatcgcttgaactcaggagacggaggttgcagtgagctgagattgcaccacagcactccagcctgggtgacagagtgagactgtgtgtcaaaaaaaaaaaaaaaaGTTTCAGACATGGAAGACCTTCCTCT
rsRNA-5500-n	YES	YES	YES	YES	YES	YES	cctggccaacatggtgaaactccgtctctactaaaaatacaaaaattagccaggtgtggtggcaggcacctgcaatcccagctacttggaggctgaggcaggaaaatcacttgaacccaggaagtggaggttgcaatgagctgagaccatgccactgcac
rsRNA-6251-n	YES	YES	YES	YES	YES	YES	tccctctcCTCTTTTAttatttatttatttatttttttattttttatttttttatttttttgagacggtgtattgctctgttgcccaggctggagtacagtggtgtgatctcggctcgctgcatcctccacctcctgggttaggtaattctcctgcctca
rsRNA-6107-n	YES	YES	YES	YES	YES	YES	cccagctactcgggagtctgaagcaagagaatcacttgaacctgggaggcggaggtggcagtgagctgagattgcgccattgcactccagcctgggcaacagagcaagactttgtctgaaaaaaaaaaaaagaaagaaagaaaaagaaaaaagaaagctg
rsRNA-6273-n	YES	YES	YES	YES	YES	NO	ATTtcgaactgctgggctcaaacgatcatcctgcctcggcctcctgagtagctgggactacaggcgtgctccgccatgcccagcAGGAAAATCTTTGAGAAGTTGAACAAGGGTTCCCCAGTTCAGCTCTGAGAGGCATAGGGTCCTTTCAGCCAGAAGT
rsRNA-6245-n	YES	YES	YES	YES	YES	YES	tactcaggaggctgaggcagaagaattgcttgaccccgagaggcggaggttgcagtgagctgagatggcgccactgtaccccagcctgggtgacagagcaagactctgtatcaaaaaaaaaagggggggcatggagcccagagagagttgggtctctccc
rsRNA-6250-n	YES	YES	YES	YES	YES	NO	gcagcctccgacttccaggttccagtgattctcctgcttcagccaccagggtagctgggattagaggcatgcaccactatgtctggctaatttttgtatttttagtagagacggggtttcaccatgttggccaggctggtcttgaactcctgacctcagg
rsRNA-6316-n	YES	YES	YES	NO	YES	NO	TTTCTCTCCAGTATGAAGTCTATGGTGACGTGCAAGGTGTGCTTTTTGATTAAAAACCTTGCCACATTCATTACACTTGTAAGGTTTATCTCCAGTATGAAGTCTATGATGATGTGCAAGGTGTGTTTTTCGATTAAAAACCTTGCCACATTCATTACAC
rsRNA-6287-n	YES	YES	YES	YES	YES	YES	cagctactcaggaggctgaagtgtgagaatcagttgagcccaggaggttgaggctgcagtgagcgatgatcaaaccactgcattccagcctgggcaacagagcaagaccctgtctcaaaaaaataaaaaattaaaattaaaaaTACGTAACATCCCACCC
rsRNA-6343-n	YES	YES	YES	YES	YES	YES	tccttccttcttttcttttttcttttcttctcttttctttcgtcttgctctgttgcccaggctgcagtgcagtgctgcgatctcagctcactgcaacctcagcctcccaggttcaagtgattctcctgccttagcctcctgagtagctgggactgcaggt
rsRNA-6318-n	YES	YES	YES	YES	YES	YES	tgcttgggagactgaggaaggagaatcgcttgaacctgggaggcagaggtttcagtgagccaagatcagaccactgcattccagcctgggtgacagagcaagactctgtttcaaaaaaaaaaaaaaaaaaaaaaaacctgcaagatgctatgaacaactc
rsRNA-6299-n	NO	NO	YES	NO	YES	YES	cccttgccttcctttcctttcctttttttttttttttttttgacacagtctccctctgttgccccggttggagtccagtggtaccatctcggctcactgcagcctttgcctcccaggtttgagctattctcctgtctcagcctcctgagtagctgggctt
rsRNA-6277-n	YES	YES	YES	YES	YES	YES	agcatgagaatcacatgaacttgggaggtagaggttgcagtgaaccgaaatgataccactgcactgcagcctggggggcagagcgaggcttcatctcaaaaaaaaaaaaacaaaaaattaaaaaacaaaAGGGACATCAAAAGTGCTTTTGTTCTCGTTG
rsRNA-6353-n	NO	NO	YES	NO	YES	NO	TAATTTCCTTTTTGTTGTTTTAATATAAGTATATAGTAACATGAAGTGACTAAGTAACATGTATTCATTTCTTCCCAATCACAATGGTATGAGTTTTGAGAATAATATTGGTCTATGTATCAATTTTGAACTTTTTTCCCCTACCCATTGCACTATACTA
rsRNA-6347-n	YES	YES	YES	YES	YES	YES	gacagcaactgttttgttttttttttttttttttttttgaggcagagtcttgctctgctgcacaggctggaatgcagtgctgcaatcttggctcactgcaacctctgcctcccaggttcaaacaattctgcctcagcctcctgagtagctgggattacag
rsRNA-6345-n	YES	YES	YES	NO	YES	YES	agccaggcatggtggctcacacttgtatctcagaactttgggaggctgaggtgggcagattacgtgaggccagcagttcgagaccagtctggccaacatggtgaaaccccatctctactaaaatacaaaaaaatcagctgggcagggtggcgggcacctg
rsRNA-6335-n	YES	YES	YES	YES	YES	YES	gtgccaccatacctggcttttttctttcttttttttttttttgagacggagtttcactctttttgcccaggctggcgtgcaatggcgcaatctcggctcactgcaacctctgcctcctgggttcaaacgattctcttgcctcagcctcccgagtagctgg
rsRNA-6403-n	YES	YES	YES	YES	NO	YES	aggctcaagcgatcctcccacctcagtccccgagtagttgggaatacaggcttgtaccaccacgccgagctaattgttttttgtagagaaggggtctcaccatgttgcccaggctTAAAAACAAGATGATACTCTAAAATATATGCATTTGCACATGTTT
rsRNA-6413-n	YES	YES	YES	YES	YES	YES	tcacccaggctggagggcagtggcacaatctcggctcacttcaacctccacctccagggttcaagcgactctcctgcattagactcttgagtagcaggattacaggcgcccaccacagtgtccggctaatttgtgtgttttagtagagacggagtttcgc
rsRNA-6429-n	NO	NO	YES	NO	YES	YES	ggcatgcaccaccacactgtactaagttttaaaatttatttagagacaaggtctcactatgtggcccaggcaggtcttgaactcctggcctgaagggatcctcccacaccatcctcccaagtagctggaattacagaaatgaaccaccATATGTGGCTTC
rsRNA-6424-n	YES	YES	YES	YES	YES	YES	caggcacacaccaccaagccaggctaatttttgtattttcagtacagatggagtttcaccatgttggtgaggctgggctcgaactcctgacctcaggtgatccacccgcctcggcctcccaaagtgctgggattacaggcgtgagccatcgcacctggcc
rsRNA-6492-n	YES	YES	YES	YES	YES	YES	ctgagtagctgggactacaggcacccaccaccacacccagctaattttttgtatttttagtagtgacagcgtttcaccatgttagccaggatggtcttgatctcctgacctcgtgatccgcctgcctcggcctcccaaactgatggaattacaggcatgc
rsRNA-6505-n	YES	YES	YES	YES	YES	NO	TGAAGATGCATTCTACTTTCTGCCTGCACTGTGCATCTAGTGAAGAAAAAAAAAAAAAACACCTCAATAACTATCAGTGATTCATGGTGTCATGGAGGCTCCCTCTGCACATGTCTTGGGGAAAAGAGAGGATAAACGGTGGATAGTGGAAGTTCAAGCC
rsRNA-6411-n	YES	YES	YES	YES	YES	YES	CTGAGTCTGAAAATTAGGTAGGGTTGGGAAATACTTGCTCATTGGAGTTTGCAGTTACACTGCCATCTCACAGTGCTGTACCAACAGCTGAAGGGGAAAGACAGTGTGCCCTAACTACTCTGCGGTAAATCTAGATCTGTCTTACCCATTCCTCTCATAG
rsRNA-6491-n	YES	YES	YES	YES	YES	YES	ggccgggcgcggtggcttgtgcctgtaatcctagcactttgggaggccaaggcgggcagatcacgggatcaggagattgagaccatcctgactaacacgatgaaaacctgtctctactaaaaaaacaaaaaatacaaaaaatgagccgggcatgttggaa
rsRNA-6417-n	YES	YES	YES	YES	YES	YES	ggtgtggttgcgcatgtctgtaatcccagctacttgggaggcggaggtaggagaattgcttcaacctgggaggaggaggttgtagtgagccaagatcgtgccactgcactctagcctggtagacagagtgagactccatctcaaaaaagaaagaaaagag
rsRNA-6506-n	NO	NO	YES	YES	YES	NO	gcacagtggttaatgcctgtaatcccagcactttgggagccagaggcaagaggattattacatgagtctaggagtttgagactagcctgagcaacacagcgagaccccatctcttgaaaaaaaaaaattagccgggcgtggtggtgggcgcctgtagtct
rsRNA-6576-n	NO	NO	YES	YES	YES	NO	caagctccgcctcctgggttcaggtcattctcctgcttcagcctcccgagtagctgggactacaggcgcccgccaccaatgcccggctaattttttgtattttttagtagacacggggtttcaccgtgttagccaggatagtcttgatctcttgacctca
rsRNA-6588-n	NO	NO	YES	YES	YES	YES	gggattacaggctaattttgtatttttagtagagacgggtttctcagtgtttgtcaggctgaacttgaactcccgaccacaagtgatttgcttgccttggcctgccaaagtgttgggattacaggcatgagccaccacTGGTTCTTTTAGGAGGAATTGA
rsRNA-6468-n	YES	YES	YES	YES	YES	NO	acgggggtcttgctatgttgtacaggctggtctcgaactcctgagctcaagcatcctccttccttgtcctctcacagtgctgggatcctgtgatggcatgagccaccacatctggccACTCGCCTGGCTCTGCTTCCCCAAATCTTTAACCAATGACCTC
rsRNA-6579-n	YES	YES	YES	YES	YES	YES	gaggccgaggcgggcggatcacctgaggtctggagttcgcaaccagcctgaccaatacagtgaaaccccggctcttctaaaaatacaaaatgagccaggtgtggtggcacatgcctgtagtcccagcaggaggctgaggcaggagaattgcttgaacccg
rsRNA-6542-n	NO	NO	YES	YES	YES	NO	GTAAAGGATGCTATTTAGGGTCCTGGTGTCCAGCCCCATCCCTGTCCCTTAAACcagtgatgttcaaagaccgtctgcagcagaatcacactgggtacttgttgaaatgcaaattctggcactagcacctgacctatcaagtcagaatccctgaagaggt
rsRNA-6573-n	YES	YES	YES	YES	NO	YES	GGCCGGTTGCGCCTGCCCTCGGGCCCTCACGGAGGCGGGGGTTCCAGGGCACGAGTTCGAGGCCAGCCTGGTCCACATGGGTCGGAAAAAAGGATTTTTTTTATCGTTCCCAATATAACGACAAAACATAAAGGGAGGACGCCTTGATAGGAAGAAATGA
rsRNA-6679-n	YES	YES	YES	YES	YES	YES	atttttaatagagacagggtttcaccacattggccaggctggtgttgaactcctgacctcgtgatccacctgcctcagcctcccaaagtgctgggattacaggtgtgagccatcgtgcctggccATGCCCCTCCAGATCTTGCCACCTCTGGCTAGGTGC
rsRNA-6548-n	YES	YES	YES	YES	YES	YES	acagcaagaaggtgaaaaagctgggattcaaatccagatctgGggctgggtgcggtggctcatgcctgtaattccagcactttgggaggccaaggcgggcggatcacctgaggtcagaagtttgagaccagcctggccaacatggtgaaaccccgtttct
rsRNA-6847-n	YES	YES	YES	YES	YES	YES	tgtatatatatttttaagagatggggtcttgctgtgttggccagggtggtcttgaactcctgggctcaaatgatcctcctgtcttggcctcccaaagtgcttcgagtacaggcgtgggcccctgtgcctggccatggatatgttaaattccttactgtag
rsRNA-6283-n	YES	YES	YES	NO	YES	NO	cgcctgccttggcctcccaaagtgctgggattacaggcgtgagccactgcgcctggccCttcttttgtgtgtgtgaaggagtcttgctctgtcacgcacacttaagtacgatggcgcggtctcagctcactgcaacctccgcctcctgggttcaaccaat
rsRNA-7173-n	YES	YES	YES	YES	YES	YES	caacctccccgggttcaggtggctctcccacctcagtctcctgagtagctgagactacaggcatgcgccaccatacccggctaatttttgtatttgttgtagaaatggggtctcgccactttgcccaggatggtctcaaacttctgggctcaagagatct
rsRNA-7230-n	NO	NO	YES	YES	YES	YES	aggagaatcgcttgaacccgggagaccgaggttgcagcgagccgagatctcgtcactacactccagccggggtgacagagcgagactctgcctcaaaaaaaaaaaagaaaaagaaaaaaTTCTATTAcagttgacctttgaacaacacgggcttgagcca
rsRNA-6909-n	YES	YES	YES	YES	YES	YES	TggccagggacaatggctcacgtctgtaatcccaacactctgggaggtggaagcgggaggattgcttgagcccaggagttcaagaccagcctgggtaacatagagagatcaagtgtctaaaaaaaaaaaaaaaaAAAGCAATAAACAACAACAATAATAA
rsRNA-7217-n	YES	YES	YES	YES	YES	YES	CACTGCCCGCATCTCCTCTCCATCAATATAGTGCTAGTCATAAGAAAAACAGTAggccgggcgtgggggctcacgcctctaattccagcactttgggaggccgaggtgggtgaattgcttgaggtcaggagttcaagaccagcctgaccaacatggtgaa
rsRNA-7248-n	NO	NO	YES	YES	YES	YES	AGCACCTCCCGCCCTTTGACCCCTGACTGTGCCGCCTGAGACCCTCAGTTCCGAGGCCTCTCTCCCCTCCCAATGTGCTGGCCCAGAACCCAGCCTGACGCAGGTCTCCCTCGGACCAACCCCTGTCCTGGAAGTCGACTCCCCACTCCCCTCTCTCCCT
rsRNA-7316-n	YES	YES	YES	YES	YES	YES	ggcacggtctcaaaaaaaaaaaaaaaaaaaaaaattagcctggcatccatagtagcacatgcctgtaatcccagctactccggaggctgaggcaggagaatcgcttgaaaccaggagacggagggcgcagtgagctgagatcgtgccattgcactccagc
rsRNA-7719-n	YES	YES	YES	YES	YES	YES	ggaggccgaggcaggagaattgcttgaacccaggaggcagaggttgcagtgagccgagatcatgccattgcactccagcttgggccacaagagtgaatctccgtctcaaaaaaaaaaaagtacaaaaaTTAGGAATATACATGGTCAGCctgggcagggt
rsRNA-7741-n	YES	YES	YES	YES	YES	YES	cggaggctgaggcaggagaatcgcttgagcccagaaaatggaagctgtggtgagccatgatcatgacattgtactccagcccagggaactagagtgaaactcagtctcaaaaacaaaataataataataataataataataataataataataataataa
rsRNA-8072-n	YES	YES	YES	YES	YES	YES	GGGTTAGGAAACCAGCAAAGTTAGAatttttatttttatttttattttatttttttgagtcagagtctcactctctccccaggctggagtgcaggggcgcaatctcggctcactgcaacctccacctcccaggttcaagtgattctcctgcctcagcctc
rsRNA-8313-n	YES	YES	YES	YES	YES	YES	gcctgggcaacatggcaagatcccatctctttaaaaaaaaagttttagccttgcacggtgacatgcacctatagtcccagctactcgagaggctgaggcaggaggatcacttgcacctgggaagtccaggttgcagtgagctgcgatcgcaccactgcac
rsRNA-8523-n	YES	YES	YES	YES	YES	YES	gtgttcacgccattctcctgcctcagcctccctagtaactgggactacaggcacccgccaccatgcccggctaattttttttgtatttttagtagagacggggtttcaccgtgttagccaggatggtctccatcttctgacctcgtgatccgccctcctc
rsRNA-8348-n	YES	YES	YES	YES	YES	YES	CTCTGTTCTCCAGGCTCgctttgaactcctgggctcaggcaaccctccagcctcagcctcctgagcagctgggattacatttgcatacgtcgcactgtgcctggcACCAGAACTTGGCGGtttttaatgctccccaggtgattctaatgtaaatttgagg
rsRNA-8560-n	YES	YES	YES	YES	YES	YES	ctcaatctcctgacctcgtgatccacctgcctcggcctcccaaagtgctgggattacaggaatgagccactgcgcccggccttttttttaatttttttgagacagagtctcactctgtcgcccaggctggagtgcagtggtgagatctcggttccctgca
rsRNA-8820-n	NO	NO	YES	YES	YES	YES	cgggaggcagaggctgcagtgagccaagactgccattgctctccagcctgggtgacaagaatgaaactccatctcaacaagaaagaatcaggggagaagagatgtgaaactccagagcatcccagcacattaaaccccaagtcaaaggtcgcactgagca
rsRNA-9197-n	NO	NO	YES	YES	YES	YES	TTGCCATTAAAAAATTTCTCAATGTCTGCAAGTGCATCTCTACGAGTctcttcctcctttttctcttactcttcctcctcctacttctcctcctcctacacaccctcaccttcctcccccttctcctccatcttcttctcctcctTCCAATATGAGATTT
rsRNA-9675-n	YES	YES	YES	YES	YES	YES	acctcaggtgatctgcccacctcagcctcccaaagtgctgggattacaggcgggcactatggctcattcctgtactcccagcacttttgagaggccgaggcaggaggattgcttgagtctaggagtttgagatcactctgggcaacatattgagacccct
rsRNA-9797-n	NO	NO	YES	YES	YES	NO	ctctgcgagaaacacccaagaatgatcaatttaaaaaaaaaaaaaaaaaaaaGATAAGCTCCATGGCATCTGCcatgaaaggctctggcatctgccacgaaaggctctacccacatcaaaggtgttccttgcaagaccactggactgcctggcccagacc
rsRNA-10093-n	YES	YES	YES	YES	YES	NO	tggtgaaacccggtctctactaaaatacaaaaattagctgggcatggtggtgcacgtccttagtcccatccactccagaggctgaggcatgagaatcgcttgagaccaggaggcggaggttgcagtgagtcaagatcgcaccactgcactccagcctggg
rsRNA-11046-n	NO	NO	YES	YES	NO	NO	tcttatgggttaaaaaaagaagaaaaatacctgacaataatgtaagttgtttgattagttagaatatatcctacttccttatttaccaagaatataataatattttttagttttagacactagtaagttaagaaagtatattgaaattttcaaggtaacc
rsRNA-10906-n	YES	YES	YES	YES	NO	YES	tcagctcactgcaacctcccgctcccaggttcaagcaattctcctgccccagcctcctgagtagctggaattacgggcatgcaccaccatgcccagctaatttttgtatttttagtagagaccaggtttcaccatgttggtcaggctggtcttgaactcc
rsRNA-9-n	YES	YES	YES	YES	YES	YES	agccttgacctactgggttcaagtgatcctcctgcctcagccccccaagtagttgggactacaggcacgggccaccatgccctgctaaAGAATTAACCATTTAAAAGTGTACAATTCAggctgggcacggtgtctcatgcctgtaatcccagcaccttgg
rsRNA-25-n	YES	YES	YES	YES	NO	YES	ccagctactggggaggctgaggcaggagaattgcttgaatccaggagtcagaggttgcaatgagccgagatcacaccactgcactccagcctagatgacagcgagaccttgtctcaaaaaaaaaacaaaaatacaaaaatacagttagaagaaataagat
rsRNA-45-n	YES	YES	YES	YES	YES	YES	gcagtggctcacgcctgtaatcccagcactttaggaggtagaggtgggcggatctcgaggtcaggagatcgagaccatcctggctaacatggtgaaaccccatctctactaaaaatacaaaaaattagccgggcatggtggcaggcgcctgtagtcccag
rsRNA-43-n	YES	YES	YES	YES	YES	YES	ctgtctcagcctcctgagtagctgggactacagatgtgcgccaccacacccagttttttttgtatttttagtagagacgggatttcaccatgttggccaggctggtctcgaactcctgacttcaggcgatctgcctgcctgggccttccaaagtgttggg
rsRNA-49-n	YES	YES	YES	NO	YES	YES	atgcctgtaatcccagcactctgagaggccgaggcgggcagatgatgaggtcaggagatcgagaccatcctggctaacatggtgaaacctcgtctctactaaaaatacaagaaaaaaattagccaggcatggtggcgggcacctgtagtcccagctactc
rsRNA-27-n	YES	YES	YES	YES	YES	YES	tggctcacgcctgtaatcccagcactttgggaggcagaggtgggtggatcacgaggtcaggagatcgagaccatcctggctaacacgttgaaaccccgtctctactaaaaatacaaattagccgggcatggtggcgggcgcctgtagtcccagttacttg
rsRNA-62-n	YES	YES	YES	YES	YES	YES	CAGTTTAAggccaagctcagtggctcatgcctgtaatcccagcactttgggaggctgaggcgggcggatcacttgagatcaggagttcaaaaccaacctggccaacatggcaaaaccccatctctactagaaatacaaaaaattagccaagcatggtggt
rsRNA-53-n	YES	YES	YES	NO	YES	YES	TTCTGCTATTTAAAAGCATTTTGAggccaggcaatgtggctcacgcctgtaatcccagccctttgggaggccgaggcaggcggatcacctgaggtcaggagtttgagaatagcctggttaacatggtgaaacctcgtctctacttaaaaaaaaaaaaaaa
rsRNA-96-n	YES	YES	YES	YES	YES	YES	gtgggaactcaagttaagactgctgggatcggctagacgcggtggctcatgcctgtaatcccagcactttgggaggccaaggagggcagatcacctgaggtcaggagttcgagaccagcctgcccaacatggagaaaccccatctctgctaaaaatacaa
rsRNA-136-n	NO	NO	YES	YES	YES	YES	gccacaacacctggcaaatttattgtatttttagtagagatggtgttccacaacgttggccaggctggtcttgaactcctgacctcaggttatctgcctgctttggcctcccaaagtgctgcgattataggcgtgagccactacacccagcctaagtacc
rsRNA-187-n	NO	NO	YES	YES	YES	YES	TCATTAAGCTGATATCTTCCGCCCAGACTGTttcctttccttttcttttcttttctttttgagacgaagtctcgctcttttcccccaggctggagtgcaatggcgcgatctaggctcactgcaacctccacctcccgcgttcaagcaattctcctacctc
rsRNA-217-n	YES	YES	YES	YES	YES	YES	gaagtgggatgatcacttgaagcccggagatcaaggccatagtgaaccatgatagcatcactgtcttccagcctgggtgacagagtgacagcctgtccaaacaacaacaaaaaaaactatagcaaacctactacttaatgggcaacagttgaaagatttt
rsRNA-216-n	YES	YES	YES	YES	YES	YES	tgctctgtcgccaggctggagtgcagtagggcgatctcggctcactgcaacctctgcctcccaggttcaggcgattcccctgcctcagcctcccgagtagctgggaatacaggcgcacgccaccctgcctggctaatgttttgtattttagtagagaggg
rsRNA-193-n	YES	YES	YES	YES	YES	YES	ctcacacctgtaatcccgacactttgggaggctgaggtaggaggatcacttgaggtcaggagttcaagaccagcctggccaacatggtgaaactctgtctctactaaaaatgcaaaaattggcctggcgcggtggctcacgcctgtaatcccaacacttt
rsRNA-266-n	YES	YES	YES	YES	YES	YES	taatcccagcactctgagaggccgaggcaggcagatcatgaggtcaggagatcaagaccatcctggctaacacggtgaaacctcgtctctactaaaaaacacaaaaaattagctgggcgtggcggcgggcacctgtagtcacagctacttgggaagctga
rsRNA-428-n	YES	YES	YES	YES	YES	YES	tgcttgaacccaggagatggaggctgcaatgagccgagatcgtgccattgcataccagcctgggcaacaagagcaaaactccatctcaaaaaaataaataaataaaataataataaaataaataaaaaCTCAAAAACATGATAAAAATGACTAAAATTTT
rsRNA-500-n	YES	YES	YES	YES	YES	YES	tggccaacatggcaaaaccctgtttctactaaaaatacaaaaattagccaggcgtggtggcgcgcacctgtaatcccatctactccggagactgaggcaggagaattgcttgaaccccgggggcggaggctgcagtgagctgaaatcacaacactatact
rsRNA-534-n	YES	YES	YES	YES	YES	YES	tcccgggttcatgccattctcctgcctcagcctcccaagtagctgggactacaggcacccgccaccacgcccggctaattttttgtatttttagtagagacgggtttcaccgtgttagtcaggatggtctcgatctcctgacctcgtgatccgcccgcct
rsRNA-575-n	YES	YES	YES	YES	YES	YES	ctttgggaggccaaggtgggtggatcacctgaggtcaggagttcaagaccagtctgaccaacatggtgaaaccctgtctctattaaaaatataaaaattagccaggcatggtggtgcatgcctgtaatcctagctactcaggaggctgaggcaggagcac
rsRNA-411-n	YES	YES	YES	YES	YES	YES	gaggcgggcagatcacctgacgtagggcgttcaagaccagcctgaccaatatggagaaaccccatctctactaaaaatacaaaattagctgggtgtggtggcgcatgcctgcaatcccagctactcaggaggctgaggcaggagaatcgcttgaaccggg
rsRNA-591-n	NO	NO	YES	YES	YES	YES	caaactcctgacctcaagtgatccatctgcctcagcctcccaaagtgcttggataacaagcatgagccaccatgcccggcctacatatgttgtcttcttacattgctcctaccgttagttataattttctccttttaaaaaaaaaaataagaaaacagac
rsRNA-611-n	YES	YES	YES	YES	YES	NO	ggggctgggggagggatagcattaggagaaatacctaatataatgacgagttgatgggtgcagcaaaccaacatggcacatgtatacctatgtaacaaacccgcatgttgtgcacatgtaacccagaacttaaaatataactaaaaaaaattatatgtga
rsRNA-581-n	YES	YES	YES	YES	YES	YES	agcgggcggatcacctgaggttaggagttcaggaccagcctggcaaacatggtgaaaccctgtctctactaaaaatacaaaaattagctgggcgtggtggcacgtgcctgtaatcccaactactcaggaagctgaggcaggagaatcactggaacccggg
rsRNA-602-n	YES	YES	YES	YES	YES	YES	cactacgcccggctaattttttgtatttttagtagagacggggtttcaccgttttagccaggatggtctcgatctcctgacctcgtgatccgcccgcctcggcctcccaaagtgctgggattacaggcgtgagccaccgcgcccggccTCCACATCAATT
rsRNA-740-n	NO	NO	YES	YES	YES	YES	taagaaggacatgaacttatcattttttatggctgcatagtattccatggtgtatatgtgccacattttcttaatccagtctatcattgttggacatctgggttgcttccaagtctttgctattgtgaatagtgccgcaataaacatatgtgtgcatgtg
rsRNA-818-n	YES	YES	YES	YES	YES	YES	ccacatcctctccagcatctgctgtttcctgactttttaatgattgccattctaactggtgtgagatggtatctcattgtggttttgctttgcattcccctaatgaccagtgatgatgagcttttgttcatatgtccgttggctgcataaatgtcttctt
rsRNA-830-n	YES	YES	YES	NO	YES	YES	ctcgcccggctaattttttttaaattattatttttagtagaggcagggtttcagcatgttagccaggatggtctcgatctcctgacctcatgatccacctgccttggcctcccaaagtgctaggactacaggcatgagccaccgcgcccagcccctggca
rsRNA-868-n	YES	YES	YES	YES	YES	YES	TAGCCTCTCAGAAAAAAGTCAATCGGATAGAAGttttttgtttttttttttttggagacagagtctcactctgtcgcccaggctggggtgcagtgatgtgatcttagctcactacaatctctgcctcccgggttcaagagattctcctgcctcagcctgc
rsRNA-883-n	YES	YES	YES	YES	YES	YES	gcaacctctgccttccaggttcaagtgattcccctgtctcagcctcacaagtagctgggattacaaatgtgtgccaccatgcctggctaattttttgtatttttaatagagatggggttttgccatgttggccaggctggtctggagcacctgacctcaa
rsRNA-931-n	NO	NO	YES	YES	YES	NO	ttgagaccagcctggacaacataacaagatcctgtctctacaaaaaaatttaaaacaattagtcaggtatggtggcatgcacctgtagtcctagctacttggcaggctgaggtgggagatcacttaagcccagaagttgaaggttacattgagctatgat
rsRNA-942-n	YES	YES	YES	YES	YES	YES	tgagccaccatgcccagctaatttttgtatttttagtagagacggggtttcaccatgttggccaggatggtctcgatcttttgaccttgtgatctacccacctcggcctcccaaggtgctgggattacaggcgtgagccatcacacccagcctgtcctac
rsRNA-922-n	YES	YES	YES	YES	YES	YES	ccaccatgcctggctaattttttttgtatttttagtagagacggggtttcaccgcgttagccaggatggtctcgatctcctgacctcatgatcctcccgccttggcctcccaaagtgctgggattactggcgtgagccaccgcgccaagccAATTTTTTT
rsRNA-973-n	YES	YES	YES	YES	YES	YES	gccaaggtgggcagatgacctgaggtcgggagttcgagaccagcctgaccaacacggagaaaccccgtctctactaaaaatacaaaatcagtcaggtgtggtggtgcatgcctgtaatcccagctacctgggaggctgaggcaggagaatcgcttgaatc
rsRNA-1022-n	YES	YES	YES	NO	YES	YES	tgtctaattttttgtgtttttagtagagatggggtttcaccgtgttagccaggatggccttgatctcctgaccttgtgattctcccaccttagcctcccaaagtcctgggattacaggtgtgagccaccgcgcctggcTAGCTACCTCATTCttttaatg
rsRNA-1016-n	YES	YES	YES	NO	YES	YES	tttagatggagtcttgctctgtcgcccaggctggcttggctcactgcagcctccgcctcctgggttcaagtgattctcatgcctcagcctcccgagtagctggcactacaggcgcccgccaccacgcctggctaatttttgtattttgagtagagatggg
rsRNA-1061-n	YES	YES	YES	NO	YES	YES	aacatggtgaaaacccgtctctactaaatgtacaaaaaattagccgggcgtggtggcgggcgcctgtagtcccagctacttgggaggctgaggcaggagaatggtgtgaacctggaagacagagcttgcagtgagccgagatcacgccactgcactccag
rsRNA-1069-n	YES	YES	YES	YES	YES	YES	TATTCTTAGAGAGACATTTTTTTTCTTTTCTTTCtttcttttttttttttttttaggcagagtcttgttgtgtcacccaggctggagtgcagtggtgcgatctcagctcactgcaacctccacctgggactacaggcatgtgccaccacacacagctaat
rsRNA-1109-n	YES	YES	YES	NO	YES	YES	gcctgctctcggctcactgcaagctccgcttcccaggttcatgccattctccggagacggggtttcaccgtgttagccaggatggtctcgatctcctgacctcgtgatccgcccacctcagcctcccaaagtgctgggattacaggcgtgagccactgcg
rsRNA-1028-n	YES	YES	YES	YES	YES	YES	ctcacacctgtaatcccagcactttggaaggccgagatggcctgatcacctgaggtcaggagttcaagaccagcctggccaacatggtgaaaccccatctctactaaaaatacaaaagttagccaggcatggtggcgggctcctgtaatccctgctactc
rsRNA-1134-n	YES	YES	YES	YES	YES	YES	tcagctttagctgggtgtggtggctcctgcctgtaatcccagcactttgggggaccaagatgggaggatcacctgagcccgggagttcaagaccagcctgggcaacatagtgagatcgtgtcaaaaattagctggcatggtggcacacgcctgtacctgt
rsRNA-1150-n	NO	NO	YES	NO	YES	YES	tgaggagctgggattatagacgcacaccaccacgcctggctaaattttgcattttgagtcgagatggggtttccccatgttggccaggctcgtcttgacctcaggtgatccacctgccttagcctcccaaagtgctgggattacagCTGGGCCCtttttt
rsRNA-1181-n	YES	YES	YES	YES	YES	YES	ccaggttctagcagttctcccacctcagcctccttagtagctgggaatacagctgcgcaccaccatgcccggctaatttttgtatttttagtagagacggggtttcaccgtgtaggccaggctggtcttgaattcctgacctcaggtgatccgcctgcct
rsRNA-1228-n	YES	YES	YES	YES	YES	YES	atggccagctaatttttgtatttttagtagagacaggatttcaccatgctggccaggctggtctcgaactcctgacctcaggtgatctgcccacctcggcctcccaaagtgctgagattataggcatgagccacagcacccagACGATCTTTTCATTTTT
rsRNA-1200-n	NO	NO	YES	YES	YES	YES	TACTCCCTCTCCAGTGTTTACTGAGAAAGTCATCAGTAGACATTTGAGAAATGAATAAATGAgccaggtgcagtggctcacacctgtaatcccagcactttgggaggctgaggcaggcaaagcccttgaggtcaggagttcaaaaccagcctggctaaca
rsRNA-1265-n	NO	NO	YES	YES	YES	YES	gggcatttagtgctataaatttccctctacacactgctttgaaaaacagagagccaaatcatgagtgaactcccattcacaattgcttcaaagagaataaaatacctaggaatccaccttacaagggatgtgaaggacctcttcaaggagaactacaaac
rsRNA-1302-n	NO	NO	YES	YES	YES	NO	atccacctgcctcggcctcccaaagtgctgggattacaggtgtgagccactgtgcctagccCGAAGtgacattttcaaaatgctgaaggaaaaaaactttAAAATTTGAAtttttttttttttgacagagtctcgctctgtcccctaggctggagtgcag
rsRNA-1446-n	YES	YES	YES	YES	YES	YES	tttgggagtctgaggcaggcagatcacttgaggtcaggagttcaagaccagcctggccaacatggtgaaaccctgtctctatgaaaaatacaaaaattgccagttgtggtggctcacgcttgtaatcccagcactttgggaggccgaggggggcggatca
rsRNA-1501-n	YES	YES	YES	YES	YES	YES	cggctaatttttttgtatttttagtagagacggggtttcaccgtgttagccaggatggtctcgatctcctgacctcgtgatccgcccgcctcggcctcccaaagtgctgggattacaggcgtgagccaccgcgcccggcctatatgtaagtctttaatcc
rsRNA-1492-n	YES	YES	YES	YES	YES	YES	tacagagatgcacaagaatcgcaacaaggctgagtgcggtggctcacgcctgataccccagcactttgggaggccaaggcgggtggatcacctgaggaggagtttgagaccagcctggccaacatggtgaaaccctgtctctactaaaaatccaaaatta
rsRNA-1531-n	YES	YES	YES	YES	NO	YES	gctactgttgcccaggatggtctcaaactcctagcctcaactgatcctcctgcctcagcttcccaaagcactgggattacagtcatgagacactgcacctggccATTATATTTCTGTTTTAAAAGTCAGTTATCTCATAGTCCTATCATAAATTTTTCTT
rsRNA-1507-n	YES	YES	YES	YES	YES	YES	ctaccaccacgcccggctaatttttgtatttttagtagagacggggtttcaccatgttggccaggctggtctcgaactcctgaccttaggtgatccactcgccttcatctcccaaagtgctgggattacaggcgtgagccaccgtgcctggccacgccca
rsRNA-1572-n	YES	YES	YES	YES	YES	YES	ttttttgtatttttagtagagatggggtttcaccgtttttagctgggatggtctcgatctcctgacctcgtgatccgcccgcctcggcctcccaaagtgctgggattacaggcatgagccaccacgcccggcctccctttagcatttcttataggatggg
rsRNA-1639-n	YES	YES	YES	YES	YES	YES	ctgcctcccgggttcaagtgattctcctgcctcagcctcctgagtagctgggattacaggcgcgtgccaccacgcctggctaatttgtgtatttttagtagagacggggtttcaccatgttggtcaggctggtctcgaactcctgacctcgtgatccaac
rsRNA-1738-n	YES	YES	YES	YES	YES	YES	cgcgatggctcacgcctgtaatcccaacactttgggaggccgaggtgggcggatcatgaggtcgggagatcgagaccatcccagctaacatggtgaaacaccgtctctactaaaaatacaaaaaaaaaattagctgggtgtggtggcgggtgcctgtagt
rsRNA-1719-n	YES	YES	YES	YES	YES	YES	cctcccaagtagctgggattacaggcgtgtcaccatgcccagctaatttttgtgtttttagtagagacagggtttcgccatgttggtcaggctggtctcaaactcctgacctcaggtgatctgcccatcttggcctcccaaaatgctggaatcacagaca
rsRNA-1712-n	YES	YES	YES	YES	YES	YES	ggaggccgagacgggtggatcacgaggtcaggagatcgagaccatcctggctaacacggtgaaaccccgtctctactaaaaatacaaaaattagccgggcatggtggcacgcgcctgtagtcccagctacacgggaggctgaggcaggagaatggcgtga
rsRNA-1917-n	YES	YES	YES	NO	YES	YES	caggctagagtgcagtggtgtgatctcggctcactgcaacctccaccttctgggttcaagagattctcatgcctcagcctccctagtagctgggattacaggcgtgcgcTTggcaggaatttttgttgttgttgttcagttttgtatccccagggctcgg
rsRNA-1901-n	YES	YES	YES	YES	YES	YES	cccaggctggagtgtagtggcttgatctcgtttcactgcaagctctgcctcccgggttcacgccattctcctgcctcagcctcccaagtagctgggactacaggtgcccgccactatgcctggctaatttttttgtatttttagtagagatggggtttca
rsRNA-1943-n	YES	YES	YES	YES	YES	YES	gcctagagggacagattacctgaggtcaggagttagagaccagcctggccaacatggtaaaaccccatctctactaaaaataaaaaattagctgggcgtggtgacacacgcctgtaatcccagctactcggaaggctgaggcaggagaattgcttgagcc
rsRNA-1955-n	YES	YES	YES	YES	YES	YES	gacgggcagatcacgaggtcaggagattgagaccagcagatcacgaggtcaggagattgagaccatcctggctaacacggtgaaaccccatctctactaaaaaaaaaaaaaaaaaagccgggtgtggtggcaggcgcctgtagtcccagctactcaggag
rsRNA-1957-n	YES	YES	YES	YES	YES	YES	cgcctgtaatcccagcactttgggaggccaacgcgagcagatcacgaggtcaggagatcgagaccatcctggctaacatggtaaaagcccgtctctaccaaaaatacaaaaaattagctgggcgtggtggcaggcacctgtagtcccagctactcaggag
rsRNA-2000-n	YES	YES	YES	YES	YES	YES	TCAGCGTGGACTCCAGGCCCATTCTGTGTACTTGGGGCCACCCTGTGCCCTTTTCTGTGAGCATTGAGCCTCCAGTCCCTGGTCTTCCCAGAAGTCAAAACACAGACTCCACTGGGAAGCCTGTTCACAGCCCTGAGGCCCCGTGAGGTCCCACTGTTTG
rsRNA-2007-n	NO	NO	YES	YES	YES	YES	agcgtttactgcagccttaacctccctggctcaagtgatcctcccacctcagccccccaagtagctgggactacaggcacatgccaccacgcctggctagtttttgtattttttgtggagatggggtttctccatgttgcccaggctagtctcaaactct
rsRNA-2069-n	NO	NO	YES	YES	YES	YES	ctgtaatcccagcactttgggaggctgaagcaggtgctcatgatcacctgagtttaggagttcaagaccagcctggccaacatggtgaaaccctgtctctattaaaaatacaaaaattacagcgcgcctataatctcagctactcgggaggctgaggcag
rsRNA-2071-n	YES	YES	YES	YES	YES	YES	ctcacatctgtattcccaacaatttgggaggccgagacaggtggattacttgaggtcaggagttcaagaccagcctggccaatatggtgaaaccctgtctctactaaaaatacaaaaattagccacgtgtggtgggcgggaggggtgcctgtaatcctag
rsRNA-2116-n	NO	NO	YES	YES	YES	YES	TCTCCTCCCTACCACAATAGGTGGCAGATGGCTAAGGGGAACCAAAGATAACACAAAGGGGGCCCAAATTCCAACTTGAAGCCAGTCAGCAACCAGTGGACTACCCCAGGCACAGCGCACCCCGACCGGCAGGAAGAACCGCACTGGGACTCCAAATTGT
rsRNA-1914-n	NO	NO	YES	YES	YES	YES	ccattgagccttggaggtctagaggtcaaggctgcactgagctgtgaccttgccactgcactccagcctgggagacagagtccttgacttaaaaagtaattataataaaaataaaaaGTACAAAACCAACCAAACAACAAAATTGTCACTTCACTCTGAA
rsRNA-2245-n	YES	YES	YES	NO	NO	YES	gtagtcccagctactcaggagcctgaggcaggagaatcgcttgaactccaggaggcagaggttgcagtaagccgagatcatgccactgtactgcagcctgggagaaagagcgggactccatctccaaaaaaaaaaaaaaaaaaaaaagatatagggtctc
rsRNA-2301-n	NO	NO	YES	YES	YES	YES	gatggggtttcaccatgttggccaggctggtctcgaactcctgaactcaagtgatccacctgcctcagcctcccaaagtgctggattacaggcttgagccaccAGCTGGCCtaagcttacatttcagtcatgttaagaatattcgccggacgcggtggct
rsRNA-2306-n	YES	YES	YES	YES	YES	YES	TGTTGTTTATAATTCATATCtttctttctctctctctcttttttttttttttggtggagttttgctctcattgcccaggctggagtgcaatggcacgatctcggctcaccgcaacctctgcctcccaggttcaagtgattctcctgccttggcctcgcga
rsRNA-2316-n	YES	YES	YES	YES	YES	YES	atttagtagagatggggtttcaccatgttggtcaggctagtctcgaactcctgacctcaggtgatccacccaccttggcctcccaaagtgctgggattataggcgtgagccaccATGTAGAATGGCtgacattaggaacattctttaacctcctgaagca
rsRNA-2398-n	YES	YES	YES	NO	YES	YES	agatggtttttcgccatgttggccaggctgatcttgaactcctgatctcaagtgatccacctgcctcggcctcccaaagtgctggaattacaagcgtgagccactgcgccctgccAGTGCTATAGCTGGTTTTCTATTTGCCCTTGATTGTATTTGGGAA
rsRNA-2431-n	YES	YES	YES	YES	YES	NO	tcagcagataaacaagtgaacaaaggtctctggttttcctaggcagaggaccctgcggccttccgcagtgtttgtgtccctgggtacttgagattagggagtggtgatgactcttaacaagcatgctgccttcaagcatctgtttaacaaagcacatctt
rsRNA-2564-n	YES	YES	YES	YES	YES	YES	aggccgaggcaggtggatcgcctgaggttaggagtttgagaccagcctggccaacatggtgaaaccccatctctactaaaaatgaaaaaaatcagcggggtgtggtggcgggcacctattatcccagctacttgtgaggctgaggcaaggaaattgcctg
rsRNA-2586-n	YES	YES	YES	YES	YES	YES	tcacgcctgtaatcccagcactttgggaggccgaggcgggcggatgacgaggtcaggaggttgagaccatcctggctaacaagtgaaaccccgtctctactaaaaatacaaaaaattagccaggcatggtggcatgtgcctgtagtcccagctactcggg
rsRNA-2604-n	YES	YES	YES	YES	YES	YES	tgtcacccaggctggagtgcagtggcgcgatctcagctcactgcaagctccgcctcctgggttcacgccattctcctgcctcagcctgccaagtagctgggactacaggtgcccgccaccatgcccagtgaatgttttttgtatttttagtacagatgga
rsRNA-2793-n	YES	YES	YES	YES	YES	YES	ggtgaaactgtgtctctactaaaaatacaaaaaattagccaggcgtagtggcaggtgcctgtagtcccagctactcgggagactgaggcaggagaatggcgtgaacccaggaggcagagcttgcagtgagccgagatcgcgccactgcactccagcctgg
rsRNA-2777-n	YES	YES	YES	NO	YES	YES	gggcgcagtggcgggcgcctgtagtcccaactactcaggagcctgaggcagaagaatggcatgaacctgggaggcagagtttgcagtgagctgagatcgcgccactgcactccagcctgggcgacagagaaagactccgtctcaaaaaaaaaaGGattgc
rsRNA-2802-n	YES	YES	YES	YES	YES	YES	ggcacagtggctcacgcctctaatcccagcactttgggaggccgaggcgggtggatcatgaggtcaggagatcaagaccatcctggctaacacggtgaaaccccatctctactaaaaatacaaaaaattagccgggcctggtggtgggcgcctgtagtcc
rsRNA-2836-n	YES	YES	YES	YES	YES	YES	GAGTAGAGACTTTAAgctggatgtggtggtgcacacctgtaataccagctacttgggaggctgaggcaggaggattccatgaggccaggatttcaagaccagccactgcaaaagagcaagatcatatctcaaaacaaaacaaaaataaaaccagaaaaaA
rsRNA-2944-n	YES	YES	YES	YES	YES	YES	AAGAGAAGATAAAGAAATGGCCATGAGggctgggcacggtggctcatgcctataatcccagcactttgggaggccaaggcgggcagatcacgaggtcaggagatcgagaccatcctgactaacatggtgaaaccccgtctctactaaaaatacaataaat
rsRNA-2917-n	NO	NO	YES	YES	YES	NO	tgctgcctctactaccgtactgaagtgaattcactcacgtaactagttacatcctaaatgttgaatacagtattttgttctctttctgtgtcctgtttgactcctctgaggcatatattgttgactgtttccttaatgaaactcctcttttatgactttg
rsRNA-2934-n	NO	NO	YES	YES	YES	YES	caagcatatgaaatatacctaccagaagaaaaaattggagtaaaccatcatgatgatggggtgggaaatggcttctgagataagacatcaaaataaaaagaagtaaaaggggaaaaaaagataaattgggcattataaaaattaaaaacttttgtgctcc
rsRNA-2901-n	YES	YES	YES	YES	YES	YES	tcagcctcccaagtagctgggactacaggcgcccgccactacgcccggctaattttttgtatttttagtagagacggggtttcaccgttttagccgggatggtctcgatctcctgacctcgtgatccgcccgcctcggcctcccaaagtgctgggattac
rsRNA-2954-n	YES	YES	YES	YES	YES	YES	gccaccgcacccggctaatttgtgtttttagtagagacagggtttcactgtgttagccaggatggtctcgatctcctgaccttgtgatctgcctgcctcggcctcccaaagtgctgggactacagatgtgagccactgcgcccggccTGCAAATTTTAGT
rsRNA-3006-n	NO	NO	YES	YES	YES	NO	aaaaattagctgagcatggtggcacacacctgtgatcccaggaacttgggaggctgaggtaggaggatcacttgagccgggaggtcaaggctgcagtgagccatgatcataccaccgcactccaacctgggcaacagagtgagaccctgtctcgaaagaa
rsRNA-3047-n	NO	NO	YES	YES	YES	NO	cagcagcacatcaaaaggttatacactgcaatagagttggcttcatctctgggatgcaaggctggttcaatatgtgcaaatcaataaatgtaacccatcacataaacagaaccaaggacaaaaaccacattattatctcaatagatgcataaaatttctt
rsRNA-3063-n	YES	YES	YES	YES	YES	YES	caggcgcctgtaatcccagctacttgggggtctgagtcaggagaattgcttaaagccaggaggcagaggttgcagtgagccaagatcacaccattgcactccagcctgggcaacgagagtgaaactccttttcaaaaaaaaaaaaaaaaagaagaagaaa
rsRNA-3072-n	YES	YES	YES	YES	YES	YES	ATACTGTgccgggcgcggaggctcacgcctgtaatcccaacactttgggggctgaggcgggcggatcacgaggtcaggagttcgggaccagcctggtcaacttggtgaaacctcgcctctactaaaaatacaaaaattagcctggcgtggtggggggcgc
rsRNA-3131-n	YES	YES	YES	YES	YES	YES	cacgcctggctaatttttttttttctttttgtatttttagtagagacggggtttcaccgtgttagccaggatggtctcgatctcgtgacctcgtgatcctcccgcctcggtctccagaagtgctgggattacaggcgtgagccaccatgcccagccTAGT
rsRNA-3140-n	YES	YES	YES	YES	NO	YES	atttcggctcactgcaacctccccctcccgggttcaagcagtccaactgcctcagcctcccgagtagctgggattacaggcgcccatcaccacacctggctaatttttgtaattttagtagagatagggtttcaccatgttggccaggctggtctcaaac
rsRNA-3156-n	YES	YES	YES	YES	YES	YES	GAGCAAGAATCACGTTTTGGTTTGCTCTCAAATGAAtttttttttttttttttttgtgatggagtcttgctttgtcgcccaggctggagtgcagtggcgcaatctcggctcactgcaacctccgcctcttgggttcaagcgattttctcccaccttagcc
rsRNA-3118-n	YES	YES	YES	YES	YES	YES	cggaaggcggaggttgcagtgagccaagattgggccattgcactccagcctgggcaacaagagtgaaactccgactcaaaaaaaaaaaaaaaaagaaGTACTCTTCCAAGCAACTCATGTGTCAGAAGCAACTATATTAATATCAAGACATGTGGATTGC
rsRNA-3144-n	YES	YES	YES	NO	YES	YES	cgacatggtgaaaccccatctctactaaaaatatgaaaattagctgggtgtgggggtgcatgcctgtaatcccagctacttggaaggctgaggcaggagaatcacttgaacccgggagggtggaggttgccatgagccgagaccatgccactgcactcca
rsRNA-3173-n	YES	YES	YES	YES	YES	YES	ttgagagggagtctcgctttgtcacccgggctggagtgcagtggcgcaatctcagctcactgcaacctctgcctcccgggttcacgccattcttctgcctcagcctcccaagtagctgggactacaggcacctgccaccgtgcccagctaattttttgta
rsRNA-3342-n	YES	YES	YES	YES	YES	YES	aattgcttgtggagtcttcatgatgaaatctttgcccatgcctatgtcctgaatggtattgcctagattttgttctagggttgttctaaggtttttatagtttggagttttacatttaagtctttaatccatcttgagttgatttttgtgtatggtgtaa
rsRNA-3398-n	NO	NO	YES	YES	YES	YES	ccctgcaaaggacatgatctcattcctttttatgcctgcatagtatcccatggtgtatatgtgccacattttctttatccagtctatcattgatgggcatttggattgattccatgcctttgctattgtgaatagcactgcaataaacatacgtatgcat
rsRNA-3343-n	YES	YES	YES	YES	YES	YES	cattgcactccagcctaggcaatgggtgaaactccatctcaaaaaataaagtaaaaaattagctgggcgtgggggcacatgcctgtgtttccagctgcttgggagcctgaggtggaaggattgcttgagcgtgggtggcagaagttgcagtgaacagaga
rsRNA-3434-n	YES	YES	YES	YES	YES	YES	tcttttttttttttttgacagagttttgttttgtcactcatgctagagtgcagtggagcaatctcagctcactgcaacctccaccttccaggttcaagtgattctcctgcctcagcctctcaagcacctgggattacagctatgcgtcaccatgcccagc
rsRNA-3519-n	YES	YES	YES	YES	YES	YES	TCGGCTGATGTAAGTAAAGAGCCTTCTGTggctgggcacagtggctcacgcctgtaatcccagcactttgggaggccaaggtgggcagatccccagaggccaggagttaaagaccagcctggccaacgtggtgaaaccgcatctctactaaaaatacaaa
rsRNA-3551-n	YES	YES	YES	YES	YES	YES	acctgtaatgccaaccctttggaaggccaaggtgggcaaatcacttgaggtcaggagtttgacaccagcctaaccaacatggtgaaaccctgtgtctactaaaaatacaagaaaattagctacgcatggtggcgggcgcctgtaatcccagctacttggg
rsRNA-3587-n	NO	NO	YES	YES	YES	YES	ctgagtagctgggattacaggcatgcatcaccacgcccggctaattttgtatttttagtaaagatggggtttttccatgttggtcaggctggtcttgaactcccgacttcaggtgaagtcggcctgtcttggcctcccaaagtactgggattacaggcat
rsRNA-3600-n	YES	YES	YES	YES	YES	YES	aatttttttttgagacggagtctcgctctatcacccaggctgtagtgcggtggcacaatctcagctcactgcaacctctgcctcccgggttcaaatgattctcctgcctcagcctcctgagtagctaggattacaggcacgggccaccacacccggctaa
rsRNA-3629-n	NO	NO	YES	YES	YES	YES	CCAggccgggcgcggtggctcacacctgtaatcccagcactttaggaggccgaggcaggcagatcacgaggtcaggagatcaagaccatcctggctaacacggtaaaaccctgtatctactaaaaatacaaaaaattagccggacgtggtggtgggcacc
rsRNA-3643-n	YES	YES	YES	YES	YES	YES	gctgggcctggtggtgtgttcctgtagtctcagctgctcagcaggctgaggcagaattgcttgaacctaggaggtggaggttgcagtgagctgagatcgcgccactgcactccagcctgggtaataagagtggaaactccgtctcaaaaaaaaaaaaaTT
rsRNA-3447-n	YES	YES	YES	YES	YES	YES	aaatcctatctctactaaaaatacaaaaattagctgggcttggtggtgagtgcctgtaatcccagctactcgggaggctgaggcaggagaatcgcttgaacccgggaggtggaggttgcagtgagccgagatcacgccattgcactccagtatgggtgac
rsRNA-3620-n	YES	YES	YES	YES	YES	YES	gcctgtaatcccagcactttgggaggccgaggcaggaagatcacgaggtcaggagattgagaccatccgggccaacacggtgaaaccccgtctctaataaaaatacaaaaaaattagccgggtgtggtggcgggcgcctgtagtcccagctactcaggag
rsRNA-3731-n	YES	YES	YES	YES	YES	YES	acacctgtaatcccagcattttgagaggctgaggcaggcagatcacgaggtcaagagaccaagaccatcatggccaacatggtgaaaccccatctctactaaaaatacaaaaaattagctgggtgtggtggtgtgcacctgtagtcccagctattcagga
rsRNA-3692-n	YES	YES	YES	YES	YES	YES	caccacacccagctaatttttgtatttttagtagagacggggtttcaccatgttggccaggctggtcttgaactcctgacctcaagtgatctgcccacactggccttccaaagtgctgggattacaggcgtgaggcactgcacctggcctaaaatattat
rsRNA-3741-n	YES	YES	YES	YES	YES	YES	gctctttcgcccaggctggagtacagtggtgctatcttggctcactgcaacctccccgtcccaggttcaagtgattctcctgcttcagcctgctgagtagctgggactacaggcatgcgccaccatgcccagctaattttttgtatttttaccagagatg
rsRNA-3698-n	NO	NO	YES	YES	NO	YES	ttacagcctcaacctctcgggttcaagcaatcctcctacttcagcctcccaagtagctgggactacaagcacacaccaccatgcccagcttatttttaaactttttgtagagacagggtctccctatattgcccaggctTGGGGTATAtttttaatggaa
rsRNA-3938-n	YES	YES	YES	YES	YES	YES	ccggaggcttaggcgggaaaactgcttgaaccctggaggtggaggttgaagtgagccgagatcaggccactgcactccaccctgggcgagcacgactccatcgccaaaaaaaaaagaaaagaaaaaaaaaagaaAAAGAAAACAgggcaggcgcggtggc
rsRNA-3966-n	NO	NO	YES	YES	NO	YES	aatttaaaattagcaaaggttttgatatttcaccaaaaaagatatactaatggcaaataggcacatgaaaaaatgctcagcatcattgttcattagagaaatattcactaaaacaacaatgagataccatttcacacattttacaatgacttatattaaa
rsRNA-3972-n	YES	YES	YES	YES	YES	YES	ccagggttcatgccattctcctgcctcagcctcccaagtagctgggactacaggggcctgccaccacgcccggctaatttttttgtaattttagtagagacggggtttcactgtgtgagccgggatggtcttgatctcctgacctcgtgaaccgcccacc
rsRNA-4082-n	YES	YES	YES	YES	YES	YES	ccaagcatggtggctcacacctgtgattctagcaatttgggaggctgaagtgggtggatcacttgaggtcaggagttcaagaccaatctgggcaacataattagaccctgcctctaaaaaaaaaaaaaaaaaTggccaagcatggtggctcacgcctgta
rsRNA-4113-n	YES	YES	YES	YES	YES	YES	gaggcgggtggatcacttgaggtcgggagtttgagatcagcctgaccaacatggagaaaccccgtctctactaaaaatacaaaaaatcaaatcagccgggagtggtggcgcatgcctgtaatcccagctactcgggaggctgaggtaggagaattgcttg
rsRNA-4330-n	YES	YES	YES	YES	YES	YES	tgggaggccgaggcaggtggatcacctgaggtcagagtttgagatcagcttggccaacatggtgaaaccccatctctactaaaaacacaaaaattagcctggtgtggtggcactcaactataatcccggctatttggggggctgatgcaggagaatcgct
rsRNA-4375-n	YES	YES	YES	YES	YES	YES	CTgcggggcgcggtggctcatacctgtaatcccagcactttgggatgccaaggcgggtggatcacgaggtcaggagatcgagaccatcctggctaacacagtgaaaccccgtctcttctaaaaatacaaaaaattagtcgggcgtggtggtgggtgcctg
rsRNA-4507-n	YES	YES	YES	YES	YES	YES	tgcctcagcctcctgagtagctaggactacaggggtccaccaccacgcccCACTATTTTTGtatagtcccagctactcgggaggctgaggcaggagaatggcatgaaccccggaggtggagcttgcagtgagctgagatcgcgccactgcactccagcct
rsRNA-4520-n	YES	YES	YES	YES	YES	YES	aaagatgctcaagtctctgatataaaatggcatTTGAGggccgggtgcggtggctcacccctgtactcccagctctttgggaggtggaagcaggtggatcacatgaggcggggagttcaagaccagcctggccaacatggtgaaacccagtctctactaa
rsRNA-4484-n	YES	YES	YES	YES	YES	YES	TGTCTGGTTAATTGCAAGTTTGTGCCTCCATGTTATGGTGACttctttttttttttttttgagatggagtctcactctgttacccaggctggcgtgcagtggctcaatctcgactcactgcaaccttcgcctcctgggttcaagtgattctcgagcctcc
rsRNA-4584-n	YES	YES	YES	YES	YES	YES	ccgagtagctgggactataggcgtgtgccaccatgctcggctaatttttatttttttagtagagatggggtttcgccatgttggccaggctggtcttgaactcctgatctcaggtgatccgcccgccttggcctcccaaagtgttgggattacaggcatg
rsRNA-4750-n	YES	YES	YES	YES	YES	YES	gtatttttagtagatggggttttgctgtgttggcaaggctggtctcgaactcctgacgtcaagtgatctgcctgcctcagccttccaaagtgTGTCTTGTTGGTTTCTGAAATCAAGTCCCATCACCATGCCTGGCACGTGGAAACCACCTAACACTGAT
rsRNA-4806-n	YES	YES	YES	NO	YES	YES	tctctactgaaaatacaaaaactagcaggaaatggtgacacgtgcctgtaatcgcagctacctgggaggctgaggcatgagaatctcttgagcctggaaggtggaggttgcagtgagccaggatcgtgcaactgcactccaatctggggggccagacaga
rsRNA-4793-n	YES	YES	YES	YES	YES	YES	gggtttgagaccagccagaccaacatggagaaaccccgtctctactaaaaatacaaaattagcctggcgtggtggcgcatgcctgtaatcccagctacttgggaggctgaggcaggtgaattgcttgaacctgggaggcggaggttgcggtgagccgaga
rsRNA-4732-n	NO	NO	YES	YES	YES	YES	CGGTGCTCTGGCTGTGCCTGTCACTTTCTACTACCACCACCAacacacacacgcacacacacgcacacacgtgcacacacccacatgcacacacatgcacacaagcgcacacacacacacatgcacacatacacacatgcacCATAAGAGGGGGTGCCTA
rsRNA-4858-n	YES	YES	YES	NO	YES	NO	ACCAGGGTTCAACCCTCCTGCAAATGAAAAGCCTCCTTCATTATATTAAAACAAAGCCTCTCCAAAGTCAGCCAGAAGACAGCTTACAGGGGACCCACGCTGTGGGATCCATCTCCCACTCCTCCAGTAGTGTCTCCTCTTGCATCTCACTTTGCCTTCT
rsRNA-4885-n	NO	NO	YES	YES	YES	YES	ctctcaggttcaagcgattctcctgcctcagcctctcgagtagctgggattacaggcatgcaccaccacgcccagctaatttttttgtatttttagtagagacggggtttctccatattggtcaggctggtctcgaactccccacctcaggtgatccgcc
rsRNA-4925-n	YES	YES	YES	YES	YES	YES	CAAGCTAGTTTAAAGCAGAATTATTACTACACGTGTTCTATGAAAAACTCCAAGTTggccggatgcggtggctcatgcttgtaatcccagcactttgggaggccgaggtggacagatcacaaggtcaggaatacacaaccagcctgaccaacatggtgaa
rsRNA-4950-n	NO	NO	YES	YES	YES	YES	gatgacacctggaatttcagtgctttgggaggctgaggaggcaggatcacctggggccaggagttcaagatcagtctggacaacacagtgagactgggtttatacaaaaaaattttaaaattagccaggtgtggtagcatatctatgtagtcctagctac
rsRNA-4874-n	NO	NO	YES	YES	YES	YES	catgtctgtaatcccagcactttgagaggccaaggcgggcagatcacgaagtcaggagttgaggccagcctgaccaatatggtgaaaccctgtatctactaaaaatacaaaaattagctgggtgtagtggcacatgcctgtagtcccagctattcaggag
rsRNA-4972-n	NO	NO	YES	YES	YES	YES	ggtggctcacgcctgtattcctagaactttgggaggctgagagggatggatcacctgaggtcaggagttcaagaccagcctggccaaaatggcaaaaccccttctttactaaaaatgcaaaaactagccaggtgtagtggcgggtgcctattatcccagc
rsRNA-5040-n	YES	YES	YES	YES	YES	YES	tcttgttgcccaggctggagtgcaatggtgcgatctcagctcactgcaacttctgcctcccaggttcaagtgattctcctgcctcagcctcccgagtagctgggattacaggcatgcgccaccacacccggttaattttgtatttttagtagggatgggc
rsRNA-5082-n	YES	YES	YES	YES	YES	YES	acatgggaggctgaggcaggaggaccacttgagcccaagaagtcaaggctccagtgagctgtgattgcgccgctgcactccagcctgggagacaaagtgaaaccctgtctcaaaagaaaaaaaaaTtatatatatatatatatatatatatatatatata
rsRNA-5072-n	NO	NO	YES	YES	YES	YES	gaactcctgacttcaggtgatccacccacctcggcctcccaaagtactgggattacaggcatgagccactgcatccggccAGCCCCAGATCTTTGCATGTCAGCCCTCAGGTTCACACTGAAACAGATTAATGATGCCAGCTTTTTCTGACAGCTAATAC
rsRNA-5233-n	YES	YES	YES	YES	YES	YES	gaggtggcagatcacttgaagtcagaagtttgagaccagcctggccaacatggtgaaaccccatctctactaaaaatacaaacaattatccaggcatggtgggaggtgcctgtaatcccaactactcggaaggctgaggcaggataatttgaacacagga
rsRNA-5323-n	YES	YES	YES	YES	YES	YES	gatcttgccactgcactccagcctgggcgacaaagagagactccgtctaaaaaaaaaaaaaaaaaattacccaggcatggtggcgtgcacttgtagtcccagctacccaggagtttgaggcaggagaatcgcttgaaccctgggaagaagaggttgcagt
rsRNA-5205-n	YES	YES	YES	YES	YES	YES	tgggaatcaggtctagaccaagctgtgccaccctaagctgtgtcaccttggacgagacacacccctctctgggcctcagcatctccacgtgtacaatgagggtcaggattggatgatctcccatcacatttagctctgaattttgaagactctctgagtc
rsRNA-4959-n	YES	YES	YES	YES	YES	YES	gggaggcagaagtttcggtgagccaagatcacgccattgtactccagcctgggcaacaggagtgaaactccgtctcaaaaaaaaaaaaaaattagctgggcatggtgctgcatgcctatagtcctagctacttggaaagctgaagtaggaagatcccttg
rsRNA-5442-n	YES	YES	YES	YES	YES	NO	tttaatttcgtgagttcatagtaggggtgtgtgtgagtgtgtttgtgtgtgtgtgtgtgtgtgtgtgtgtgtgtatccatatggggtacatgagatgctttgacacaggcatgcactgtgaaataagcacattatggagaatgggatatccatcccctca
rsRNA-5462-n	YES	YES	YES	YES	YES	YES	taggccaggcacggtggctcacgcctgtaatcccagcactttgggaggccgaggcaggcggatcacgaggtcaggagatcgagaccacgataaaaccccatctctactaaaaatacaaaaaattagctgggtgcggtggcgggcgcctgtagtcccagat
rsRNA-5430-n	YES	YES	YES	YES	YES	NO	tgagtagctgggattacagacacatgccaccatgcccagctaatttttgtatttttagtagagatggggttttgccatgctggccaggctggtctcgagctcctgtcctgtggtgatccacctgcctcggcctgccaaagtgctgggattacaggtgtga
rsRNA-5412-n	YES	YES	YES	YES	YES	NO	cagacgaggaaattggcataagaaaggttaaatgagttggacactgtggctcaagcccataatcccagccctttgggaggctgaggcaggaggattgcctgaacccagaagttcaagaccagcctgggtaacatggcagaaacccatctctacaaaaaat
rsRNA-5517-n	YES	YES	YES	YES	YES	YES	GAGGCGGGAGGTAGAGGATCTTTCTGCTGGAGGCAGGCAAAGGATatttctttggtttttggagacagggtttcaccatgttggccaggctggtctcaaactcctgacctcaagtgatccacccaccttggcctcccaaagtgttgggattagatgtgaa
rsRNA-5606-n	NO	NO	YES	YES	YES	YES	gtctaaaacaccaaaagcaatggcaacaaaagccaaaattgacaaatgggatctaattaaactaaagagcttctgcacagcaaaagaaactaccatcagagtgaacagacaacctacaaaatgggagaaaattttcgcaacctactcatctgacaaaggg
rsRNA-5581-n	YES	YES	YES	YES	YES	YES	aagtacacagagggccaggcacagtggctcatgcctgtaatcccagcactttgggcagattacgaggtcaggagatcaagaccatcctggctaacatggtgaaaccctgtctctattaaaaatacaaaaacaaaattagccaggcatggtggcaggcgcc
rsRNA-5592-n	NO	NO	YES	YES	YES	YES	ctctcgagtagctgggattacaggcatgcgtcaccactcccagctaattttgtattttcagtagagacagggtttccccatgttggttaggctggtctcgaactcccaacctcaggtgatccgcccacctcagctctcaaagtgctgggattacaggcgg
rsRNA-5679-n	YES	YES	YES	YES	YES	YES	gttgcccaggctgtagtgtgatggcgccatctcggctcaccacaacctccgcctcccgcgttcaagcgattctcctgcctcagcctcccgagtagctgggattacaggcatgcggcaccatgcccggctaattttgtatttttagtagagacggggtttc
rsRNA-5570-n	YES	YES	YES	YES	YES	YES	ATGTTCTGTTGAATTGAAAGAGTTGtttttttctttattttataatgttttgagatggagcctcgctctgtcacccatgctggagtgcaatggcgtgatattggggtcactgcaatctccacctgctgggttcaagcaattctcctgcctcagcctccca
rsRNA-5697-n	NO	NO	YES	YES	YES	NO	cgccacactgacttccacaatggttgaactagtttacagtcccaccaacagtgtaaaagtgttcctatttctccacatcctctccagcacctgttgtttcctgactttttaatgattgccattctaactggtgtgagatggtatctcattgtggttttga
rsRNA-5750-n	YES	YES	YES	YES	YES	YES	gtgcagtggtacaatcatgactcactgcagcctcaaccttctgggctcaattgatcctcccacctaagcctcccaagttgctgggaccacaggtaacacctggctactttttttcttttttttttttgaggagtctcgctctgtgacccaggctggagtg
rsRNA-5894-n	NO	NO	YES	NO	YES	YES	atggcttactgcagcctcaaccacccaggctcaagtgaccttcccgcctcagccccccaagtacatgggactacaggcatgtgccaccatgcccaactaatttaaattttttgtagagatgaggtttcaccatgttgctcaggctggtcttgaactcctt
rsRNA-5772-n	NO	NO	YES	YES	NO	YES	cttagggaatggtaccacctgccaacaatttctaaggcttcaaatggggagtaattccagagtcctcctcttccctaatttcctacattttatatatttatcaaatactattgatttctctttataagtatcttttgtatctgctccgtttttttcatcc
rsRNA-5926-n	YES	YES	YES	YES	YES	YES	gcccaaatacatatatttaaactttagtcttttctctctttttttttttgagacggagtctcgttctgtcgctcaggctggagtgcaggggcgagatcttggctcactgcaacctccgcctcccaggttcaagcgattctcctgcctcagcctcccgagt
rsRNA-6056-n	YES	YES	YES	YES	YES	YES	aaggtgaaaccccgtctctactaaaaatacaaaaaattagccgggcgcggtggcgggcacctgtagtcccagctactcgggaggctgaggcaggagaatggcgtgaacccgggaagcggagcttgcagtgagccgagattgcaccactgcagtccgcagt
rsRNA-5876-n	YES	YES	YES	YES	NO	YES	atgcctgtaatcctagcacgttgggaggctgaggcaggaggatcatttgagcccaggagtttgagaccagcctgggccacatagcaagactctgtctccacaataaaataaaaaattagccaggcacgcctctgtagtcccagctattcaggaggccgag
rsRNA-6093-n	YES	YES	YES	YES	YES	YES	ctgttgcccaggctggagtgcagtggcatggtctcggctcactgcactccacctccgggttcacaccattctctttcctcagcctccggagtaactgggactacaggcacccaccaccacacccggctaatttttgtatttttagtagagacggggtttc
rsRNA-6154-n	YES	YES	YES	YES	YES	YES	taaaaatacaaaaattaaccaggcatggtggcacatgcctgtaatcccagctactcaggaggctgaggcaggagaatcgcttgaacccagcaggcagaggttgcagtgagctgagatcacgccattgcactccagcctgggcgacaacagcaaaactccc
rsRNA-6382-n	NO	NO	YES	YES	YES	NO	gctaaggcagggggactactcgagaccaggaactcaagaccagcctgggcaaaatagcaagaccccgtctctaaaaaaaaaaggtaaaaattagtgaggcatgatggcacacacctatagtccctcccagctactcaggaggctgaggagtgaagatagc
rsRNA-6365-n	NO	NO	YES	YES	YES	YES	agagagggggtctcagggccttgctatgctgccaggctggtcttgaacttctgggctcaagcaattctgcctcagcctcccgaagtgctggaattacaaatgtaagccattgcaccaggccCTTCTTTTTCCTTGACATCTATGATGCTCAAGGCTGAGT
rsRNA-6370-n	NO	NO	YES	YES	YES	YES	gatcttgaactcctgagctcaagtgatcctcctgccttgacctcccaaaagtgctgggattacaggtgcgagccaccaccccaggccCCTTAATTATTTTAAATAAAAACAACTGCATTGAATTTAACGCAATAGAAAAGCAGCAGCAGAGTGAAGGTGC
rsRNA-6545-n	NO	NO	YES	YES	YES	YES	gggagaccaaggcaggtggatcatgaggtcaggagtttgagatcagcctggccaacatagtgaaaccccatctctactaaaaatacaaaaaattagctgggcgtggtggcgagtgcctatattcccagctactcaggcagctgaggcaggagaattgctt
rsRNA-6636-n	NO	NO	YES	YES	NO	NO	ggattgctggatcaaatggtatttctggttctagatccttgaggaaacaccacactgtcttctacaatggttgaactCATGCTCTTCTAGATATTTTAAAGTTTTGTTATGGAGAGATCCTTTTTTTGAATTTTTATAAACAAATTCATTAAAATTAATG
rsRNA-6631-n	YES	YES	YES	YES	YES	YES	gtggctcatgcctgtaatcctaacacgttgaaatgacaaggaaggaggattgtttgaggccaggcgttcaagaccagcatgggcaacatattgagaccccttgtctacaaaaaaaaacttgaaaatcagccaggtgtggttgtgtgcacctgtagtccca
rsRNA-6655-n	YES	YES	YES	NO	YES	YES	AAGTGTTACCCtttttgttatttattttattttttgatacagagtcttgctctgttgcccaggctgtagtgcagaggcatgatcttggctcacggcagcctccgcctcctggattcaagcaattctagtgcctcagcctcccaagtagctgggattacag
rsRNA-6562-n	YES	YES	YES	YES	YES	YES	attttttgatctaaaatcacctggaaatgattttttttctttttcttttattttttttaagagacggaatctcaccctgtcgcccaggctggagtgcatggagtgcagtgacacaattttgactcactgcaacctctgcctcctgggttcaagcagttct
rsRNA-6629-n	YES	YES	YES	YES	YES	YES	AGGGCCTCCCCAGTCCACTAGTCCATTTTTTAATGTGTTGTGCTCTATGGGTGTCAGGAATATTTGTAGATGAAGTAATTTGTGGCATGAATTTTGATAGAAGCAGGATCACCAACAAAATGATAAATGTAGGTACCTGTCTACCTTGCATAATATTCAC
rsRNA-6685-n	YES	YES	YES	YES	YES	YES	TGTGTGTATTGCAGGGGCAGTCTTTTCTCCTCTCTGTTCACACAGCTCTTCCCTGCCCCCAGCATCTCTCCTTTCTCTCCCTTGCAGAATCCTTCTAGGTTTTGGAAGGATTCATGGGCACACAAGGGCATAATCATGACTCTAACATGTGCCAGGCTCT
rsRNA-6728-n	YES	YES	YES	YES	YES	YES	GACCTCACTTTCAGTTCTGTGGACAGAAACTCAGCTGCCCATACCAGCCTTTGTTGGTGAAGCCTTAGCTCTGTCTCCTGGGGGTGTTCTGCTCCCAGCATGAACCTCCACCCAGGATGAGATGTGCAGACATGGTGGAGGCTGAGATGCAAAAGACCCC
rsRNA-6746-n	NO	NO	YES	YES	YES	NO	ggatcacgaggtcaagggatcaagaccatcctggccaagatggtgaaaccccatctctactaacagtactaaaattagctgggcgtggtggcgcgcgcctgtaatcccagctactcaggaggctgaggcaggagaatcgcttgaacccgagaggcaaaga
rsRNA-6675-n	YES	YES	YES	YES	YES	YES	TCCATCACCACCAGTCTGGGGAGCAAATGTCAACTACCTGAAAGAGAATACCCAAAGCCAGGtattgtgttggctgcctccctaggatccaagttcctattcttcctccaatagcaccctaaattttcctttgaaacatttgctcttcgaccacatagtt
rsRNA-6608-n	YES	YES	YES	YES	YES	YES	cgagtagctgggattacaggtgcccaccaccacacctggctaattttttgtatttttttagtagagacagagcttcaccacgttggcctggctggtctcaaactcctgacctcgtgatccacccatcttggcctctcaaagtgctgggactacaggcatg
rsRNA-6838-n	NO	NO	YES	YES	NO	YES	AATTGTTGTAaaatgaacatgactagcaccccagaagacccttctctgcatttccttcagcagatccaaactgctccctccttgccaaggcaggatagcataaccactatctcgactttttttttttccccagacagagtatcactctgttgcccaggtt
rsRNA-6758-n	YES	YES	YES	YES	YES	YES	tgggagactgaggcaggagaatggcgtgaacccaggaggcggagcttgcagtgagccgagatcacgccactgcgctccagcctgggcgatagagcgacggggctccgtctcaaaaaaaaaaaaaaaaaaaaaatacctggcttcaagggttcctagtctt
rsRNA-6867-n	YES	YES	YES	YES	YES	YES	cctccgcctcccaagttcaagcgattctcttgcgtcagcctcccgagcagctgggactacaggcacgtcaccacgtccagctattttttttttttttcagtagagatggggtttcgccatgttggccaggctgttctcaaactcgtgacctcaggtggtc
rsRNA-6881-n	NO	NO	YES	YES	YES	NO	AACAAAAATTTctatgatttattgaatggctgttctgttccaggcacttgacttaactcttttaagctttgtaacaaccctgcaaagaaaatttcccccattctcagagatgtgaagttacataattagtaaatggctgaagcagaattccaacccagat
rsRNA-6807-n	YES	YES	YES	YES	YES	YES	aatcccagctactcgggaggctgaggcaggaagaatcgcttgaacctggaggcgaaggttgcagcgagcagagatcgtgccattgcactccagcccgggcaacaagagcaaaactctgtctcaaaaaaagagaaaaaGCCGACTTACAGAAATTACTGAA
rsRNA-6839-n	YES	YES	YES	YES	YES	YES	cccctccccctcTCTCttttctttctctttttttgttgttgttgttgagacgagttgttctgtcgcccaggctggagcacagtggcgtgattttggcttactgcaagctccgcctcctgggttcatgccattctcctgcctcagctcctgagtagctggg
rsRNA-6783-n	NO	NO	YES	YES	YES	NO	agcctcaacctcttgggctcaagtgatcctcccacctcagcctcccgagtagctggaactacaggcaggcaccaccatgtctagctaatttttgtattttttgtagagatgggttttaccatgttgcccaggctggtcttgaacccctgggctgaagtca
rsRNA-6891-n	YES	YES	YES	YES	YES	NO	ccaaaaaaataaaaattaaaaaaatttaaaaattagccagtcgtggtagaatgcacctgtagtcttagctagttaggaggctaaggtgagaggatcgcttgagcccaggaggtggaggttgcagtgaactgagatcacaccactgcactccagcccgagg
rsRNA-6934-n	YES	YES	YES	YES	NO	NO	tcctcgctgcctttatgagctgtaacactcaccacgaaggtctgcagcttcactcctgaagacagcgagaccacaaacccaccgggaggaatgaacaactccagacgcgccaccttaagagctgtaacactcactgcaaaggtctgcagcttcactcttg
rsRNA-6943-n	YES	YES	YES	YES	YES	YES	agaatcatggcttccagcttcatccatgtccctgcaaaggacacgaactcattctttttatggctgcatagtattccatggtgtatatgtgccacattttctttatccagtctatcattgatgggcatttgggttggttccaagtctttgctatttaaat
rsRNA-6848-n	YES	YES	YES	YES	YES	YES	gcccaatcaatcctcccacctcagcctcctgagtagctgagactacaggcatgctccaccatgcccagctaatttttcattttttcatttttggtagagatgagatctcactatgttacccaggctgatctcaaacttctgagctcaagtgatctaactg
rsRNA-7028-n	YES	YES	YES	YES	YES	YES	cagtagctgggaccacaggtgtgcaccaccaatcacagctaatttttaattttttcgtagagacagggcctcactatatttcccaggctggtctcagactccttggctctaagtgatcctcacattcagcctctcagagtgctgggattataggcgtgag
rsRNA-7053-n	NO	NO	YES	YES	YES	YES	cccggctaatttttttatatttttagtagagacggggtttcaccgtgttagccaggatggtctcgatctcgtgaactcgtgatccgcccgccttggcctcccaaagtgctgggattgcaggcgtaggagccaccgcgcccggcctaataatagtttctta
rsRNA-7054-n	YES	YES	YES	YES	YES	NO	aaagattggggtttcgccatgttggccaggctggtcttgaactcctgacctcaggtgatccatccacttcaacctcccaaagagctgggattacaggcgtgagccaatgcgcctggcctaatttttgtatttttagtagagatggggtttcactatgttg
rsRNA-7078-n	NO	NO	YES	YES	YES	YES	ctcctaggctggagtgcagtggcatgatcttggctcactgcagcctccgcctcccaggttcaagcgagtctcctgcctcccgagtagctgggattacaggtgcacaccaccacacccagctaatttttgtatttttagtagagatagggtttcaccatgt
rsRNA-7105-n	NO	NO	YES	YES	YES	YES	acttgggaggctgaggcaggaggatggcttcaggccaggagttcgagtctagcctgggcaacatagcaagacgccatcccaaaaacaacaacaacaaAACCACTCTTAGTGCATGGCACGTTAGTCAGCTCTATTTAGTACATCTGTTGTCATCATTAAG
rsRNA-6931-n	NO	NO	YES	NO	YES	NO	cctcagctccctcagtagctgggattacaggcgtacgccatcactcccagctaatttttgtgtttgtagtacaggcagggtttcaccacattggccaagctggtctcgaactcctgacctcaggtgatctacctgcctcagcctcccaaagtgctgggat
rsRNA-7162-n	YES	YES	YES	YES	YES	YES	ggtgaaaccccatctctactaaaaatacaaaaattagctgtgcatggtggcgggcacctgtaatcccagctactcgggaggctgaggcaggagaatcacttgaacctgggaggcagaggttgcagtgagccaagatcgcttcattgcactccagcctggg
rsRNA-7037-n	YES	YES	YES	YES	YES	YES	tgcactccagcctgggtgacaagagcaaaactccatctcaaaaaaaaaaaaaaaaaaaaaggcgggtcgcggtggctcatgcctgtaatctcagcactttgggaggctgaggtgggtggatcacgaggtcaggaaatcgagaccatcctggctaacacgg
rsRNA-7076-n	NO	NO	YES	YES	YES	YES	TATCTCCAGACTCATCTTATGGCACTGGTTCAACACCAGTGAATGGTGCTTTAAACAAAAGGAGAGCTCATTCAAAATGGGCGTTTGAGAGTTACCGGTCAGTGTAGCTGTGCAGTTTGTATAAGTGAAAACTATTGGCATGGGAGAAATGAAGTGCAGC
rsRNA-7061-n	NO	NO	YES	YES	YES	NO	gacacttttaaacatcttattttatctctctgaatgtttccactgttcaccattccttcctggctcctatgacttcactttatcctgaatcccagtgattccttcccagaggctcctcttttacttttctccctttatgtgtttgcctaaggttcagtcc
rsRNA-7172-n	YES	YES	YES	YES	YES	YES	tatttgggaggctgaggtgggaagattgcttgagcccagaacgtcgaggccacagtgagctgagaaggtgccgctgcactccagcctgggcaacagagtgagaccctgtctctaaaaaaataacaacaaacaaaaaTTATTGTTAGTGATTCCAGATGTA
rsRNA-7215-n	NO	NO	YES	NO	YES	NO	gcagcctcgacctcctggactcaggtgatcctcccacctcagcctcctgggtagctggtagtacaggtacacaccaccatgcccagctaattttttgtgttttttgtagagatgaggttttgccatattgcccaggctggtcttgaacccctgggctcaa
rsRNA-7205-n	YES	YES	YES	YES	YES	YES	ttattttgagatggtgtcttgctctgacgcccaggctgagtgcagtgtgtgatctcagctcactgtaacctctggctcctgggttcaaacaattctcttgcctcagcctcccgagcagctgggattacaggggcgcaccaccacgctcagccaatttttt
rsRNA-7213-n	YES	YES	YES	NO	YES	YES	AGATGTGATTTTTGGTGCCGTCTTTGGACAGAGGTAAGTATCTGGCTGACAGGGAAGGGGTGTCTGGCCGAGAGGAGCCCCAGGGGTGTGTGCATTGGGGGTGAGTGGGCAGGCACCACTGCTGGTCAAGATGCACCAAACACTGTGATTTCGTTCTCAG
rsRNA-7187-n	YES	YES	YES	NO	YES	NO	tctcctgcctcagccgccagagtagctgggattacaggcacacaccaccacgtccagctaatattgtatttgtagtagagacggggtttctcgatgttggacaggctggtcttgaactcctgacctcaggtgatctttctgcctctggctcccaaagtgc
rsRNA-7283-n	YES	YES	YES	YES	YES	YES	gagatggagtctcactcttgttgcccaggctgcagtgcagtggtgcgatctcggctcactacaacctccgcctcccagattcaagagattctcctgccttagccttccaagtagctgggatcacaggcatgcaccaccatgcctggctaatttttgtact
rsRNA-7261-n	YES	YES	YES	YES	YES	NO	aggccgaggcaggtggatcatttgaggccagctgtttgagacccacctggccaacatggtgaaaccacgcctctattaaaagtacaaaaattagccaggcggtagttgcgcacgcctgtaatcccagctactcagggggctgtggcaggagaagcgcttg
rsRNA-7163-n	NO	NO	YES	YES	YES	YES	catgcctgtaatcccagctactcgcgaggctgaggaaggagaattgcctgaacccaggaggcagcggttgcagagagccgagatcacaccattacactccaggttgggcaacaagagtgaaaccacatctcaaaaaaaaaaaaaaaaagaataaaaaaaC
rsRNA-7321-n	NO	NO	YES	YES	YES	YES	ttgcccaggctggcgtgcagtggcatgagcacagatcactgaagcattgacctccctggctcaagagatccttctacctcagcctctcaggtagctgagaccacaggcatgccaccatacctggctaactgatttttttttttgtagagttgtggtctca
rsRNA-7314-n	YES	YES	YES	YES	YES	YES	ctctcgagtagctgggattacaggcacccaccaccacacccagctaatttttgtatttttagtagagacgaggtttcaccagtttggccaggctggtctcgaactcctgatctcagtgatccaccccgccttggcctcccaaagtgctggaattataggc
rsRNA-7232-n	YES	YES	YES	YES	YES	NO	gccaaggagggcggattgcttgagctcaggagttcaagaccagcctgggcagcatggcaagaccccttctctactaaaaacacaaaaaaatagccaagtgtggtggtgtgggtctggagtcccagctactcaggaggctgaggtgggaggattgcttgag
rsRNA-7293-n	NO	NO	YES	YES	YES	NO	gaggtcaggagattgagaccagcctggctaacatgatgaagccccgtctctactaaaaatacaaaaaagcagccaggcatgatggcgtgcacctgtagccccagctactctggagactaaggcaggagaatcgcttgagcccgggaggcagaggttgcat
rsRNA-7206-n	YES	YES	YES	NO	YES	YES	aattttttgtatttttagtagagatggggttttatcatgtagtccaggctggtctccaactccggacctcaggtggtccacccgcctaggcctccctaaatgcagggattacaggcctgagccaccgcgcccagccTCATTTTAGTTTCTTAGTAAGTCT
rsRNA-7216-n	YES	YES	YES	YES	YES	NO	cgcctgtaatcccagcactttgggaggccgaggcgggcagatcacgaggtcaggagatcaggactatcctggctaacacggtgaaaccctgtctctactaaaaatacaaaaaattagccgggcgtggtggcgggcgcctgtagtcccagctactcgggag
rsRNA-7475-n	YES	YES	YES	YES	YES	YES	ggtggcgggcgcctgtagtcccagctactcgggaggctgaagcaggagaatggcgtgaacccgggaggcggagcttgcagtgagccgagatcgtgccactgcactccagcctgggcaacatagcgaggctccatctcaaaaaaaaatttttttattttCC
rsRNA-7598-n	YES	YES	YES	YES	YES	YES	gggaggctgaggcaggtggaccgcttgaggccaggagttcaagaccagcctggccaacatggcaaaaccccatctctactaaaaatacaaacattagctgggggtggtggcccacacctgtaatgccagctacttgggtggctgaggcacaagaatcact
rsRNA-7633-n	YES	YES	YES	YES	YES	YES	CCCAGGTCGGCATATTCACAGAGTGTTCACAAAGCCCCAggccggtgtggtggctcacacctgtaatcccagcacttcgggaggccaaggtgggcggatcacctgaggtcaggagttcaagaccagcctggccaacatggtgaaacccgtctctactaaa
rsRNA-7622-n	YES	YES	YES	YES	YES	YES	tgagagtcttgctctgtcacccagactggagtgcagtggcgtgatcttggctcactgcaagctccatctcctgggttcacaccattctcctgcctcagcctcccaagtagccgggactacaggtgcccgccaccacacccagctagttttttgtattttt
rsRNA-7668-n	YES	YES	YES	YES	YES	YES	tgactcctgggctcaaaggatcttcccatcttggcctcccaaagtgctgggattacaagcgtgagccattgcgcctggcTCCAAATCTGATTTGAGTGTAAAAAGTTAGACACACCATAAGCTGTAGGTTTATTACTGGGTGGTGAAAAACAATTCAGGT
rsRNA-7945-n	NO	NO	YES	YES	YES	YES	cccggctaatttttgtatttttagtagagacagggtttcaccatgttgatcaggctggtctcaaactcctaacctaatgatctacccgcctcggcctcccaaagtgctggaattacaggcaagagccaccgcgcccagccAAGCCTGGATTTTCGGAAGG
rsRNA-7968-n	YES	YES	YES	YES	YES	YES	cacaagtctgtaatcccagctactcgggaggctgagaaatgagaatcgcttgaacctgggaagcagaggttgcagtgatctgagattgcactattcacaaaagccaatatatgaaatcaacctatgtgtccatcagcacataaatcaatagagaaaatgt
rsRNA-8032-n	YES	YES	YES	YES	YES	YES	ATTTTCTCAGCCTCCCATCCAGGCTCAGCCCAAGTCAGAGAGAGGAAGACTGGCCTGAAGGTGACAGAAGGAGGGAAGAGCACTCAGCTGCATGCCTGCTGAGCTGGGCCAGGGCCAGCTGGACAGTGAACTTGTCCCACAGGGGCCACAAATTAGGGAG
rsRNA-8418-n	YES	YES	YES	YES	YES	YES	gcctgtattcccagcactttgggaggccaaggtaggcagatcgcttaagctcaggagtttgagaacagcctggccaacatggcaaaaccccatctacaaaaaatacaaaaattagctgggtgtggtggcacacacctatagtctcagctacttgggaggt
rsRNA-8639-n	YES	YES	YES	YES	YES	YES	gggcaacacagtgaggcctcatgtctaaaaaaaaaaaaacacaaaaatcagccatgcatggtggcacaaacctgtattcctagctactcagaaggctaaggtaggaggatcactccaggaggctgaggctgcagtgagccaaggttgcaccattgcactc
rsRNA-8769-n	NO	NO	YES	YES	YES	YES	attttttaaataaggtagctATTGATAGCTGTCTCTTTTATTATTACTATTttttatatagagaaagggtctcactatgttgcccaggctcatcttgaactcctgccctcaagtgatcctccGGATATCATCCTGTACTTCAAAAGCATCAAATTATGGA
rsRNA-8890-n	YES	YES	YES	YES	YES	YES	acatagtgaaaccccatctctattaaaaatacaaaaaagtagccgggtgaggtggcaggcgcctgaagtcccagcgactcgggaggctgaggcaggagaatggcttgaacccgggaggtggagcttgcagtgagctgagatcatgctactgcactccagc
rsRNA-8867-n	NO	NO	YES	YES	YES	NO	CATCATGGCAATACGCATTCAAATAGATACCTAGAAATGTGTGTTCTCCGAAAACTTCCCTCTCCTTTGCTCCACACAGTCACCATGTCATTTCTCTCCCTCCACCTGGTTTTTCCTCTCTGATCTGACTGATATGTAGTCCTGCTTTCATCCTGTGGGA
rsRNA-8942-n	YES	YES	YES	YES	YES	YES	TGAAAACAAAATCCAAAATAAGCCCTggctaggcacagtggctcatccgtgtaattccagtactttgggaggctgaggagggaggatcacttggggccagatttcaagaccagcctgggcaacatagcaagacccaccccatctctacaaaaaaattaaa
rsRNA-8965-n	YES	YES	YES	YES	YES	YES	cccagctactcgggaggctgaggcaggagaatggtgtgaacctgggaggtggagcttgcagtgagccgagatcacactactgcactccagcctgggcgacaaagcaagactccgtctcaaaaaaaaaaaaaaaaaaaaGCAGCAGCTTGCTCTCggccag
rsRNA-9123-n	NO	NO	YES	YES	NO	YES	CCTTCCCTTTAGTTTCTTCCATGAAAAAGAAAAAAAAAGAGAGAAACCTTTAGTCTCATACTTCATTTTACAGTCAACTATTCAAGTAAATATTTCTCTGATGGCAAATTTCCAGATGAATCTAGAATATGATCCAAAACCACTGTCAGATTACATTTGA
rsRNA-9226-n	YES	YES	YES	YES	YES	YES	cgggaggctgaggcaggagaatggcgtgaacccgggaggcagagcttgcagtgagcagagatcgggccactgcactccatccagcctggggcactgagcgggactccgtttcaaaaaaaaaaaaaaaaaaaaaaaaaGGAACTGTCTTCAGCAGCTTGCT
rsRNA-9830-n	NO	NO	YES	YES	YES	YES	cctgagtagctgggattacagtcatgtgccaccacacccggctaatttttttatttttagtagagacaggccttcaccatgttgtccaggctggtctcaaactcctgacctcgtgatccacccacctcggcctcccaaagtgctggaattacaggagtga
rsRNA-9978-n	YES	YES	YES	YES	YES	YES	tcgatctcctgacctcgtgatccacccgcctcggcctcccaaagtgctgggattacaggcgtgagccatggcgcccggccaagttttaaaaaaatagaacagaggctgggcacagcggctcacgcctgtaatcccagcactttgggaggctgaggcaagt
rsRNA-10358-n	NO	NO	YES	YES	YES	YES	gcaacaccattccctgttagtttttgtattttaatagagatggggatttcccacattggccaggctgatctgcccgccttggcctcccaaagtgctgggattacaagcatgagccaccgtgcGAAAATTTGGTTTTGTTTTGTGGttttgttttgttttg
rsRNA-9993-n	YES	YES	YES	YES	YES	YES	agagaaggaaagagaaaagaaggactagaaggaaagagaaggaaaatcaagggagggaaggagtggagaaggaagaggaaggaatgagggggagagaggagaggCCTGTAagttttctagtgctgctaaaacaaactaccacaaactgggattaaaacaa
rsRNA-10241-n	YES	YES	YES	YES	YES	YES	agtagctgagattacaggtgcccgccaccatgtctagctaatctttttgtatttttagtagagtcagggtttcaccatcttggccaggctggtcttgaactccactcacctcagcctcccaaagtgctgagattacaggcatgagccatggcgcccggcc
rsRNA-10400-n	YES	YES	YES	YES	YES	YES	atggtgaaaccccgtctctagaaaaaatacaaaaatgagccaggtgtggtggcggtctcctggaatcccagctacttgtgggggcagaggtggtatgatcgcttgagccagaaagttgaagctgcagtgagctgtatttatgccactgtgctccagcctt
rsRNA-10399-n	NO	NO	YES	YES	NO	YES	ccaatcaaaattccagcaagcttttttgaagaaattcccaagttgattctacaagttgaaagacctagaatatccaaaatactattgaataaagtattaaaaaaatggcaaactgagccatcttatttcaagatttaaaataaagccataataattaaga
rsRNA-10479-n	YES	YES	YES	YES	YES	NO	ttctttatcagtctatcattgatgggcatttgggttgatttcctattctttgctgttgtgaattgtgctgcaatgaacatatgtgtgcatgtatctttataatagaatgatttatattcctttgggtatacacacagaaatgcgattgctgggtcaaatg
rsRNA-10593-n	YES	YES	YES	YES	YES	YES	gctgggcgtggtggtgggcgcctgtagtcccagctactcgagagtctgaggcaggagaatggcatgaacctgagaggcggagcttgcagtgagctgagatggcaccactgcactccagcctgggtgacagagcaagacttggtctcaaaaaaaaaaaaaa
rsRNA-10727-n	NO	NO	YES	YES	NO	NO	TTCAAACTGCTATCTAACAGAGGATGTAGTATATAAATGAGAAGAGAATAATTATGAGGCTTCTAGAGTCTTTCAGGGAATaattgtaagaaacagaagagatcatagaattcaactctctcattttacaaataaggaaattgagaccagaatcagaaaa
rsRNA-10807-n	NO	NO	YES	YES	NO	YES	TTAGAATCACAACTTTGTAGATTTCATACTGAATCATAAATTTATCTGCTACTTTTCTCATTAAAGGATCTCTTCAGCCCAAGTAGGACACTATTTTCCAGAGTACAAATCCATATTTACTATATAAAAGTTTCATTATATGAAGATCTACCATAGTCAT
rsRNA-10942-n	YES	YES	YES	YES	YES	YES	tctacaaaaagataaattagcagggtgtggtggcacatgctcatagttccagctgcttaagaggctgaggcaggaggattgcttgaggccaggagttcaaggctgcagtgagccgagattgcatcactgcattccagcctgggtaaaagagtggaccctg
rsRNA-10926-n	NO	NO	YES	NO	YES	YES	cttgaactcctgacctcaggtgatccacctgcctcagcttcccaaagtgctaggattacaggcttgagctgctgcacccagccagtctataaaaaaagctctataaaaaaaagagcttttttatagacatcacacacacaacacatatatatgtacacag
rsRNA-11057-n	NO	NO	NO	YES	NO	YES	cagtaagaaaaatgtttgagactagccaagacaaAAAATATTAAACATATGCATAGTTGGGAGCTGAAGGAGAGGACAGGAAGAAAGCTATTACCAGATATTGAGACATAGAATATGAAATCTTAAAAATAAAAGCTAGCATATGAGATAATATAAAATT
rsRNA-10916-n	YES	YES	YES	YES	YES	NO	gaactcctgacctcagtgatccgcctgcctcggcctcccaaagtgctgggattacaggcgtgagccaccacgcttggcAATAAAAGAACTTTCTAggccgggcacagtggcttgtggctgtaatcccagcgctttgggaggctgaggcaggcggatcacc
rsRNA-10861-n	YES	YES	YES	YES	YES	YES	ctggccaagatggtgaaaccccgtctctactaaaaaaaatacaaaaaattagccgggcatggtggcggccacctgtaattccagctactcaggaggctgaggcagagaattgcttgaacctgggaggtggaggttgcagtgagccgagatcatgtcactg
rsRNA-2010-n	YES	YES	YES	NO	YES	YES	ggtctcgaactcccgacctcaggtgatctgccagcctcagcttcccaaagtgctgggattataggcgtgagcccctgcgcctggccaaacctcttttctttataaattacccagtctcaggtatttctgcatagcagtatgaaaacagactaatacaCAG
rsRNA-259-n	YES	YES	YES	YES	YES	YES	GTTCAGGTTCAATAATTTGGGTTCAAGggccggacatggtggctcacacctataatcccagcactttgggaggccgaggcaggtggatcatttgaggccaggagttcgagactagcctagccaacatggcgaaaccccatctctactaaaaaatacaaaa
rsRNA-277-n	NO	NO	YES	YES	YES	YES	actcttgacttcaggtgatccacccaccttggcctcccaaagtgttgggattacaggcatgagccactgcgtccagccATGACATTTATTTTTTAAAACGTGACCCATAATGCCATTTTCCTTTGCCAACTAGACTTTTGATTTGTGACTATGCCTGAGG
rsRNA-378-n	YES	YES	YES	YES	YES	YES	ttgaagaacgagaaataccaaatggtgcttgcaagcaatgagaaaagagacaagcagtctgggcgcagtggctcacacatgtaatcccagcactttgggagatcgaggcgggcagatcacctgagttcaggagttcgagaccagcctggccatggtgaaa
rsRNA-641-n	YES	YES	YES	YES	YES	YES	tcattttgtatttttagtagagacagggttgcaccatgttggccagactggtctcgaactcctggcctcaggtaacccacctgccttggcctcccaaagtgcgggattataggtgtgagccaccatgcccagccAGTAATTTTTAAAATTAttttttgtt
rsRNA-707-n	YES	YES	YES	YES	YES	YES	cagtgactcatcatgttgcctagggtggtcttgaattcctggcctcaggcaatcctcctgcctcaacctcccaagtcgctgggactagtgacaagagccacTTTTTTAAAAAAATAGAGACAAGAGTCTTGCTACATTGCCCAGGTTGGGccactgtcca
rsRNA-831-n	YES	YES	YES	YES	YES	YES	ctcgaactcctggcctcaagcaatcctctcactttggcctcccagagtgctgggattacaggcatgagccaccacacccagtttcgttttctttTAAAATAGAATACATTTTTGAATAAAATAATACAGAGTCCTGACAGATGTGTAGAGTTTAATGTGT
rsRNA-833-n	YES	YES	YES	YES	YES	YES	ggcgtggtggcgcatacctgtaatcccagctgctcgggaggctgaggcaggagaatcacttgaacccaggaggcagaggttgcggtgagctgagattgcgtcattgcactccagtctgggcaacaagagtgaaactctgtctcaaaaaaaaaaaaaaaaa
rsRNA-1365-n	YES	YES	YES	YES	YES	YES	gaggctgagtcaggagaatcacttgaggccgggaaatggaggttgcagtgagctgaaatcatgccattgcactccagcttgggcgacagagggagactctgccacaCACACACACACCAAAAAGATCAGGCTAGTTACACACGCGTGCACGCGCGCACAC
rsRNA-1559-n	NO	NO	YES	YES	YES	YES	gtacacttaaaaatctgttaaaatctagactgggtaaagaaaatgtggtacgtatacaccatggaatactatgcagccatgaaaaagagcaagatcatgtcttttgcaggaacatgggtggagctggaggctattatccttagcaaactaacacaggaac
rsRNA-1666-n	YES	YES	YES	YES	YES	YES	gtggctcacgcctgtaatcccagcactttgggaggccaaggcgggcagatcacaaggtcaggagatcgagaccatcctggctaacacggtgaaaccccgtctctactaaaaatacaacaaattagctgggcgtggtggtgggcacctgtagtcccagcta
rsRNA-1733-n	NO	NO	YES	YES	YES	YES	cccgccaccgcgcccggctaattttttgtatttttagtagagacggggtttcaccttgttagccaggatggtctcgatctcctgacctcatgatccacccgcctcggcctcccaaagtgctgggattacaggcgtgagccaccgcgcccggccCCTCAAT
rsRNA-1873-n	NO	NO	YES	YES	YES	YES	TCCCACATTTGGACTCTTACAGCTTCTTATAAACACCTCTTAggccaggcgcggtggctcacgcctgtaatcccaacactttgggaggccaaggtgggcggatcacgagatcaggagatcgaggccatcctggctaacatggtgaaaccccgtctctact
rsRNA-1998-n	NO	NO	YES	YES	YES	YES	cgcctggctaattttttgtatttttagtagagacggggattcaccgtgttagccaggatggtctcgatctcctgacctcgtgatccgcctccctcggcctcccaaagtgctgggattacagacgtgaaccaccccacccagccAGGCTTATGTTTTAAtt
rsRNA-2207-n	YES	YES	YES	YES	YES	YES	agttggagaccagcctggccaacgtggcaaaaccacatctctactaaaaatacaaaaattagccaggtatggtgatgcatgcctgtaatcccacctattcgggaggctgaggcaggagaatcacttgaacctcagaggcagatgttgcagttgcagtgag
rsRNA-2235-n	YES	YES	YES	YES	YES	YES	agagagagtctcgctctgtcgcccaggctggagtgcagtggcacgatctcggctcactgcaagctccacctcctgggttcacgccatcctcctgcctcagcctcccaagtagctgagactacaggcgcatgacgccacgcctggctaatttttttttttt
rsRNA-2343-n	YES	YES	YES	YES	YES	YES	agattgcaaaaattttctcccattctgtaggttgtctgttcactctgatggtagtttcttttgctgtgcagaagctctttagtttaattagatcccatttgtcaattttggcttttgttgccattgcttttggtgtttcagacatgaagtccttgcccat
rsRNA-2513-n	YES	YES	YES	YES	YES	YES	agtttgagaccagtctggccaatatgacaaaaccccatctctactaaaaatataaaaattagctgggagtggtggcacatgcctgtagtcccagctactctggaggctgaggcacatgaattgcttcaacccaggaggtagaggctgcagtaagccgaga
rsRNA-2501-n	YES	YES	YES	YES	YES	YES	tgcagtggctcacgcctgtaatcccagaactttgggaggccgaagcgggtggatcacgaggtcaggagatcgagaccatcctggctaacacggtgaaaccccgtctctactaaaaatacaaaaaattagtcgggcatggtggtgggcacctgtagtccca
rsRNA-2562-n	NO	NO	YES	YES	YES	YES	caccacgcccggcaaattttttgtatttttagtagagatgcggtttctccctggtcttgatctcctgacctcatgatccacccgcctcggcctcccaaagtgctgggattacaggcatcaaccactgcacctggccagggctagtgtccttctaagaaga
rsRNA-2591-n	YES	YES	YES	YES	YES	YES	gcagtggctcatgcctgtaatcccagcactttgggaggccaaggtgggtggatcacttgaggtcaggagttcaagaccagcctgaccaacatggtgaaaccctgtcttcactaaaaatacaaaaattagccagctgtggttgtgggcgcccatagtccca
rsRNA-2616-n	NO	NO	YES	NO	YES	YES	AggaggtcaaggctgcagtgagctgtattcatgcccctgcactccagcctgggtgacagagtgagaccccgtcttcaaaataaaaggaagaaaaTATCTGGTTTAAATCAGGATTTAAATTCTGGCCTCTAAGCTAAAGGTTATACCTTGAACCTTAAGC
rsRNA-2651-n	YES	YES	YES	YES	YES	YES	caggagttcgagaccagcctggccaacatggtgaaaccccgtctctactaaaaatacaaacattagctgggtgtggtagcacacacctctaatctcagctactcgggaggctgaggcagcagaatcgcttgaacccgggaggcggaggttgcagtgagcc
rsRNA-2701-n	YES	YES	YES	YES	YES	YES	aaaactctgcctcagaaaaaaaaaaaaattacaaaaactagcctgatgaggtggcgggcacctgtaattccagctactcaggaggctgatgcagaagaatcgtttgaacccaggaggtggaggttgcagtgagctgagatcatgccattgcactctagcc
rsRNA-2788-n	YES	YES	YES	YES	YES	YES	ataataattcatgcttacaaaaaaaactggctgggcccagtgcctctcacctgtaatcccagcactttgggaggccaaggcgggaggatcagttgagtccaggagttccagaccagcctggacaatgtatcaagaccctatctctattatttatatttta
rsRNA-2845-n	YES	YES	YES	YES	YES	YES	tcgttccatcgccgaggctggagtgcaatggtgcgatctcagctcactgcaacctccgcctcctgggttcaagtgattctcctgcctcagcctcctgagtaactgtgattacaggcatacaccaccatgcccagctaatttttgtatttttagtagagac
rsRNA-2948-n	YES	YES	YES	YES	YES	YES	aaaatacaaaaatgagctgggtatggtagcaggcgcctgtaatcccagctactagagaggctgaggcaggagaatcacttgaacccgggaagcagaggttgtagtgagccaagatctcgccattgtactccagcctgggcgacaacagcaaaactccttc
rsRNA-3319-n	YES	YES	YES	YES	YES	YES	ctttgggaggccaaggcgggtggatcacctgaggtcaggatttcgcaaccagcctgaataacatggtgaaaccccgtctctacttaaaaaaaaaaaaaaagaagagccaggtgtggtggtgcatgcatgtaatctgagctacctgggaggctgagacaga
rsRNA-3429-n	NO	NO	YES	YES	YES	YES	tgggggtttcaccatgttgtccaggctggtttcgaactcctgacctcaagtgctccacctgcctcagcctcccaaagtgctggcattacaggcatgagccaccatgccaggccatgtcctatctttttaaaaaacctcctatacatccctcaaatcccct
rsRNA-3477-n	YES	YES	YES	YES	YES	YES	atagttctaggtcttacatttaagtttttatttgtttgtttgtttgttttcagatggagtcttgctctgtcaccaggctggagtgcagtggcacaatctcagctcactgcaacctctgcctcccgggtttaagtgattctcctgcctcagcctcttgagt
rsRNA-3528-n	YES	YES	YES	YES	YES	YES	ttgctctgtcacccaggctggagtgcagtggcataatcttgactcactacagcctcaatctcctgggctcaagcaatcctctcacctcagcctcctgagtagtcgggactacaggcgtgtgctaaaatacccagctaatttttttaatatattgtagcaa
rsRNA-3520-n	NO	NO	YES	YES	YES	YES	gacctcctgggctcaaactatcctcctgcttcagcctcctgagactgcaggtgcatgccgccaccacgcccagctaatttttgtttgtttttttgtagaaatgaggtctccctatgttgctcaggctggtctcgaactcctgggcctcccaccttggcct
rsRNA-4285-n	NO	NO	YES	YES	YES	YES	ctcccaggttcacaccattctcctgcctcagcctcccgagtagctgggactacaggcgcccgccaccacgcccagctaatttttgtatttttagtagagacggggtttcaccatgttagtcaggatggtctcgatcttctgacctcgtgatccgcccgcc
rsRNA-4212-n	YES	YES	YES	YES	YES	YES	gggaggccgaggcgggtggatcacgaggtcaggagatcgagaccatcctggctaacacggtgaaaccctgtctctactaaaaatacaaaaaattagccgggcatggtagcgggcgcctgtagtcccagctacttgggaggctgaggcaggagaatggcgt
rsRNA-4883-n	YES	YES	YES	YES	YES	NO	ggagttcaagaccagtctggccaacatggtgaaaccccatctctactaaaaatacaaaaattggccaggcgtggtggcatgcacctgttgtcccagctgctctggaggctgaggtaggagaatcacttgaacccagtaggcggaagttgcagtgagctga
rsRNA-5297-n	YES	YES	YES	YES	YES	YES	tcccaagtatctggaactacaggtgcgtgccactatgcccagttaattttttgtattttagtagagacggggtttcaccatgttggccaggatggtctcgatctcctgacctcgtgatctgccctcctcggcctcccaaagtgctgggattaccggcgtc
rsRNA-5531-n	YES	YES	YES	YES	YES	YES	cagctcactacagcctcaacatcctgtgctaaagtgatcctcccagctcagtctcaatctgtagctggaactacaggcatgctccccatgcctggcgtgtgtgtgtgtgtgtgtgtgtgtgtgtgtgtagacatgaggcctcactatattgcccaaattg
rsRNA-5780-n	YES	YES	YES	YES	YES	YES	tctgggattcaagcaattctcctgcctcagcctcccaagtagctgggactacaggcatgcgccaccatgcccagctaattttttgtatttagtagagacgaggtttcaccatgttggccaggctggtctcgaactcctgacttcaggtgatccacccgcc
rsRNA-5861-n	YES	YES	YES	YES	YES	YES	acctggccTCTcctggctaattctttgtatttttgaagagatgaggtttcaccatgttggccaggatggttttgatctcctgatctcctgatccactggcctcaggctcccaaagagctgggattggaggtgtgagccactaagcccagccTCAATGTAG
rsRNA-6294-n	YES	YES	YES	YES	YES	NO	CCAGACCATGACCTCCAGGTGAAGTGTCACAACTCTGACATGGAGAGCCATATTCTGGATGGAAAGCAAGATGGGCTCCTTAAAAAACCGTACACATTGCTGGGCTTCAGATGCTTGGCTGCTGGGCACATATGCAGGTTTATAAAGCAAGTATCTGGGC
rsRNA-6176-n	YES	YES	YES	YES	YES	YES	aacctctacctcccaggttcaagtgagtctcatgcctcagcctcccaagtagctggaattacaggcgtgtgccatcatacccggctagtttttgtatttttagtagagacggggttttgccatgttggccaggctggtctcgaactcctaatctcaagtt
rsRNA-6658-n	YES	YES	YES	YES	YES	NO	tagacctctgagcattccgtttgtggagctctcttctctgtagaatgctaccttgcaaacgttagctaccttggcctcccaggactctcacctctgtctcctcaacgtggagagtttgctgggctctccctgggttcctcctctctgtaccacagcctgg
rsRNA-7386-n	YES	YES	YES	YES	YES	YES	ccaggctcaagtgatcctcccacctcagcaccctgaatagctgagactataggtgtgtgccaccatgtcaggctaatgtttgtagagacgggttttaccatgttgctcaggctggtctcaaactcctgaactcaagcaatcctgccccttgacctcccaa
rsRNA-7415-n	YES	YES	YES	YES	YES	YES	gggattacaggcacgtgccaccacgcccagctcatttttgtatttttagtagagacagggtttcacgatgttggtcaggatggtctcaaacttctgacctcgtgatccacccgcctcggcctcccaaagtgctgggattataggcatgagccaccgtgcc
rsRNA-7395-n	NO	NO	YES	YES	YES	YES	gccatacagaggagacgctggaaaaagagaagccattttggaaattccagcccctcttaagttctcagctgaatgcaactgtatgagtgacctcaggtacacaatcgaggagaatctcccagctgagcccaaccaagctacaggatcatgggaaatagta
rsRNA-7392-n	YES	YES	YES	YES	YES	YES	aaggtgacacagcgagttagtggcagggctggtactaggatcccagtccttggcctttctctaagGCAGCTCAGGCCAGGAATACACCTGCCAAACATCCTGCCAGGTGAGGTGTtgaggcaactgaaattcaggcaggtgacatgacttgcccaaggtc
rsRNA-7337-n	YES	YES	YES	YES	YES	NO	aacatgcctgtaatccctgctaccaaagtggcttaggcaggagaatcgctggaacccaggaggtgcatattgcagtgagccaagattgctactgcactccagcttgggcgacagagcaaagagttcgtctaaaaagaaaaacaataataaataaaagttg
rsRNA-7502-n	YES	YES	YES	YES	YES	YES	cccctcgggttcaaacgattctcctgcctcagcctccagagcagttgggattacaggcgcaggcaaccatgcctggataatttttgtattttgtagagacggggtttcagcatgttggccaggctggtctcaaactcctgagctcaagtgatccgccgcc
rsRNA-7496-n	YES	YES	YES	YES	YES	YES	agtattatgcgcacactgcttataaaataatatgttttggccgggtgcagtggctcatgtctgtaatcccagcacttcgggaggctgatgtgggaggattgcttgaacccaggagtttgagaacagcctgggcaacacgacaaaactccatctctgctaa
rsRNA-7377-n	YES	YES	YES	YES	YES	YES	CCAGGAGCACAGTCCAACGAAGTCTCACCTCTCATCCTCACCTCCAGCAGGGTAGAGGGAGTAAAAGGGCCTCAGGACCCCATGTTTTTGCCCTTCATCCTCCCTTGCCTGCTTCTTAAGTGTGGTGAGCAGAGTTGAGCTTGCACTCCTCCTCAGCTGT
rsRNA-7495-n	YES	YES	YES	YES	YES	YES	tttttttttttttgagacggagtcttgctctgttgcccaggctggagtgcagtggtgtgacctcagctcagtgcaagctccgcctcccgggttcacaccattctcctgcctcagcctccccagtagctgggactacaggcacccaccactacgcctggct
rsRNA-7483-n	YES	YES	YES	YES	NO	YES	tggcgggatctcggctcactgcaactcccgcctcccggcttccagcaattctcctgcctcagcctgccgggtagctaggattacagatgttcaccaccatgcccagctaatttttgtatttttcctagagatagggtttcaccatgttggccaggctggt
rsRNA-7696-n	YES	YES	YES	YES	YES	YES	tattgttgttgttgttgttttgagacagagtcttgctctgtcgcccaggctggagtgcaatggcgcgatctcaactcactgcaacctccgcctcccaggtgcaagtgattcctgagtagctgggattacaggcgcccactgccacgcccggctaattttg
rsRNA-8536-n	YES	YES	YES	YES	YES	YES	tggccaacatggtgaaaccctgtatctaccaaaaatacaaaaactagctgggtgtggtggtgtgtgcctgtagttccagctacttgggaggctgaggtggaaggatcgcttgagcccaggagttggaggttgcagtgagctgagattgtgccgttgccct
rsRNA-8686-n	YES	YES	YES	YES	YES	YES	GATCCACCCGCCTCGGactttgggaggccgaggcgggtggatcacctcaagtcagaagttcaagaccagccgggccaacatggtgaaaccccgtctctactaaaatacaaaaattagctgggtgtggagacgcgtgcccgtaatccgtgctactcaggag
rsRNA-8925-n	YES	YES	YES	YES	YES	YES	tttttgttttgttttttgagatggagttttgctctctcatccaggctggagtgcggtggcatgatctcggctgactgcaacttccgctgcttggttcaagtaattctcctgcctcagcctcctgagtagctgggaatacaggcatctgccaccatgtcca
rsRNA-8943-n	YES	YES	YES	YES	YES	YES	atgaggtcaggagatcgagacaatcctggccaacatggtgaaaccccgtctctactaaaaatacaaaaattagccaggcatggtggcgtgtgcctgtagtctcagctactcaggagactgaggcaggagaattgctcaaacctgggaggcggaggttgca
rsRNA-9954-n	YES	YES	YES	YES	YES	YES	GTAACCTttttgtttttgttttttgtgttttttttttgagacggagtcttgctctgtcacccagactggagtgcaatggcacaatcttggctcactgcaacctccgcctcctgggttcaagcaattattctgcctcggcctcccgagtagctgggactac
rsRNA-10353-n	YES	YES	YES	YES	YES	YES	cagcaggctgaggtaggaggatcacttgagcccaggagtttgagactacagagagataggatcaccattgtactccagcctgagcaacagagcaagatcctgactctatttaaaaagtcaaaaaagggccgggcgcggtggctcacgcctgtaatcccag
rsRNA-10501-n	YES	YES	YES	YES	YES	YES	tacaggcaatcaccaccactcaaggctaatttttgtatttttagtagagatggggttttgccatgtcagccaggctggtctcaaactcctgacctcggccccccaaagtgctgggattacaggcatgagccactgcgccctgccatcattctttttgagg
rsRNA-10543-n	YES	YES	YES	YES	YES	YES	ggctcacccctgtaattccagctctttgggaggccaaggtgggcagatcatctgaggtcgggagaccagcctggccaacatggtgaaaccccgtctctactaaaaatacaaaaattagcgaggtgtggtactcacctgtaatcccagctacttgggaggc
rsRNA-10600-n	YES	YES	YES	YES	YES	YES	ggttcaagcaattctcctggctcagcctcccgagaagctgggattacaggcatgcaccaccatgcccggctaattttttgtatttttagtagagacggggtttcgccactttagccaggctggtctcgaactccagacctcaggtgatccacccacctcg
rsRNA-11205-n	YES	YES	YES	YES	YES	YES	ggaggctgaggcaggagaattgcttgaacctagggggcggaggttgcagtgaaccaaggttgcatgaccgcactccagcctgggtgacagagcgggactccatctcaaaaaaaaaaaaaaaaaaaaaaaTTAACCACTATGTGTTGTTGCCTCTTGTTTC
rsRNA-308-n	YES	YES	YES	YES	YES	YES	CTAGGCCCggccagttgtggtggctcacacctataatcccaacagtttgggaggctgaggcgggcagatcacctgaggtcaggggttcgagaccagcctggccaacatggtgaaattccgtctctactaaaaatgcaaaaaattagctgggtgtggtggc
rsRNA-716-n	YES	YES	YES	YES	YES	YES	gggggaggccgggcgcagtggctcacgcctgtaatctcaacactttgggaggccaaggcgggcagatcacgaggtcaggagatcgagaccatcctggctaacacagtgaaaccccgtctctactaacaatacaaaaaaaaaaaaattagctgggcatggt
rsRNA-1107-n	YES	YES	YES	YES	YES	YES	CTATGAggccgggtgcagtggctcactcctgtaatcccagcactttgggaggccgaggtgggcggatcacgaggtcaggagatcgcgaccatcctggctaacacggtgaaaccccgtctctaccaaaaaatagaaaaaattagccgggcgtggtggcggg
rsRNA-1523-n	NO	NO	YES	YES	YES	YES	cggaagtttgagaccagcctgaccaacacagtgaaacctcgtctctactacaaatacaaaactagccaggcatggtggcgcatgcctgtaatcccagctactcgggaggctgaggcagaagaatcgcttgaacccaggagacggaggttgcagtgagctg
rsRNA-1876-n	YES	YES	YES	YES	YES	YES	cctgcaaaggacatgaactcattcttttttatggctgcatagtattccatggtgtatatgtgacacattttctttatccagtctatcattgatgggcatttgagttggtttcaagtctttgctattgtgaatagtgctgtaatacacatacttgcgcatg
rsRNA-2031-n	YES	YES	YES	YES	YES	YES	ggattacaggcacccgccaccacgcctggctagttttttgtgtttttagtagagacagtgtttcaccgtgttagccaggatggtctctatctcctgaccttgtgatccacccacctcggcctcccaaagtgctggcattacaggcgtgagccatcgctcc
rsRNA-2073-n	YES	YES	YES	YES	YES	YES	attgcccaggctggtctcaaactcctgggctcaagtgatctgcttgcctcagcctcccaatgtgctgggattagaggcatgagccatcgcacttggcctacagcaatatttttagcatcgaaagcatatataagaaacaaagaatatataaaactaataa
rsRNA-2146-n	YES	YES	YES	YES	YES	YES	ACAAAAGGGAATCCCCTTTGGTGACAGGAGATAtgtgtgtgtgtgtgtgtgtgtgtgtgtgtgtgtgtgtgtgtatacatacatacatacatacatGATGGGGAGGAGGAATAACACAAATTCATGCATGACTGTAAGAAAGTAAAATGCATATTGGACA
rsRNA-2194-n	YES	YES	YES	NO	YES	YES	gctcttgttgcccaggctggagtgcaacggcacgatcttggctcaccacaacctccacctcccaggttcaagcgattctcttgcctcagcctcccgagtagctgggattacaggtatgtgccaccatggctggctagttttgtatttttagtaaagacag
rsRNA-2439-n	YES	YES	YES	YES	YES	YES	cccgggttcaagcaattctcctgccccagcctcctgagtagctgggattacaggcgtgcaccaccacgcctggctaatttttgtatttttagtagagacggggtttcaccatgttggccaggacggtctcgaactcctgacctcaggtgatccacctgcc
rsRNA-3117-n	YES	YES	YES	YES	YES	YES	gccaatgcggtaaaaccccatctctactaaaaatacaaaaattagccaggtgtggtggcaggtgcctgtagtcccagctactcgggaggctgaggcaggagaattgcttgaacatgggaggcagaggttgcagtgagccgagatcgtgccactgcactcc
rsRNA-3073-n	YES	YES	YES	YES	YES	YES	ctcagcctcccgagtagctgggactacaggcgcccgccaccacacccagctaattttttgtatttttagtagagacggggtttcaccgtgttagccgggatggtctcgatctcctaacctcgtgatctgcctgccttggcctcccaaagtgctgggatta
rsRNA-3128-n	YES	YES	YES	YES	YES	YES	acgcccggctaattttttttgtatttttagtagagaagggtttcaccgtgttagccaggatggtctcgatctcctgaccttgtgatccgtccaccttggcctcccaaagtgctgggactacaggcatgagccactgcgcccggcttatttatttattttt
rsRNA-3623-n	NO	NO	YES	YES	YES	YES	ccacattggcctggttggtctcgaactcctgaccttgtgatccgcctgcctcggcctcccaaagtgctgggactacaggcatgagctaccgtgcccagcTAGATCTTTTATTTATATATGAACTGTGTGCATCTAGGTTGCGCTCAATACCAGTTTGCTA
rsRNA-3558-n	YES	YES	YES	YES	YES	YES	tggctcacagatcttttgtttgtttgtttgtttgtttttgtttttgttttttgagatggagtctcactctgtcacccaggctggagtgcagtggcgctatctcggctcactgcaagccctgcctcccaggttcacacctttctcctgcctcagcctcccg
rsRNA-3746-n	YES	YES	YES	YES	YES	YES	gctaatttttctgtatttttagtagaggcggggtttcactgtgttagccaggatggtctcgatctcctgacctcatgatccgcctgcctctgcctcccaaagtgctgggattacaggcgtgagccaccgcgcccggccTCCCTGGGTGTCTTTTTACAAT
rsRNA-3870-n	YES	YES	YES	YES	YES	YES	ggtgggtggagaggggagggatagcattaggagatatacctaatgctaaatgacgagttaatgggtgcagcacaccaacatggcacatgtatacatatgtaacaaacctgcacgttgtgcacatgtaccctaaaacttaaagtataataataaaacaaaa
rsRNA-4331-n	NO	NO	YES	YES	YES	YES	catttaattaagatggtattaaaattggccatagaatttatccctggagaatcctactgtttatattttttcatccaaaaataaattttctcttatgtttactttttcttaagccagtcccttaatcatgtcaaaatatttttcataatcttgtgacttt
rsRNA-4758-n	YES	YES	YES	YES	YES	YES	gggtgcaggtggctcacacttgtaatcccagcactttgggaggctgaggtgggcagatcacttgaggtcaggagttcaagaccagcctggccaacatggtgaaacccccatctctacaaaaaatacagaagttagctgggcatggtggcaggtgcctgta
rsRNA-5660-n	YES	YES	YES	YES	YES	YES	tttaaagatggagtctcactcattgcccaggctggaatgcagtggtgccatcccagctcactgcaacttccacctcatggattcaagcaattcttctgcctcagcctcccaaatagctgggattacaggcacctgccaccacacctggcaaattttggtg
rsRNA-6467-n	YES	YES	YES	YES	YES	YES	gccttgatctctctggctcaggtgaccttcccacctcagccttccaagtaggtgagactacaggcatgcaccgtcacacctggatactttttttatttttttggtagagatggggttttgccatgttgcccaggctggtctcaaacccctgagctcaagc
rsRNA-6756-n	YES	YES	YES	YES	YES	YES	gaaTAAAACCATAAAAATTTACTCACTGtttttttttttttgagagagagtctcgctctgtcacccagtctggagtgcattggcgtgatctcggctcaatgcaacctctgcctcacaagttgaagctattctcctccctcaacctcccgagtagctggga
rsRNA-7531-n	YES	YES	YES	YES	YES	YES	cccaagtagctgggaccacaggtgcatgccaccacacccaactaacttttgtagttttagtacagaaggtgtttcaccatgttgcccaggctggtctcaaactcctgagcttaagcaatccacccgccttggtctcccaaagtgctgggattacaggcgt
rsRNA-7565-n	NO	NO	YES	YES	YES	YES	ctcctgacctcagctgatccacccgccttggcctcccaaagtgctgggattaaaggcatgagccactgtgcttggccACCACTGAGATTTTCTAAGATGGCATTTGTATTGCTATAGAAAGAAAACAAAATAAGAGTTCCTTCCAGGTAATGTGAAAACC
rsRNA-7606-n	YES	YES	YES	YES	YES	YES	tcttgaacgcctggagttcaagcgatcctcccaacttgaccttcctcagtggtgggattatatgtttgagccactctgcccTAcctgccgcttttcttataaggatacttgtcattggatttagggcccatcctaatccaagatgagatgccctcatctc
rsRNA-7577-n	NO	NO	YES	YES	YES	NO	AGAGATAGACACTGAGCTCCCCTGGGAGGCACGCCCGGAGTGGGGCACACAGCTCTCCTCTTCCTCTTGGTGCAGATGGCCCAATGTAGCCAGCTGTCCTCTCATGTGCCCATCCAGGTGTCCCGGTAGGCCTGACTTGGCCCCGCCGTCCTCTAATGCC
rsRNA-7548-n	NO	NO	YES	YES	YES	NO	aacctctgcctccctggttcaagtgattttcctgcctcagcctcctgagtagctgggattataagcatctgccaccatgcccggctaatttttgtatttttagtagagacgggggttccactatgttggccaggctggtctcgaactcctgacctcaggt
rsRNA-7566-n	YES	YES	YES	YES	YES	YES	aaggtttaattgactcactgttccacatggctggggaggcctcacaatcatggcagaaagcaaaggggaagcaagccaggtcttacacggcagctggcaagagagagcatgtgcagaggaactcccctttatcaactggcagatctcatgagacttactc
rsRNA-7858-n	YES	YES	YES	YES	YES	YES	cctctgtcatccagggtagagtgcagtggcgcaatcataactcactagagccttgaccttggggctcagttgatcctctcatctcagcctcccaggtaactgggactacaggcccacaccacaatgcctggctaattttttgtatgttttgtagagacaa
rsRNA-8119-n	NO	NO	YES	NO	YES	NO	atgtggcctggcagcttctaacaacctatgctcagatttaggaacaaaggaatgacttaaagttagaacctatatttaaaagggaagcagacaacaaaagttttcaaaatttgcagcctggccatgtggcagaggaagaaaaaaacctttctggggagag
rsRNA-8598-n	NO	NO	YES	NO	YES	YES	agctcactgcaacctccacctcccaggttcaagcaattcctccgcctcagcctcctgagtggctgggactacaggcgtgccaccatcacacccggctaattttttgtatttttagtagagatggggtttcatcacgttggccaggcgggtctcaaactcc
rsRNA-9025-n	YES	YES	YES	YES	YES	YES	tgtttttgtttttttttttgggatggagtttcactcttcttgcccaggctggagtgcaatggtgcgatctcggctcaccgcaacctctgcctcccgggttcaagcgattctcctgcctcagcctactgagtagctgggattacaggcatgcgccaccatg
rsRNA-9656-n	YES	YES	YES	YES	YES	NO	tcagtcttcctgcttgttattggtctgttcagtttctatttcttcctggtttaatctagaaggggtgtacattttcaggaatttattcaacttctctaggttttttgtttatgctaataaagatgttcatagtaggcttgaataatcttttgtatttctg
rsRNA-11020-n	YES	YES	YES	YES	YES	YES	TTAGGGGAAGATAAAAACTCTAAGttttatatatatatatataaatagagatggggtctggccatgttacccaggttggttgatcttgaactcctggcctgaagtgatcctcctgtcttggcctcccaaaagtgctgagattataggcatgagccactgt
rsRNA-32-n	YES	YES	YES	YES	YES	YES	ggccaacatggtgaaaccccgtctctactaaaaatacaaaaattagctgggcatggtggtgcgcgcctgtaatcccagccactcgggaggctgaggcaggagaattgcttgaatccccgaggcggaggttgcactgagccgagatggtgccactgcacca
rsRNA-170-n	YES	YES	YES	YES	YES	YES	cagtggctcatgcctgtaatcccagcactttgggaggctgaggcgggcagataacaaggtcaggagatcgagaccatcctggctaacacggtgaaaccccatctctactaaaaatacaaaaaattatccgggcgtggtggcgggcgcctgtagtcctggc
rsRNA-296-n	YES	YES	YES	YES	YES	YES	gcctagctaatttttgtatttttagtagagacagggtttcaccatgttggccaggctggtctcgaactcctgacatcatgatccacccgcctcggcttgcaaagtgctgggattacaggcatgagccacgtgcccggcACTGTAACATGTTTTTATGGAT
rsRNA-380-n	YES	YES	YES	YES	YES	YES	tgctttgtttcccaggctggtctcaaactaccagcctcaagtgattttccagtttcagtctcctaaagtgctgggattacaggcatgagccactgcgcctgacTAAATGTAGCTTTTTAAATGAttttttttgagacaaagtctcgctctgtaacccagg
rsRNA-430-n	YES	YES	YES	YES	YES	YES	gtggctcacgtctgtaatcccagcactttgggaggccaaggcaggcggatcacaaggtcaggagatcgagaccatcctggctaacatggtgaaaccccgtctctactaaaaatataaaaaattagccgggcatggtggcgggtgcctgtagtcccagcta
rsRNA-621-n	NO	NO	YES	YES	YES	YES	ggtttcactatgttggccaggctggtcttgaactcctgacttcaagtgatccacccaccttggcctcccaaagtgctgggattacaggtgtgagccaccgcgcccggccttgtatcatcttaatctgatctcaatatccattcttagaggtcagagatag
rsRNA-768-n	YES	YES	YES	YES	YES	YES	ggactacaggtgcccgccaccatgcccggctaattgttttgtatttttagtagagatggggtttcaccgtgttagccaggatggtctccatctcctgacgtcatgatctacccgcctcggcctcccaaagtgctgggagtacaggcatgaaccaccgcac
rsRNA-898-n	YES	YES	YES	YES	YES	YES	ttgttttgttttgttttgttttTTCATGTgacagagtctcgctctgttgcccaggctggagtgcagtgaagcaatcttggctcactgcaacctccacctcccaagttaaagtgattctcctggcttagcctcccgagtagctggaactacaggcCTCAGA
rsRNA-912-n	YES	YES	YES	YES	YES	YES	cccagactgaagtgcagtgttgctatcatggctcactgcagcctcaacctcttggggttcaagcaatcctcccacctcagctcccaagtagctgggactacaggtgtgagccaccacaccaggctttttttttttttcgagagacaaggtctcactatgt
rsRNA-993-n	YES	YES	YES	YES	YES	YES	accacgcctggTGtaattttgtctagttttaataaagtctgggtttcgccatgttggccaggctggtcttgaactcctgacctcaggtgatccacccgccctggcctccggaagtgctgggattacaggtattagccaccatgcccggcATGAGGCTTTA
rsRNA-1160-n	YES	YES	YES	YES	YES	YES	gtaatcctagcactttgggaggccgaggcaggcagatcatgaggtcaggagatcgagaccatcctggctaacacggtgaaaccccgtctctactaaaaacacaaaaaattagctgggcgtggtggcgggtgcttgtggtcccagctactcgggaggctga
rsRNA-1316-n	YES	YES	YES	YES	YES	YES	aggtcaagagtttgtgatcaggctggccaacctggtgaaaccccgtctctactaaaaatacaaacattagctggtcatggtggcgtgcacctgtagtcccagctactcgggaggctaaggcaggagaatcacttgaacccgggaggcggaggttgcagcg
rsRNA-1334-n	YES	YES	YES	YES	YES	YES	CCTATAtttcttttttttttttttgagatggagtctcactcttgtcacccaggctggagtgcagtggtgtgatctcggctcactgcaacctctgcctcccgggttcaagtgattcttatgcctcagcctcccaaacagctgggattacagatgcttgcca
rsRNA-1419-n	YES	YES	YES	YES	YES	YES	cggggggctgaggcagagaatcgcttgaactcaggaggcggaggttgcagtgagcccagatcacaccactgcactccagtctgggcgacagagtgagactcggtctcagaaaataaataaataaaTTAATTAATTAAATTAATAGGATgggcacggtggc
rsRNA-1703-n	NO	NO	YES	YES	YES	NO	aaatacaaatagtcaggaagcacatgaccagatgctcaacattgctaatcattagggaaatgcgaatcaaaatcacaatgaaaccacttgaggcgcattagaatgtcttttattttaaaaagaaaaagaaagtaagtgttgatgaggatgtggagaaatg
rsRNA-1952-n	YES	YES	YES	YES	YES	YES	catgagaattgcctggacctgggaggtggaggttgcagtgagctgagatctgcactccagcctgggtgacagagtaagactctgtctcaaaaaaaaaaaaaaaaaaaaaaagataatgaaaagtcagataccattcaaaacagcaacaaagcccataaaa
rsRNA-2042-n	YES	YES	YES	YES	YES	YES	gcacctgtagtcccagctactagggaggctggggcagaaaaatggcgtgaacctgggaggtggagcttgcagtgagccgagatcacgccactgcactccagcctgggcgacagagtgagactccatctcaaaaaaaaaaaaaaaagaaaaagtaaaTGAC
rsRNA-2347-n	YES	YES	YES	YES	YES	YES	aggctgaggcgggcaaatcatgaggtcaggagtttgagatcagcctagccaacatggcgaaaccccatctctactaaaaatacaaaaaaattagctgggcatggtggcgggctacccagctgcttgggaggctgaggcaggagagtcatttgaacctggg
rsRNA-2396-n	YES	YES	YES	NO	YES	YES	agagtgcagtggcatgatctcggctcactacaacttccacatcccgggttcaagcaattctcctgcctcagcctcccaagtagctgggattacaggcacccaccaccacgcccggctaattgggagatagtttgatacaaactatacaaattgaagtaca
rsRNA-2872-n	YES	YES	YES	YES	YES	YES	gaccagcctggccaacgtggcgaaaccctgtctttactaaaaatacaaaaattggccaggtgtggtggtgcgcaccagtaatcccagctactccggaggctgaggcaggagaatcgtttgaacctgggaggcggaggttgcagtgagttaagatcacacc
rsRNA-2899-n	YES	YES	YES	YES	YES	YES	ttttctttgagacagagtctcgctctgtcacccaggctggagtgcagtggtgcaatctcagctggctgcaacctccgcctcccaggttaaagtgattctcctgccccagtctcccgagtagctgggactataggcacctgccaccatgtctggctaattt
rsRNA-3114-n	YES	YES	YES	YES	YES	YES	atggctcacgcctataatcccagcactttgggaggccgaagcgggtggatcatgaggtcaggagttcaagaccaacctggccaacatggtgaaacccccatctctagtaaaaatacaaaaattagctgggcgtggtggcaggcgcctgtagtcccagcta
rsRNA-3358-n	YES	YES	YES	YES	YES	YES	gggactacaggcgcccgccaccacgcccgactaattttttgtatttttagtagagatggggtttcaccgtgttagccaggatggtctcgatctcctgacctcgtgatccccccgcctcagcctcccaaagtgctggattacaggcatgaaccatggcgcc
rsRNA-3406-n	YES	YES	YES	YES	YES	YES	aaattgtcatataggttttttagtttaACATCCCCTCCCtttttttttttttttttgagacagagtctcactgttttgcccacgctgaagtgcagtggtgcaatcttggctcactgcaacctctgcctcctgggctcaagcaattcacctgcctcagcct
rsRNA-3499-n	YES	YES	YES	YES	NO	NO	tcaagtcctaatagttcatttctttttcagcactgaataataacccattggtctgtatgtaccacagtttgtttatccattgaccaatttaagggcatcttggttgcttccagattttggcagttatgaataaagctactgtaaacattcatatgcaggg
rsRNA-3776-n	YES	YES	YES	YES	YES	YES	taatcccagctactcgggaggctgaggtaggaccatcacttgaacccaggagactgcaccattgcactccagcctgaaactccgtccaaaaaaaaaaaaGGGAGAATATATTTTTggctgggtgatgtggctcatgcctataatcctagcactttgggag
rsRNA-4487-n	YES	YES	YES	YES	YES	YES	ccgaggcgggtggatcatgaggtcaggagatcaagaccatcctggctaacacggtgaaaccccgtctctattaaaaatacaaaaaaattagacgggtgttgtggcgggcgcctgtagtcccagctactcggcaggctgaggcaagagaatggcgtgaacc
rsRNA-4610-n	YES	YES	YES	YES	YES	YES	tttgtatttttagtagagacagggtttcaccatgttggatgggctggtctcaaactcctgaccttgtgatcctcccgcatcggcctcccaaagtgctgggcttacaggtgtgagccactgtgcccgcccagaactcatggttttgaacttcttttcattt
rsRNA-4675-n	YES	YES	YES	YES	YES	YES	GATTGTCAGGATTggccaggcacagtggctcacgcctgtaatcccagcactttgggaggccaaggtgggcggatcacaaggtcaggagatcgagaccatcctcgctaacacggtgaaaccccatctctactaaaaatacaaaaaattagccaggcgtgtg
rsRNA-6140-n	YES	YES	YES	YES	YES	YES	atttttttgtagggatggggtttcagcatattgccaggttggtcttgaactcccaggctcaagcaaactacccacctcagccttccaaagtgctgggattagaggcatgagccactgcacctagtcCTAACtgtgtgtgtgtgtgtgtgtgtgtgtgtgt
rsRNA-6229-n	YES	YES	YES	YES	YES	YES	tcacgcctgtaatcccagcactttgggaggccaaggcggtcggatcacgagtcaggagatcgagaccatcctggccaacatggtgaaaccctatccctactaaaatacaaaaaattagctgggcgtggtggcatgcacctgttgtcccaactactcggga
rsRNA-6315-n	NO	NO	YES	YES	NO	YES	cctcctgagttcaagcaattctcttgcctcagcctcccgagtagctgggactacaggcacatgccaccacgcccagctaattttttgtattttagtagcgacggggtttcactatgttgcccaggctggtctcaaactcctgagctcaggcaatctgccc
rsRNA-6754-n	YES	YES	YES	YES	YES	YES	ttgggaggctgaggcgggcagatcacctgaggtcaggagttcaagaccagcctggctaacatggtgaaaacccatttctactaaaaatacaaaaaaaaaaaagctggatgtgttggcgcgcacctgtaatcccagctacttgggaggctgaggcaggaga
rsRNA-6822-n	NO	NO	YES	YES	YES	YES	ctaggagtttgaggctgcagtgagctacgatcatgccactgcagtctggcctgggtgacagagcgagaccctgtcccttaaaaaGACGtcaacaaataatttttgaagatctgccatgtgccagccactttgctaagcaatagggataaaatgtaaatga
rsRNA-7477-n	YES	YES	YES	NO	YES	YES	GAAAACATCTTAGGTGGTTTTTAAAAATttttttaaatttttatttgttttgagactaagtctcactgtgtttcccaggctggagtgctgtgggatgatcacagctcactgcagcctcaatctcctgagctcaagccattctcccacctcctaaagtgct
rsRNA-7470-n	NO	NO	YES	NO	YES	YES	gcatggctattttttgtattttttgtagagagggggtttctccatgttgcccaagctggtcttgaactcctggactcaagcaatccacccaccttgtcctcccaaagtgctgggattacaggcacaagtcactgcacctggccCccttgcttcttctctt
rsRNA-7614-n	YES	YES	YES	YES	YES	YES	cagagcgagactccatctcaaaaacaaacaaacaaaaaaactagccagatgtggtggcacatgtctgtaggcccagctactggaatctgtagtcctaggatcacttgagcccaggagttcaaggtcgcagtgagctacgatggtcccactgcactctacc
rsRNA-7616-n	YES	YES	YES	YES	YES	YES	CGGCTCAACATAAAAGTCACttttttaaagacagagtctcactctgaagcccaggctggagtgcagtcgcacgatctcgctcactgcatactctggctcccaggttcaagcgattctagggcctcagcctcccacgtagctgggactgcaggtgcgcaaa
rsRNA-7648-n	YES	YES	YES	YES	YES	YES	gctactcaggaggctgaggtgggaggatcactggagctcaggagtttgaggctacagtgagctatgatgtcatcactgcactccagcctgggcacagagcaagactctgtctttttctttttttttttttttttttAagggggaactcattcctcttcct
rsRNA-7680-n	YES	YES	YES	YES	YES	NO	cccgagtagctggtactacaggcatgtggcatgacacctggctaatttttgtattttttgtacggatggggttttgccatgttgtccaggctggGAGGATGGGACCTTTTAGGTCACATTCTTGGAGGCTTCCTGGGCAGGTGCTTCCTGTTTATTCTTC
rsRNA-7689-n	YES	YES	YES	YES	YES	YES	agccaggcatggtggcgggcacctgtagtcccagctactcaggaggctgaggcaggagaatgacgtgaacccgggacgcggagcttgcagtgagccgagatcttgccactgcactccagcctgggcgacagagcgagactccatctcaaaaaaaaaaaaa
rsRNA-7708-n	YES	YES	YES	YES	YES	YES	atcagagcgagactccatctcaaaaacaaacaaacaaaaaaactagccagatgtggtggcacatgtctgtaggcccagctactggaatctgtagtcctaggatcacttgagcccaggagttcaaggtcgcagtgagctacgatggtcccactgcactcta
rsRNA-7694-n	YES	YES	YES	YES	YES	YES	tcgaactcctggcctcaggtgatccgccaacctcgacctcccaaagtgctgggattacaggcatgatccaccgagcccggTTTAggttgttacctttgaatactttgtggacactcatgtggatgagggcctggccttgtcccgtgtggccttctagaag
rsRNA-7655-n	YES	YES	YES	YES	YES	YES	cgcttgtaatcccaacactttgggaggctgaggtgggcggatcacctgaggtcaggagttcatggccagcctgaccaacatagtgaaaccccatctctagtaaaaatacaaaattagctgggtgtggtggcgcatatgcctgtaatcccagctactcagg
rsRNA-7718-n	YES	YES	YES	YES	YES	YES	CCTCTGTTTCTGCTCAATCTTTATTTATTTGtttattttcatttttaaggtttttttttttttgagagacagggtctccccttgtcacacaggctggagtacagtggtgtgactttggctcactgcagccttgacctcctgagctcaggcaatcctccca
rsRNA-7686-n	YES	YES	YES	YES	YES	YES	tttttgtagagatggggtcttgctatgtttcccaggctggtcttgaactcctaggctcaagcagtcctcccacttcagtttcccaaagtgctgggatgacaggcatgagccagtgcacctggccCAAAGTCATATTTTTACTTCTAACGTAGTTCAGCCT
rsRNA-7641-n	YES	YES	YES	YES	YES	YES	atacaaaaattaggctgggttcagtggctcacgcctgtaatcccagcactttgggaggccgaggcagacagatcacgatgtcaggagtttaagaccagcctgaccaatatcgtgaaaccctatctctactaaaaatacaaaaaattagccaggcgtggtg
rsRNA-7625-n	YES	YES	YES	YES	YES	YES	gcctctaatcgcagcactttgagaggctgaggcggacagatcacttgaggtcaggagttggagaccagcccggccagcatggtgcaaccccgtctctactaaaaatacgaaaattagctgggcgctgtggtgcatgcctgtaatcccagctgctccagag
rsRNA-7747-n	YES	YES	YES	YES	YES	NO	TTTGGGGAGTTTCATACAGTGAGGTTGCCAGAAAGTGCGGAGGACAGCAGGGCTGGCAGCTAGCAGAGGGAATGGACAGGCACCACTGTCCTGCAGGGGAAAACGGGGCAGATGGGGCTGGCTGGAGCCAGGCAGTGCCCCCTCGGGGCTTCATGGGCAG
rsRNA-7612-n	NO	NO	YES	YES	YES	YES	tcacgaactcctgacctcaggtgatcgcctgcctcggcctcccgtagtgttgggattacaggcgtgggccaccgcgccgggcccatgaactgtacactttaaataggtgagttatatgatatgtgcattgtccctcagtaaagctgttatgaaaCAATCT
rsRNA-8827-n	YES	YES	YES	YES	YES	YES	aacatggtgaaacactgcctctactaaaaatacaaaaattagccgagtgtggtggcgcacacgcctgtcatcccagctgcttgggaggctgagatgggagaatagcctgaactggggtggcggaggttgcagtgaaccgagattgagtcagtgcactcca
rsRNA-46-n	NO	NO	YES	YES	YES	YES	cctcccgggttcaagtaattctactgcctcagtctcccaagtagcgggattacaaatgcccaccaccacgcccggctaattttttgtatttttagtagagacggggtttcatcatgttggtcaggctggtctcaaactcctgacctcaggtgatccacct
rsRNA-44-n	YES	YES	YES	YES	YES	YES	cgtctgcaatcccggcacctcgggaggctgaggctggcagatcactcacggttaggagctggagaccagcccggccaacacagcgaaaccccgtctccaccaaaaaaatacgaaaaccagtcaggcgtggcagcgcgcgcctgcaatggcaggcgctggg
rsRNA-52-n	YES	YES	YES	YES	YES	YES	taattttttgtatttttagtagagacggggtttcaccgttttagccgggatggtctcgatctcctgacctcgtgatccgcccgcctcggcctcccaaagtgctgggattacaggcgtgagccaccgcgcccggccaggtgtagattttttttgtggggga
rsRNA-83-n	YES	YES	YES	YES	YES	YES	agtctcagctactcagaaggctcaggcaggaggattgccagagcccaggagttcaaggctgcagtgaaccatgatcacagcactgcactccagcctgggtgacagagcaagaccctgcctctaaaaaaaaaaaaaaaaaaaAACTGTGATGAACATTGAT
rsRNA-78-n	YES	YES	YES	YES	YES	YES	tagagacagggtttcactgtgtaggccaggctggtctcaaactcctgacctcatgatctgcccacctcggcctaccaaagtactgggattacaggcgtgagccaccatgcccagccTACtttttaagacagggtctcactttgtcacccaggctggagtg
rsRNA-131-n	YES	YES	YES	YES	YES	YES	ccgggcgcggtggctcacgcctgtaatcccagcactttgggaggccgaggtgggcagatcacgaggtcaggagatcgagactatcctggctaacacggtgaaacctcttctctactaaaaatacaaaaaattagccgggcgcggtggcgggcgcctgtag
rsRNA-126-n	YES	YES	YES	YES	YES	YES	attccatggtttatatgtgccacattttctttatccagtctatcattgatgggcatctgggttggttccaagtctttgctattgtgaatagtgctgcaataTAAATCTTTTTAACACACATTTCAGGCCACTTGTTTAGAGAAGACCCAACTGCTTCCTA
rsRNA-163-n	YES	YES	YES	YES	YES	YES	cacagtggctcacatctgcaatcccagcactttgggaggccaaggcatgtggctcacctgaggtcaggagttcaagaccagcctgaccaacatggtgaaaccctgtctctactaaaaatacaaaatttagctgggcatggtggtcggtgcctgtaatccc
rsRNA-162-n	NO	NO	YES	YES	YES	YES	GCCAAGTCTGGTCTGAAAAGCATGGATAGACAAGATATGCCTTTAAATAAGGAtgtaatcccagcactttgggaggccaaggcagatcacttgaggtcaggtgttcgagatcagcctggccaacatggcgaaaccctgtctctactaaaaatacaaaatt
rsRNA-185-n	YES	YES	YES	YES	YES	YES	tgactgaggcatgaggattgcttgaacgcgggaggtggaagttgcagtgagccgagatcgtgccactacactccagccagagtgacagagtgagactctgtctcaaaaaaaaaaaaaaaaaaaaaacaaaTAACACCATTATCTTGATAAAATAATCTTC
rsRNA-225-n	NO	NO	YES	YES	YES	YES	tgggtgaaggacatgaacagacacttctcaaaagaagacatttatgtagccaaaagacacatgaaaaaatgctcatcatcagtggccatcagagaaatgcaaatcaaaaccacaatgaaataccatctcacaccagttagaatggcgatcattaaaaagt
rsRNA-229-n	YES	YES	YES	YES	YES	YES	cacataaatattcctgttattccttgaacaGAACAAAGCAAAACTTCTAgtcaggtgcggtggctcatgcctgtagtcctagcactttgggaggctgaggtgggcagatgtcttgaacccaggagttggagatcagcctggacaacatggggaaacccat
rsRNA-234-n	YES	YES	YES	YES	YES	YES	TAATTGAggcttggcgcggtggcttatgcctgtaatcccagcacttcgggaggctgaggtgggtggatcatgaggtcaggagttcgagaccagcctggtcaccatggtgaaaccttgtctctactaaaaatacaaaaattagctgggcgtggtggtagat
rsRNA-312-n	YES	YES	YES	YES	NO	YES	tccacgctgcttttatgagctgtaacactcatcacagaggtctgcagcttcactcctgaagccagagagaccacgagcccaccaggaggaacaaacaactccagacgcaccgccttaagagctgtaacactcaccgcgaaggtctgcagcttcactcctg
rsRNA-381-n	YES	YES	YES	YES	YES	YES	cctcagcctcccaagtagctgggactacaggtgtatgccaccacgccaggctaatttttgtatttttagtagagatggggttttgccttgttggccaggctggtcttgaacttctgacctcaggtgatccacccacctcggcctcctaaagtgctgggat
rsRNA-377-n	YES	YES	YES	YES	YES	YES	taataataattagctaagtatggtagtgtgcgcctgtggtcccagctacatgggaagcagaggcaggaggatcacttgagcccagaagtttgaggttgcagtgagctatgatcacatcactgcactccagcctgggtaacagaggaaagaccctgtctca
rsRNA-376-n	YES	YES	YES	YES	YES	YES	caaggctcaagtgattctcctgcctcagcctcccgagtagctgggattacaggcgtgagccaccacgcccagctaatttttttgtatttttagtagacgaggggtttcaccatgttggccaggctggtttcaaactcctgacctcaagtgatccaccctc
rsRNA-395-n	YES	YES	YES	YES	YES	YES	gtccttataagaagagggaggccaggtgtggtggcccatgcctgtaatcccagcactttggaaggctgaggcaggaagatcacctgaggtcaggagttcaagaccagcctggccaacatggtgaaaccccatctccactaaaaatacaaaagttagctag
rsRNA-415-n	YES	YES	YES	NO	YES	YES	ctcagtggctcacgcctgtaatcccagcatcgaggcgggtggatcacgaggtcaggagttcaacaccagcctagccaacatggtgaaaccccatctctactaaaaatacacaaattagccaggcgtggcactgggcgcctataatctcagctactcagga
rsRNA-437-n	YES	YES	YES	YES	YES	YES	TGGTCAAGAGCATTGGAGCAggccagttgtggttgctcttgcctgtagtcccagcactttgggaggccaggagttcaagaccagtcctggacacagggagacccagtctattaaaaactaacaaataaaaaaattaaaactagccacatgtggtggtgta
rsRNA-450-n	YES	YES	YES	YES	YES	YES	cccaggctggagtgcagtggcacgatctcagctctctgcaatctctgcctcccgggttcaagtgattctcctgcctcagcctcccgaatagctgggattacaggcatgtgccaccacaaccgggtaatttttcgtatttttactagagatggggtttcac
rsRNA-468-n	YES	YES	YES	YES	YES	YES	ccatgtagcacggattacaggcatgcaccaccatgcctggttaattttgtatttttagtagagacatggtttcaacatgttggttgggctagtctcaaactcccaacctcaggtgatccacctaccttggccttccaaagagctgggattataggtatga
rsRNA-490-n	YES	YES	YES	YES	YES	YES	aactgttttgtaaaaatacaaaaattagccagacgcctgtaatcccagctaaccttgggaggctgaggcaggagaatcacttgaacccaggaggtggaggctgcagtgagctgagatcggcaccactgcactccagccttggcaacagagcaagactctg
rsRNA-507-n	NO	NO	YES	YES	YES	YES	ctgtcacccaggctggagtgcagtggcacaatcttggctcactgaaagctctgcctcccaggttcacaccattctcctgcctcagcctcccaagtagctgggactacaggtgcccaacaccacgcccagctaatctttttttgcatttttagtagagacg
rsRNA-553-n	YES	YES	YES	YES	YES	YES	gatctcggctcactgcaacctctgcctcctgggctcaagtgattctcttgtctcagcctcccgagaagctgggactgcaagtgcgtactgcacccggcaaatttttgtatttttagtagacacgaggtttcaccatgttggctaggctggtctcaaaccc
rsRNA-577-n	YES	YES	YES	YES	YES	YES	ccaggttcaagcgattctcctgcctcagcctcccaagtagctgagactacaggtgtgcgccaccatgcccggctaatttttgtatttttagtagagacggggtttcactatgttggccaggctggtctcaaactcctgacctcataatctgcctgccttg
rsRNA-421-n	YES	YES	YES	YES	YES	YES	CCTGGAtttttttttttttttttcagatggaatctagttctgttgccaggctggagtgcagtggcgccatctcggctcattgcaacctctgcctcctggtttcaagcgattctgctgcctcagcctcctgagtagctaggactacaggcgcccgccacca
rsRNA-585-n	YES	YES	YES	YES	YES	YES	tatttttggtagagacggggtttcaccatgttggccaggctggtctcggtctcttgacctcgtgatccgcctgcctcagcctcccaaagtgctggggttacaggtgtgagccactgcgaccggccaaaactcatgttttaagaaagtttatgaatttgct
rsRNA-647-n	YES	YES	YES	NO	YES	YES	tcccgagcagctgggattacaggtgtgcaccaccataccttgctaatttttatatttttagtagagacagggttttgccatgttggcttggctagtctcgaactcctgacctcaggagatccgcctgcctcagcttccaaagtgctggggttacaggtgt
rsRNA-627-n	YES	YES	YES	YES	YES	YES	ctaattttttgtatttttagtagagacggggtttcaccgttatagccgggatggtctcgatctcctgacctcgtgatccgcccgcctcggcctcccaaagtgctgggattacaggcgtgagccaccgcgcccggccTATAATCATCTTTTCACATTATTA
rsRNA-596-n	YES	YES	YES	NO	YES	YES	ggtggcgggcacctgtaaccccagctacttgggaggctgaggcaggagaatcacttgaacccaggaggcggaggttgcagtgagcccagatggcgccactgcactccagcctaggtgacagagcgaggctccgtctcaaaaaaaaaaaaacagaaaaaag
rsRNA-839-n	YES	YES	YES	YES	YES	YES	cgaggcgggtggatcacttgaggtcaggagttggagaccagcttggccaacatggtgaaaccctgtctctactaaaaatacaaaaattagcctgggatggtggtgcgtgcctgtcgtcccagctactccaggaaactgaggcaagggactcacttgaact
rsRNA-893-n	YES	YES	YES	YES	YES	YES	AAGGTATGTGAGttatctttttttttttttttgagacagagtttcactcttgttacccaggctggagtgcaatggcatgatcttggctcaccgcaacctccacctcctgggttcaagcaattctcctgcctcagcctcccgagtagctgggattacaggc
rsRNA-1020-n	YES	YES	YES	YES	YES	YES	tgtggctcacacctgtaatcccagcactttgggaagccgcggtggacagatcacaaggtcaggagatcaagaccatcctggctaacatggtgaaaccccgtctctactaaaaatacaaaaaattagctgggcatggaggcactcgcctgtagtcgcagct
rsRNA-1095-n	YES	YES	YES	NO	YES	YES	acaaggtgaaaccccgtctctactaaaaatacaaaaaattagccgggcgcggtggcgggcgcctgtagtcccagctactcgggaggctgaggcaggagaatggcgtgaacccgggaagcggagcttgcagtgagccgagattgcgccactgcagtccgca
rsRNA-1005-n	YES	YES	YES	YES	YES	YES	tggctcactcctgcaatcccagcactttgggaggccaaggtgggtggaggtcaggagttcaagatcagcctagccaacatggtgaaaccccgtctctactaaaacaaaaaatcaaccaggtgtggtggcaggcacctctatttccagctacttgggaggc
rsRNA-1113-n	YES	YES	YES	YES	YES	YES	TTGCTGAACTTTACTCCTTCCTTCATTAAAAAACTAGATTTTTGCTTggtgcagtggcttgtgcctgtaatctcagcactttgggaggctgagtagagcctggacaacattgcaagaccctatctctacaaaaaaataaaaaaaattagccaggcatggt
rsRNA-1131-n	YES	YES	YES	YES	YES	YES	agctacttgcaaggctgagtcaggagaaatgattgaacctgggagatggaggttgcagtgagcccagatcgtaccactgcactccagcctggaaacaaagcaagacttcatctcaaaaaataaaaattaaaaaaaaaTAATAATAACCTATATCTGTCAA
rsRNA-1112-n	YES	YES	YES	YES	YES	YES	tttgggaggctgaggcggtggatcatgaggtcaggagctcgagaccagcccggccaagatggtgaaaccccgtctctactaaagatacaaaaaaaaaaaaaaaatagcttgaagtggtggtgagcgcctgtaatcccagttattcaggaggctgaggcag
rsRNA-1187-n	YES	YES	YES	YES	YES	YES	ctgcaacctccacctcctgggttcaagtgattctcctgcctcagcgtcctgagtagctggcattacaggcgcacaccaccatgcccggctaatttttatatttttagtacagacggggtttcaccgtgttggccaggctggccttgaactcctgatctcc
rsRNA-1203-n	YES	YES	YES	NO	YES	YES	gcatgatcttggcttaccgcagcctccacctgccaggctcaagtgatcctcccacgtcagcctcctgagaagctggggctacaggtgcatgccaccatgtgtggctaacttttgtatttttagtagagatagggtttcaccatgttgcctaggctggtct
rsRNA-1189-n	YES	YES	YES	YES	YES	YES	tgccatcatgcccggctaattttttgtatctttagtagagatggggtttcaccatgttagccaggctggtcttcaactcctgacctgaactcgtgatccgcctgcctcagcctcccaaagtgctgggattacaggcttgagccaccatgccGGCAGGATT
rsRNA-1246-n	YES	YES	YES	YES	YES	YES	tgagaaactaaatttttaattttattttaactaaaacttaggccaggcacagtggttcaggcctgtaatcctagcactttgggaggctaagatgtgaggattgcttgagcacaggaattcaagaccagcctgggcaacatagtgagaccccatctctaca
rsRNA-1368-n	YES	YES	YES	YES	YES	YES	agattcaagtgattctcctgcctcaacctccagaatagctgggattacaggcgcccaacaccatgcccagctaatttttgtatttttagtagagacagggtttcatcatgttggccaggctggtctcctgacctcaggtgatccgcccacctcggcctcc
rsRNA-1532-n	YES	YES	YES	YES	YES	YES	cgaggtgggtggatcacaaggtcagaagatcgagaccatcctggctaacacggtgaaaccctgtctctactaaaaacacaaaaaattagttgggcgtggtggcgggcgcctgtagtcctagctactctggaggctgaggcaggagaatggtgtgaacctg
rsRNA-1491-n	YES	YES	YES	NO	NO	YES	tcactgcaacctctgccttccaggttcaagcgattctcctgcctcagcctcccgaatagctgggactacaggcacgcgccaccacacccggctaatttttgtatttacagtagagatggggtttcaccataatggccaggctggtctcgaactcctgacc
rsRNA-1641-n	NO	NO	YES	NO	YES	YES	ctgggtttcactgtattagccaagatggtctcgatctcctgacctcgtgatccacccacctcggcctcccaaagtgctgggattacaggtgtgggccaccgcacccggccagaactcaatttttatctgttggtgagataatataggtcaagtatatagc
rsRNA-1774-n	YES	YES	YES	YES	YES	YES	aggtcgggagttcgagaccagcctgaccaaaatggcgaaaccccctctctactaaaaatacaaaaaaattagccgggcatggtggcacatgcctgtaatcccagctactctgaaggctgaggcaggagaattgcttgaacccaggaggcagaggttgcag
rsRNA-1776-n	YES	YES	YES	YES	YES	YES	tttgggaggccgaggtgggcagatcacctgagatcaggagtttgagaccagcctgaccaacatggagaaaccccatctctactaaaaatacaaaattagccaggtgtggtggtgcatgcctgtgatcccagctactcaggaggatgaggcaggagaatcg
rsRNA-1797-n	YES	YES	YES	YES	YES	YES	aattgtcagtagaggccagggaagaatgagtgcaggaggaaaagggttttgcttcctggttccattgccagctctgcaggcccctgcggtgtgcgaggcctgccccagcaccaggcttctgcggtggatgtggtttcccagtgcctcacgccagcagcaa
rsRNA-1875-n	YES	YES	YES	NO	YES	YES	agacggggttttgccatgttgcgcagactggtcctgaactcctggtctcaagtgatccgtcagtctcagcctcccagagtgctgggattacaggtgtgaacccctgcaccgagccAAAAATAAATACATAAATAAATAACtttttttgaaacagggtctc
rsRNA-1899-n	YES	YES	YES	YES	YES	YES	GGAATACTTAGATTTTTATACTATCAAAtttctatttcttttcttttgttttagatggagtctcgctttgtcacccatgctggagtgcagtggtgcgatcttggctcactgcaacctatgcctcccgggttcaagcgattctcttgcctcagccttccaa
rsRNA-1906-n	NO	NO	YES	YES	YES	YES	cctctgtctcccaggctggaatgtagtgatgcaatcacggttcactgaagttttgacctccccagctcaaacaatcctcccacctcaacctcccaaataggtgggactacaggcacacaccaccatacccagctaattttttttttttttttttttttag
rsRNA-1956-n	YES	YES	YES	YES	YES	YES	aacgcggtgaaaccctgtctctactaaaaatacaaaaaaattagctgggtgtggtggcgggcgcctgtagtcccagctacttgggaggctgaggcaggagaatggcgtgaacccgggaggcggagcttgcagttagcccagatcgcgccactgcactcca
rsRNA-2056-n	YES	YES	YES	YES	YES	YES	ctgtctctgttgcccaggctgctctgctcactgcaacctccatctcctgtgttcaagcaattctcctgcctcagactcccaaatagctgggaatacaggcacctgccaccacttctggctaatttttgtatttttagtagagatggagtttTgccaggca
rsRNA-2063-n	YES	YES	YES	YES	YES	YES	gctcgaatctgggaggcagaggttgcagtgagctgagatcacaccactgcattccagcctgggcgacagagtgagactccgtctcaacaacaacaacaacaaaaaaTCTagcaagtccgacatagcaagtttttcctccagcatgggcatagttcactgt
rsRNA-1729-n	NO	NO	YES	YES	YES	YES	acggggtttcaccgtgttagccaggatggtctcgatctcctgatctcctgatctgcccgcctcggcctcccaaagtgctgggattacaggcgtgagccaccgcgcccggctataaacttttctttaaccaaaatcacattcaattttttttttttgaaat
rsRNA-2060-n	YES	YES	YES	YES	YES	YES	agagatggggtttcaccacattggtcaggatggtcttgatctcttgacctcgtgatctgcttgcctcggcctcccaaagtgctgggattacaggtgtgaTGTgttctcaattttaacgttaaacttattaatcttattttatagctagagttttttgtgc
rsRNA-2172-n	YES	YES	YES	YES	YES	YES	acccaggctagagtgcaatggtgcaatctgggctcactgcaacctctgcctcccaggttcaagcaattctcctgcctcagcctcccgagtagctgggattataggtgcacaccaacatgcccagataatttttgtatttttagtagggatgaggttttac
rsRNA-2177-n	YES	YES	YES	YES	YES	YES	attttagtagagatggagtttctgcatgtaggtcaggctgttcttgaactcctgacctcaggtgatccacccaccttggcctcccaaagtgctgggattacaggcttgagccaccgcgactggcGTATCAAGCATTTTTAATGTCAGACATTCTAGAATC
rsRNA-2209-n	YES	YES	YES	YES	YES	YES	CGggccgggtgcagtggctcacgcctgtaatcgcagcactttgggaggccaaggtgggcagatcacgaggtcaggagatcgaggccatcctgactaacaaggtggaaccccgtctctactaaaaacacaaaaaattagccgggcatggtggcgggcgcct
rsRNA-2269-n	YES	YES	YES	YES	YES	YES	ccacactcagctaatttttgtgtttttagtggagacaaggtttcaccatgttggccaggctggtctcgaactcccgacctcaggtgatctgcctacttctgcctcccaaagtgttgggattacaggagtgagccactgcacctggGCTAATTTTAATTAC
rsRNA-2258-n	YES	YES	YES	YES	YES	YES	ccaggctggagtgcagtggtgcgatctcagctcaccgcaacctctgcctcctgggttcaagtgattctcctgcctcagcctcccgagtagctgggattacaggcatgcaccactgcgcccagctaattttgtatttttagtacagatggggtttcaccat
rsRNA-2281-n	YES	YES	YES	YES	YES	YES	ccatacccagctaattttgtatttttcgtagagacggggtttcagcatgttggccaggctggtctcgaactcctaacctcaggtgatccacccacctcagcctcccaaagtgctgggattacaggcgtgagccaccgcatccagccatttttcttccttt
rsRNA-2297-n	YES	YES	YES	YES	YES	YES	tggctcatgcctgtaatcccagcactttgggaggccgagtggggcagatcacgaggtcaggagatcgagaccatcctggctaacgtggtgaaactccatctctactaaaaatacaaaaaattagccaggtgtgatgatgggcgcctgtagtcccagctac
rsRNA-2317-n	NO	NO	YES	YES	YES	YES	cctgagtagctgggactacaggcacgggccaccacgcctggctaatttttttgtatttttagtagagacggagtttcaccgtgttagccaggatggtctcgaactcctgacctcgtgatccgcccacctcggcctcccaaagtgctgggattacaggcat
rsRNA-2338-n	YES	YES	YES	YES	YES	YES	acctcgtacctgggactacaggtgcaggccaccacgcccagctaagttttgtattttttgcagagatggggtttcagcatgttgtctgggctcgaagcaatccacccgcctcagcctcccaaagtgctgggattacagacatgagcacctggccACACCT
rsRNA-2232-n	YES	YES	YES	YES	YES	YES	aaattagccaggtgtgatggcacatgtaatcccagctactcgaggggctgaggcaggagaatggtttgaacccgggaggtggttgcagtgagctgagattgtgcctctgcactccagcctgggcgacagagtgagactccctctcaaaaaaaaaaaaaaa
rsRNA-2372-n	NO	NO	YES	YES	YES	YES	ccaggctggagtgcagtggtatgatctcagctcattgcaacctctgcctcctggcttcaagcaattctcctgcctcagcctcccaagtagctgggactacaggcgcctgccaccatgcccagctaattttttgtatttttagtagagatggggtttcacc
rsRNA-2579-n	YES	YES	YES	YES	YES	YES	TGCAGCTCTAgctgtgcgtggtggctcacgcctctaatcccagcactttggaaggctgaggtgggcagatcacctgaggtcaggagttcaagacaggcctggccaacatagtgaaaccccttctctactaaaaatacaaaaatatagctgggcgtggtgg
rsRNA-2607-n	YES	YES	YES	YES	YES	YES	tctcactctgttgcccaggctggagtgcagtggcataatttttttttttttttgtatttttagtagagacagggtttcaccgtgttggccagggtggtctcgatcttctgacctcgtgatccacccacctcagcctcccaaagtactgggattacaggcg
rsRNA-2557-n	YES	YES	YES	YES	YES	YES	catggtggcaggtgcctgtagtcccagctacttgggaggctgaggcaggagaatggcatgaacctgggaggcagagcttgcagtgagctgagattgtgccactgcactccagcctgggcgacagagcgaaaactctgtctcaaaaaaaaaaaaaaaaaaa
rsRNA-2619-n	YES	YES	YES	YES	YES	YES	cagctagcaggaagagggaagggaaaagacatgacctctctttttttttttttctgagacagagtcttgctctgtctccagcctggagcgcagtggcatgatctcagctcactgcaacctccaactccctggttcaagtgattctcctgtgtcagcctct
rsRNA-2838-n	YES	YES	YES	YES	YES	YES	acatagtgaaaccccgtctctactaaaaatacaaaaattagccaggtgtggtggtgtgtgcatgtaatcccagctattcgggaggctgaggcaggagattcacttgagcctgggaggtggaggttgcagtgagccgagatggtgtcactgcaccccagta
rsRNA-2798-n	YES	YES	YES	YES	YES	YES	ccagaccagcctggccaacatggtgaaccccaccccccccccaccatctctattaaaaatacaaaaattagccgggcatggtggtgggtgcctgtaatcccagctgcttgggaggctgagacaggagaatgacttgaacctgggaggtggaagttgcagt
rsRNA-2851-n	YES	YES	YES	YES	YES	YES	taaaaatataaaaatcacccaggggtggtggcttgagcctgtaatcccagctacttgggaggctgaggcaggagaatcacttgaacccgggaggcagaggttgcagtgagctgagatcatgccactgcactccagcctggatgatagaatgagactctgt
rsRNA-2782-n	YES	YES	YES	YES	YES	YES	tctgctgcccaggctggagtgtagtggcaccatctcaactcactgcaacctccacctcctgggttcaagtgattcttctgcctcaacctcccaagtaactgggattatagtcatcaggcccggccaaGCAttttctagttattaggagactgcctttccc
rsRNA-2880-n	YES	YES	YES	YES	YES	YES	tcccgggttcaaccagttcttccacctcagcctcccgagcagctgggactacaggcatgcgccaccatgcccggctaatttttgtacttttagtagagacagggtttcactatgttggccaggctggtctcgaactcctgatcttgtgatccgcccgcct
rsRNA-2927-n	YES	YES	YES	NO	YES	YES	gggcgcctgtagtcccagctacttgggaggctgaggcaggagaatggcacgaaccccagaggcagaggttgcagtgagccaagatcgcgccactgcaccccagcccgggtgacagagcgagactccgtctcaaaaaaaaaaaaaaaaaagaaaaaaagaa
rsRNA-2971-n	YES	YES	YES	YES	YES	NO	AATGAGGTTTGCTCTCAAGTTGCCTAAGCTGAGACTTTCCTGTCTAACTGAAAACTTGCAACATTGAAGCAAAGAGCTGCTCCTGTGGGTTATATTTTGGGGCATTTCTTCCAGCTCAGATGGGAAATTTGAGATAAATTTGTGTAATGTTTTAGGAATT
rsRNA-2959-n	YES	YES	YES	YES	YES	YES	acttgggagcctgaggcaggagaatcatttgaacttgggagatgcaggttgtagtgagccgagattgtgccattgcactccagtcttggcaacaaaagtgaaactccatctcaaaaataaaaatgagaataaaataaaaTAATGTTTCCATAAAATTCCA
rsRNA-3111-n	YES	YES	YES	YES	YES	YES	gctgaggtgagtggatcatttgaggtcaggaattcgagaccagcctgaccaacacggtgaaaccccatctctactaaaaataccaaaaaaattagtcaagcgtcgtggcacatgcttgtagtcccagctactcgggaggctgaggcagaagaactgcatg
rsRNA-3070-n	NO	NO	YES	YES	YES	YES	tccagctacttgggaggtgaggtgggagaattgcctgagcctgggaggttaaggctgcagtgagccgagatcacaccactgcactccagactgggtgacagagggagaccttgtctcgggaaagaaaaaaaaaaagtctaaaaaggccagcaaagcagca
rsRNA-3109-n	YES	YES	YES	YES	YES	YES	cctgagtagctgggattacatgcacacagcaccataccctgctaatttttgtgtatttagtagagatgaggtttccccatgtcgaccaggctggtctagaactcttgacctcaggtgatccacctgcctcggcctcccagagtgctgggattaaaggcgt
rsRNA-3077-n	YES	YES	YES	YES	YES	YES	agctcagttaccagacatgtgagcaaagaaatcatcttataagtgggtccccttggacaggtgtggtgactcatgcctgtaatgccaacactttgggaggccgaggtgggtggatcacctgcggtcaggagttcaagaccagcctggccaacatggtgaa
rsRNA-3152-n	NO	NO	YES	YES	YES	YES	cccgggtagctgggattacaggcatgcgccaccacgcccagcttactttgtatttttagtagagacgaggtttcaccatgttggacaggctggtctcgaactcctgatctcaggtgatccacctgcctcggcctcccaaaatgctgggattacaggtatg
rsRNA-3261-n	YES	YES	YES	YES	YES	YES	ttttgttttttgttttttgtttttttttttagatggagtctcgctctgtcgcccgggctagagtgcagtggcgcgatctcggctcactgcaagcttcaactcccgggttcacaccattcttctgcctcagcctccccagcagctgggactacaggcgcac
rsRNA-3328-n	YES	YES	YES	YES	YES	YES	ggtgcacgcacccactgacctgtgcccactgtctggcactccctagtgagatgaacccggtacctcagatggaaatgcagaaatcacctgtcttctgcgtcgctcaggctgggagctgtagaccggagctgttcctattcggccatcttggctcctcccc
rsRNA-3336-n	YES	YES	YES	YES	YES	YES	cccagctactccggagctgaggcaggggaatcgcttgaacctgggaggcggaggttgcagtgagccgagatcacgccactgcacacaagcctggccacagagcaagactgtctcaaaaaaaaaaaaaaaaaaaaaaaaaacaaTGTTTAAGAACAATCTA
rsRNA-3351-n	NO	NO	YES	NO	YES	YES	aagtataataataaaaaaaaagttaaaatgagttaaaattatcccactgcactccagcctaagcaacagagcaagaccctgtctctaaacaaaagcaaacaaaCAAACGAAAacctctggataaagattgtggattaagaacactcataaaccctcacac
rsRNA-3366-n	NO	NO	YES	YES	YES	YES	ctcctgagtagctgggattacaggcacctgccaccacgcccagctaatttttgtatttttagtaaagacagggtttcaccatgttggccaagctggtctcgaactcctggcctcagatgatccacctgcctcggtctcccaaagtgcttggattacaggc
rsRNA-3375-n	YES	YES	YES	YES	YES	YES	acagggtttcaccatgttggccaggctggtctcaaattcctgaactcaagtgatctgcctgccttggcctcccaaagtgctgggattacaggcatgagccactgtgcccagccTAAGTCATGCATTttctaaagaaatcaaacatttaagacacagtcca
rsRNA-3365-n	YES	YES	YES	YES	YES	YES	cgctctctcactcaggctagaatgcagtggtgcaatctcggctcactgcaacctccgcctcccaggttcaagtgattctcctgcctcagtctcccgagtagctgagattacaggcgtgcaccatcacgcccagctagtttttgtatttttagtagagatg
rsRNA-3385-n	YES	YES	YES	NO	YES	YES	agacaggtggataacttgaggtcaggagttctagactaccctggccaacatggtgaaaccccatctctactaaaaatacaaaattagctgggcattgtggcgaatgcctgtaatcccagctacttgggaggctgaggcaggagaattgcttcaacctggg
rsRNA-3380-n	NO	NO	YES	YES	YES	YES	AAATTTATTCTTTTACTGCAAATCTCTTCCCAAATGATGGGTGATGGAAGGTCTGCTCACTGTCTCTCTCTGCCTCATTTAATTGATGTGGCACCATAAACTCCATCAAAGGGCCAATATAATTGAGCTTTATTACAATGGAAGTCTGCCACCGTGTTAA
rsRNA-3401-n	YES	YES	YES	YES	YES	YES	catgtcccaccatgcccagctgatttttatattttaagtagagacggagtttcgccatgttggccaggctggtcttgaactcctgacctcaagtgatccaaccgccttggcctcccaaagtgctggaattacaggtgtgaaccaccaggcctggtcAGTT
rsRNA-3192-n	YES	YES	YES	YES	YES	YES	agagacagggtttcaccgtgttggccaggctggtctcaaactcctgaccgcaggtgatccgcccgccttggcctcccaaagtgctgagattaaaggcatgagGATTATCATATTCTAAATGGCAATAGAGCACTAAGACTATAAATAAGTCTCAGTAGTA
rsRNA-3534-n	NO	NO	YES	YES	YES	YES	aaaggacatgaactcaccattttttatggctgcatagtattccatggtgtatgtgtgccacattttcttaatccagtctatcattgttggacatttgggttggttccaagtctttgctattgtgaatagtgccacaataaacatacgtgtgcatgtgtct
rsRNA-3667-n	YES	YES	YES	YES	YES	YES	aggagggcagatcacgaggtcaggagatcgagaccatcctggctaacacggtgacactccgtctctactaaaaatacaaaaaaaattagccgagcgtggtggtgggcgcctgtaggtagtcccagctactcaggaggctgaggcagaagaatggcgtgaa
rsRNA-3671-n	YES	YES	YES	NO	YES	YES	tttcagctactcaggaggctgaagtgggaggatcacctgagcccatgaggttgagtgaactgtgttcgcacaactgcactaataatcagggaaatgtattaataaataaaatccacaattagataccacctcaccccagttagaatggctattatcaaaa
rsRNA-3813-n	YES	YES	YES	YES	YES	YES	atggcatgaacttggctcaccgcaacctccgcctccagggttcaagtgattctcctgcctcggcctccagagtagctgggattacaggcatgcaccaccatgcccagctaattttgtatcttttagtagaaacggggtttcttcatgttggtcaggctgg
rsRNA-3742-n	YES	YES	YES	YES	YES	YES	caccgcaccccgccTGGAAGCCTCATTTCTAAAACATGTTGGtttcttttttttttcttttgaagcggagtttcgctcttattgcccagactggagtgcaatggcgcgatcttggctcaccacaacctttgcctctcgggttcaagcgattctcctgcct
rsRNA-3956-n	NO	NO	YES	NO	YES	YES	agctacttcagaggctgaggcaggaggatctcttgatctcaggtcaaggatgcagtgagttatgatcacactattgcactccagcatgggcaacagagagaaaccctatctttaaataaataaataaataaaAATAAAATGTaggttaaggaatggaagt
rsRNA-4115-n	YES	YES	YES	YES	YES	YES	gagacggggtttcaccatgttggccaggctggtctcaaactcctggcctcaggtgatccacctgcctcggcctcccaaagtgctgggattacagacgtgagccaccatgcccggtcAAATTTACCTTTTAGATTCACATATTACCACCAGAAGAATGCTT
rsRNA-4196-n	YES	YES	YES	YES	YES	YES	gcctgtaatctcagcactttggaaggccaaggagggtggatgacctgaggtcaggagttccagaccagccttgccaacatggtgaaaccctgtctctactaaaaacacacacaaaaaaaattagccgagtgtggtggcgggcgtctgtaaccccagctac
rsRNA-4137-n	NO	NO	YES	YES	YES	YES	ttgatctcttgacctcgtgatccgtctgcctcagccccctaaagtgctgggacaggcatgagccgccgcgcctggccAAACCTTTGTTTTTATACAACCATAGAACCATGGGCTAAGAAACATAATTCTATTTAGTATCCTATACATAGTTTGCAAAAGG
rsRNA-4131-n	NO	NO	YES	YES	YES	YES	ctccaactcctgacctcaagtgatccacccgccttggcctcccaaagtgctgggattacaggcacaagccgccatgcctggccccatatctctttttttaataaaaatttttaatggttgttgcttttctgcccaagtaattgtcgccatcctcatgtcg
rsRNA-4328-n	NO	NO	YES	YES	YES	YES	TCTCGTATTATGTCATACTAAATACCGATTATCACTTTGTGTAGAAATAATACCAAAATGggccgggcgaggcggctcacgcctgtaatcccggcactttgggagaccgaggcggacggatcacgaggtcaggagatcaagaccatcctggctaacaagg
rsRNA-4287-n	YES	YES	YES	YES	YES	NO	agagtggggagggatagcattaggagatatacctaatgttaaatgacgagttaatgggtgcagcacaccaacatggcacatgtatacatatgtaacaaacctgcatgttgtgcacatgtaccctagaacttaaagtataattaataaaatttaaaaaaAA
rsRNA-4305-n	YES	YES	YES	YES	YES	YES	ggccaaggtgggtggattccctgagctcaggagtttgagaccagcctagctaacacggtgaaaccccgtctctactaaaatacaaaaaattagccgggtttggcggtgggcgcctttagtcccagctacttgggaggctgaggcaggagaatcgcttgaa
rsRNA-4258-n	YES	YES	YES	YES	YES	YES	ggcatgcaccaccatgcccagctgatttttgtatttttagtagaggtggggtttcaccatgttggccaggctggtcttgaactcctgacctctggtgatccacccgcctcagcctccctaagtgATAATTGATAATTGTAGCAAATGATTTGGGTTAAAT
rsRNA-4323-n	YES	YES	YES	YES	YES	YES	caggctggagtgcagtggcaggatcttggctcacttcaacctccgactcgctggttcaagtgattctcctgcctcagcctcctgagtagccaggattacagacatgtgccaccatgcccagctaatttttatatttttagtagagacagggtttcaccat
rsRNA-4486-n	YES	YES	YES	YES	YES	YES	cccgagcagctgggattacaggcccatgtcaccatgcccagctactttttgtatttttagtagacatggcgtttcaccatgttggccaggttggtctcgaactcctgacctcaggtgatttgcctgccttggcctcccaaagtgctgggattacaggtgt
rsRNA-4560-n	YES	YES	YES	YES	NO	YES	ttgttactggggctggagtacaatggcatgatctgggctcactacaacctccacctcccaagttcaagcaatcctcctgcctcagcctcccaagtagctgggattacaggcacccgccaccatgcctggctaatttttgtatttttagtagagacggggt
rsRNA-4515-n	YES	YES	YES	YES	YES	YES	cgcagtggctcacgtctgtaatcccagcactttgggaggctgaggcgggcggattatgaggtcaggagatcgagaccatcctggctaacacagtgaaaccccgtctctactaaaaatacaaaaattatctgggcgtggtggcgggcgcctgtagtcccag
rsRNA-4559-n	NO	NO	YES	YES	YES	YES	ggactcccagcctcaagcagtcatcttgctccgacttcccaaagtgctgggattacaggcatgagccaccatgcccagccCCATATAAGCATTTTAAATGCCGCTGGAAGGCTGGCTAGAAAGAAGACTTGAATAAAAGTGTCAGGTTCCACCCGGGGAG
rsRNA-4485-n	YES	YES	YES	YES	YES	YES	agcactctgggaggcgaggggggcagatcatttgaactcaggaattcaaaaccagcctgggcaacatggtgaaaccccatctgtactaaaaagaacacaaaaattagctgggcatggtggcatgcgcctcttgtcccagctacttgtgaggctgaggcac
rsRNA-4557-n	YES	YES	YES	YES	YES	YES	ccgcaatcccagcactttgggaggccgagatgggccgatcaccccaggtcaggaattggagaccagcgtggacaacatggtgaaaccccatctctactaaaaatacaaaaattagctgcgtatggtggcccacgcctgtaatctcagctactcaggaggc
rsRNA-4568-n	NO	NO	YES	YES	YES	NO	ATCTGCTCTTAAGACTCCATATGCAATATTCACAGTTTAAGttaaaatttatttacttatattttaatatatcaaatttctattactatcaacattaattttttaattaaattCTGCACTACTAGGCTCCATTTTGTTATTTTGGTGCCAATAATGAATA
rsRNA-4656-n	YES	YES	YES	YES	YES	YES	aagtttcactcttgttgcccaggctggagtgcaatggcgtgatctcagctcactgcaacctctgcctcccaggttcaagcgattctcctgcctcagcctcccaagtagctgggattacaagcatgtgccaagacactcggctaattttgtatttttagta
rsRNA-4787-n	YES	YES	YES	YES	YES	YES	GGCACCAGGGCTCAAAACACATACTGTACACAGTTTACCCACATAAAAAATTTACCCACATTAgccaggcatggtggctcatgcctgtaatcccagcactttgggaggccgaggtgggtggatcacaaggtcaggagatcgagactatcctggctaacac
rsRNA-4776-n	YES	YES	YES	YES	YES	YES	ctactcgggaggctgaggcaagagaatcacttgaacctaggaggtaaggttgcagtgagccgagattgcgccactgccctccagcctgggggacagagacacgctccgtctcaaaaaaaaaaaaaaaagaaagaaagaaagaaagaaagaaaaagaaaag
rsRNA-4760-n	YES	YES	YES	YES	YES	YES	GCACtttttttttttttcttctgagactgagtctcactctgttgctgaggctggagtgcagtggtgcaatctcagctcactgcaacctctgcctcccagattgaaacaattctcctgcctcagcctcccgagtagctgggattacaggcacctggctgat
rsRNA-4734-n	YES	YES	YES	YES	NO	NO	taaaatctgtcttttcttgctaatctatcatctgtctaatttgcaggccccccaaaactggacataagagggtagaggaacagtttttcctctcTGAGTTGGGAATGCAGACGGGGGTACTGCAAAGTCACCTACTTATTCACTTACAGCTGCCTGGGTT
rsRNA-4769-n	YES	YES	YES	YES	YES	YES	cacgcctgtaatcccagcactttgggaggctgaggcgggcggatcacgaggtctgaagatcgagaccatcctggctaacacgctgaaaccccgtctctactaaaaatacaaaacattagccgggcgtggtggcgggcacctgtagtcccagctactctgg
rsRNA-4875-n	NO	NO	YES	YES	YES	YES	aacctctgcctccagggttcaagccattcccctgcctcagcctcccaagtagctgggactacaggcatttgacaccatgcccagctaattttttgtgtttttagtacagatgaggtttcaccatgtcggccaggctggtcttgaactcctgacctcaagt
rsRNA-4880-n	NO	NO	YES	YES	YES	NO	ttgggaggctggggcaggcggatcacttgaggtcaggagttcaagaccagcctgaccaacatggcgaaaacccatctccaataaaaatatgaaaattagccaggcatggtggtgcacacctgtagtcccagctacttggaaggctgaggcacaagaattg
rsRNA-4939-n	NO	NO	YES	YES	YES	YES	ccaccatgcccagctaatttttttgtatttttagtagaaacggggtttcactgtgttagccaggatggtctcgatctcctgacctcgtgatccacccatctcagcctcccaaagtgctgggattacaggcatgagccaccgtgcccagccAACTTATCAT
rsRNA-4975-n	YES	YES	YES	NO	YES	YES	aattttttgtatttttagtagagacggggtttcaccatgttggccaggctggtgtcaaactcctgacctcgtgatccacctgccttggtctcccaaagtgctgggattacagcataagccaccacacccagccCCAAGAACCGGAATTtttatgggcgcc
rsRNA-5034-n	YES	YES	YES	YES	YES	YES	CTGGTTTATGCCGTAAAGAAACCAAACCAAAGAAACAGGAAAGAGAAAGACATgtgggggcatgcgactgtagtcccaactactcaggaggctgaggcaggaggatcccttgagccaaggagtttgaggctatagtgcacggtgattatgcctgtgaata
rsRNA-5263-n	YES	YES	YES	YES	YES	YES	gtttctactaaaaacagaaaaattagccaggcgtgatggtgcatgcctgtaatcccagctccttgggtggctgaggcatgagaattgcttgaacccagggggtggaagttgcagtgagccgagatcgtgccaggccacagccctccagcctgggcgacag
rsRNA-5460-n	YES	YES	YES	YES	YES	YES	cctcagcctcccaagtagctggaactataggcgcataccaccacgcccagctaatttttgtatttttagtagagacagggtctcgccacattggccaggctgttcttaagctcctgacctcaggtgatccacccacctcagcttcccaaagtgctgggat
rsRNA-5478-n	YES	YES	YES	YES	YES	YES	gttagctgggtgtggtggtgggcgtctgtagtcccagctactcgggaggctgaggcaggagaatggcgtgaacccgggaggcggagcttgcagtgagccgagatcttgccactgcactccagcctcggtgacagagcgagactccgtctcaaaaaaaaca
rsRNA-5449-n	YES	YES	YES	YES	YES	YES	taatataaaatcttttaaaattgtattaataCTTTAGCATACAATggctgggcatggtggctcatgcctctaatcccggctctttgggaaactgaagtgggcagattgcttgaatccaggagttcaagacaagtctgggcaacatggccaaaccccaatt
rsRNA-5529-n	YES	YES	YES	YES	YES	YES	gcttcttttttttttttttttgagacagagggtcactctgtagccaggctggagtgcagcggcgcgatttcagttcactgcaacctgcgtctccagggtcaaatgattctcccgcctcagcctcccaagtagctgggactacaggcgcacaccaccatgc
rsRNA-5618-n	YES	YES	YES	YES	YES	YES	gtagtggctcacgcctgtaatcctagcactttgggaggctgaggcaggcggatcacgcagtcaagagatcgagaccatcctggctaatacagtgaaaccctgtctctactaaaaatacaaaaaattagccgggcatggtggtgggcgcctgtagtgccag
rsRNA-5810-n	YES	YES	YES	YES	YES	YES	AAACGTTATATAAAAATAATTAGAAGCAggccagacgcggtggctcacacctgtaatcccagcactttgggaggccaaggcaggtgggtcagttgaggtcaggagttcaagaccagcctggccaacatggcaaaaccctgtttctactaaaaatacaaaa
rsRNA-5937-n	YES	YES	YES	YES	YES	YES	ctgcctcccgggttcaagcgattctcctgtctcagcctccagaatagctgggattacaggcatgcgccaacacaccaggctagttttgtatttttagtagagatggggtttctccatgttggtcaggctggtcttgaactcttgacctcaggtgatccac
rsRNA-5968-n	YES	YES	YES	YES	YES	YES	caggcgtggtggtgggtgcctatgatctcagctacccaggaggctgaggcaggagaagcacatgaacctgggaggcagaagttgcagtgagccaagattgtggcattgcactccagcctgggcgacagagtgagactccatctccaaaaaaataaacaaa
rsRNA-6001-n	YES	YES	YES	YES	YES	YES	gctaaaaatacaaaaattagccagacgtggtggcaagtgattgtaatcccagctactcgagaggctgaggcaggagaatcgcttgaaccttggaggcagaggttgcagtgagctgataccatgccactgcacttcagcctgggcaacagagcaagacctc
rsRNA-6203-n	NO	NO	YES	NO	NO	NO	CAAGCGCCTCTGCTGAGGTACATACcacacagacacacacacacacccatgcacagaaaccacaaacacactcatgcacacacacaTTAACACTAGAATACCCACACCTACACAGACCCCACAAACCTTCTTTACATTCAGATAAAACATGGGGGTTGGG
rsRNA-6239-n	YES	YES	YES	YES	YES	YES	aatcccagcactttgggaggctgaggcgggcagatcacctgaggtcgggagtttgagaccagcctgaccaacatggagaaacccgtctactaaaaatacaaaaaaattagccgggcgtcgtggcgcatgcctgtaatctcagctactcgggagactgagg
rsRNA-6344-n	YES	YES	YES	YES	YES	YES	cttggggaggctgaggcagggggatcacccggagcctaggaggttgaggctgcagtgagccgtgattgtgccacagcactctagcctgggtgacagagcaagatcctgtcccaaacaaccaaacaaacagaaaaGATACAGGGCAGCAACCAAAACATCA
rsRNA-6423-n	YES	YES	YES	YES	NO	YES	ttgttccccaggctggactgcaatggcgcaatctcggctcactgcaacctctgcctcccagggtcaagcgattctcatgcctcagcctcccgagtagctgggattagaggcacctatcaccacgcctggctaatttttgtatttttagtagagatggggt
rsRNA-6402-n	NO	NO	YES	YES	YES	YES	ctgcctcctgggttcaagccattctcctgcctcagcctcccaaatagctgggactagaggtgcccgccacaatgcctgactaatttttgtatttttagtagagacggggtttcaccatgttggccaggctggtcttgaactcttgatctcaggtgatcca
rsRNA-6515-n	YES	YES	YES	YES	YES	YES	cgtggtgacacatgcctataatcccagctactcaaatgtctgaggcaggagaatcatttgaacccaggaggcagaggttgcagtgagccaagatcatgccacagcactctggcctggacgacagagtaaggccctgtctcaaaacaaacaaacaaaaaaa
rsRNA-6513-n	YES	YES	YES	YES	YES	YES	aggaggattccttgagccaggaaagtggtggaatatgcctgtagtcccagctacttgggaggctgaggcaggaggatcacctcaaagcatgccgttcaaagcatgctgggcctatgaattgtcactgcactgcagcctgggcaacacagtgagatcTCTG
rsRNA-6586-n	NO	NO	YES	YES	YES	YES	gggaggataacttgagccctagggaggtcaacgttgcagtgagccatgatcacaccactaaattccagcctggacaacaaagcaagaccccgtcagaaaagagaagaaaagaagagaggagaggggaggggagggaggaggggagtggaagagagagaga
rsRNA-6496-n	YES	YES	YES	YES	YES	YES	cgccaccacacccggctaatttttttttttagtagagacggggtttcactgtgctagccaggacggtctcgatctcctcacctcatgatccgcccgcctcggcctcccaGTCCCTAGTCCTTTTtaaaaaatgttttaataagatgttgagtagatctaa
rsRNA-6583-n	NO	NO	YES	YES	YES	YES	gcatactaaagaaacaattctagtactttgagggggctgtggcaggaagatcgcttgagtctagaagttcaagtccagccaggacaacatagtgagaccccccttctctactaaacaataaaaaaaatcagccgggcatggtggcgtgtgcctgtagtct
rsRNA-6596-n	YES	YES	YES	YES	YES	YES	tcggctcactgcaacctctgcctcccaggttccagtgattctcctgcctcagcctcctgagtagatggaattataggcatgcacctggctaatttttgtatttttagtagtagagacgggttttcaccatgttggccaggctggtctcgaactcctgacc
rsRNA-6660-n	YES	YES	YES	YES	YES	YES	agtctcactctgtcacccaggctggagtgcagtggcgtgatctcggctcactgcaagctccgcctcccaggttcgagccattctcctgcctcagcctcccgagtagctgggaccacaggcacctgccaccacgcctggctaatattttgtatcttttttt
rsRNA-6640-n	YES	YES	YES	YES	YES	YES	ccaggtactcaggaggctgaggcaggagaattgcttgaacccgggaggtggaagttgcagtgagccgaggtcgcagcactgcactccagcctgagggacggagtgagacttctttgcccctatccagcgggaagtagctagagtgatcatcgcccaattc
rsRNA-6663-n	NO	NO	YES	YES	NO	NO	ATGCCTACTTaaaacaaaacaaaacaaaaataaacaaaacTAATGCCTTCTGTTTATACAACATCTTGTTTTAAAATAAATTTCTGTTCATTGAGGTCTAGGAATAAGAAACCAGATTCTGTTTTCAGATTTAGCATGCTTCTCTGTCAATCAATTACGc
rsRNA-6696-n	NO	NO	YES	YES	YES	YES	atcagttaactataaatgtgtgggtttctttctgggctctttattttgtttcatgggtttatatgtctggttttatgccagtaccatgctgttttgattactatagctttgtagtgtatttggatgttgggtatttgatgcctccacctttgttcttttt
rsRNA-6836-n	NO	NO	YES	YES	YES	YES	gagtagctggaactacaggtgtgcaccaccatgcatggctaattgtttttatttcttatagatatagggtctcactatgttacctaggctggtcttgaattcctgggctcaagcaatcaatcttcccatcttgacctcccaaagtgctggaattacaggc
rsRNA-6851-n	YES	YES	YES	YES	YES	YES	ctactcgggaggctgaggcaggagaatggcgggaacccgggaagcggagcttgcagtgagctgagattgcgccactgcagtccgcagtccggcctgggcgacagagcgagactccgtctcaaaaaaaaaaaaaaacaacaacaacaaaaaAAAAAACAAA
rsRNA-7043-n	YES	YES	YES	YES	YES	YES	gatggaatgtcactctgttgcttgggctggagtgcagtggtgtggtggaatcttggctcagtgcaacctgcgcctccttggttcaagtgattctcctgcctcagcctcctgagtagctgggattacaggcacgcaccaccatgcctggctaatttttgta
rsRNA-6939-n	YES	YES	YES	YES	YES	NO	gagcctaggagttcaagagtggcctgggcagcatagggagaccccaactctatgaaaaataaaaaattagccaggcatgctggcatacgtttgtgctcccaccagcttgaaaggctgaggtggacagatgccttgatcctaggaggttgaggctgtagtg
rsRNA-7150-n	NO	NO	YES	NO	YES	YES	ACACACTATGACACCTGTGTTTAAGATGCTTAATGTTATGAAGAGGTTAGCtttttttcttttaagagatcgggtctcactctgccacccatgctggagtgcagtggcaccatcatagttcactgtagcctcaaactcctgggctcaagccatcctccca
rsRNA-7186-n	NO	NO	YES	NO	YES	NO	GTGAAAATATTTACAAAGATCTTAACAAACAAAAACAATCTCCATTCTCCAACAAGACAAACACATTTCCTTTGCCTAGTAGATTTGTCTATGCCTGCATTTTATATGAACTGTACTAAGCATTTAAGAACTTAAAAATAACTGCTTTTAAAAGACTTTG
rsRNA-7102-n	YES	YES	YES	NO	YES	YES	GAAAGAGTATAAAAGGCTTTCTGggccaggcatggtggctcatgcctgtaatcccagcactttgggaggccaaggcaggaggatctcttgagctcaggagttcaagaccagcctgcacaacatggagaaaccctgtctctcaaaaaaaattgttaaaaat
rsRNA-7146-n	YES	YES	YES	YES	YES	YES	tgagacatgtcaaagtcctttcacctttctGGATCCAAGTCtttttttttttttttttgagacggagtcttgctctgtcacccaggctggagtgcagtggcgcgatctcagctcactgcaacctctgcctcttgggttcaagcaattctcctgcctcagc
rsRNA-7282-n	YES	YES	YES	YES	YES	YES	ctttgggaggccaaggcaggtggatcagttgagggcaggagttcaaaaccagcctaaccaacatgacaaaactccgtctctactaaaaatacaaaaattagcctggcatggtagcgggtgcctgtaatcccagctacttgggaggctgaggcagaagaat
rsRNA-7456-n	YES	YES	YES	YES	YES	NO	ttttagtagagatgaggtttcaccctgttagtcaggctggtctcgaatacctgacctcaggtgatccacgcgtctcagcctcccaaagtgctgggattacaggtgtgagccactgcgcccagccaaccaatgggaagacctgacggagctacatacatta
rsRNA-7052-n	YES	YES	YES	YES	YES	NO	ggagtttgagatcagcctgggcaacatggcaaaacctcgcctctacaaaaaatacaaaactcagccgggtgtggtggcatgcacctatagtcccagctacgtggaaggattgtgtgagcccgggaggtgggggctacagagagccacgattgtgccactg
rsRNA-7754-n	YES	YES	YES	NO	YES	YES	tcccagctactaaggaggctgaggcacaacaatcgcttgaacccaggatgcagaggttgcagtgagccacgaccgtgccactgcactccagcctgggtgatggagtgagacgctgtTCCCCCCACACTGCAAAAAAAGTCATGAAATCATCTTTTTATTT
rsRNA-7746-n	NO	NO	YES	YES	NO	NO	ttccaccactggccccacccaaatctcatgtccccacatttcaaaaccaatcatgttttcccaacggtcccccaaagccttagctcatttcagcattaactcaaaagttcacagtccaaagtctcatctgagataaggcaaatcccttctgcctatgagc
rsRNA-7765-n	YES	YES	YES	YES	YES	NO	AAAAGCTCAGTGATGTTGAGTAATCCACCTGAATGCCCTATGCGACGAGGAGCTGGTCTCAATGCTCCTGCAGGTTCTTTAGAACTCTATCATAATGGTCAGAGGAAGGATAAATAAAAGGAGAAAAACAGTGTCAAACATGGACTCTGGCCCTTTCTTT
rsRNA-7844-n	NO	NO	YES	YES	YES	NO	taagatgtgcctttcaccttctgccatgattgtgaagcctccacaaccacgtggaacttgagtccgttaaacctccttttcgttttaaatcactgagtcttggatatgtctttatcagcagcatgaaaacagattaatacaATGGTCTATCTGTCTCACA
rsRNA-7838-n	YES	YES	YES	YES	YES	YES	CACAGTGGCATATGCAGTGAGATCCAAGTTTTAGGCATTCGGAGTAGAGCAAGCCACGAATGAGAACAGGTTCTGAAAGTGACAGAAAAGGAGTCActtttttggttccatatgaactttaaggtagttttttcccagttctgtgaagaaagtcattggt
rsRNA-7789-n	NO	NO	YES	YES	YES	YES	aaagcaagggaagatccttccctgaagccttcagaggcagcacggccctgctgaccccttgagtttgaacttcaggcctccagaattgtgagagaataaatttgttgtttttgaatcacccagtttgtggtactttgtaagagcagccACAGGTAAGGAA
rsRNA-7691-n	YES	YES	YES	YES	YES	YES	gcccggctaattattattattattttttttagtagagacagggtttctccatgttggtcaggctggcctcgaactccccacctcaggtgatccacctgcctcggcatcccaaagtgctgggattaaaggcgtgagccatggcacACCTGCACTCTTACTC
rsRNA-7836-n	YES	YES	YES	YES	YES	YES	ttgggaggctgagctggacagatcacttgaggccaggagttcaagaccagcctggccaacatggcgaaactccatctccactaaaattacataaattaactgtgtgtggtggtgcacgcctgtagtcccagctactcaacttggaaggctgaggcacgag
rsRNA-7874-n	YES	YES	YES	YES	YES	YES	GCAGAGGCTGGGCCCCTCCTCTCATCTCTGCTTAGACCCTCTCGTCGCTGGGTGGAACCCCTGTGCCCTCTTCTTCTTGGGCTGTCATCCCGCAGGAGTCAGGGCTGGAAGGTTAACGGGAGCCCTGGGTATACGAGCGGGTGGCTGGCAGGAAGAGGGT
rsRNA-7928-n	NO	NO	YES	YES	NO	YES	accttggttcactgcatcctcgacctcctgggctcaaccaatcctcccactccagcctcctgaatagctggtactaccggagcatgccaccacgcctggctaatttttgtttgtttgttcgtttttgttttttgagacgaaatctccctccgtcgcccag
rsRNA-7941-n	YES	YES	YES	NO	YES	YES	ccaggctggagtgcagtggcatgatcttggctcactgcaacctctgcctcctgggttttaacgattcttctgcctcagcctcccgagtagctgggactacaggtgtgcgtcaccatgcccagctaatttttgtatttttagtagagatggggtttcacca
rsRNA-7862-n	NO	NO	YES	YES	YES	NO	cattgaatatgatgttagctgtagggggtttttaaaaaatagatatttatcatctggttcaggaagtttctctctgctgttagtttactgaaagtttttaacatgaattggtgccagattttgtcaaatgctttttctgcatgttttgatatgatcatat
rsRNA-7894-n	YES	YES	YES	YES	NO	YES	GATATTTAGGGGTTAACTTGCAGCACCCTTGTCTTTCATGCTTATTTGAGTATGGACATATTTCACCTCCATCTTTTTCTTCCCACATGTTAGGAGCAGACAATACTATGTTTAAGAAACTAAATTTTAAACGAGAATGTTAGTTTTTTAAAATGGAGAA
rsRNA-7851-n	NO	NO	YES	YES	YES	NO	CTTAAGTAAAACGTGTTTATGTTAAACTGGATGTTATGCTCGAATAGTTTTTAGTAGGCCTTTCTTTCTCAAATGATCCATAGTAAAGTCATTCCTTGGCAGAGAACAATCCCTGACCTTCTTCACTTATGGATGAAAAACGATAATTTATTTTAAAATA
rsRNA-7880-n	NO	NO	YES	YES	YES	YES	TTTCTCCAGCTTCCCTGATCCTCTTTCCAGGCTCTGGACCCAAACTGACACTGACCTGTTTGGCCAGAGCTTCCCTTTTTTACGGGACATTCCAAGCTTGAAACACATGATCGGGTGCAGGACTTTCTAAACAATATTAATCAAGCTCCATAATAAAGGC
rsRNA-7946-n	NO	NO	YES	YES	YES	NO	atctatataAACTCTGTAGTATGTTATTTTAAGTACCTACAAGCTGAAATTTCTTCAAAGTGTGTTCTCAGAGATATTTAGATTCCGCCCTGCACGCCACCCCCTGTCACTGCAAATCAAAAGTGAACTTTGGAAAACTTTCCAAAGCCACCTGAAACAG
rsRNA-7857-n	NO	NO	YES	NO	YES	NO	ccaatgctcgatgttacatattgtgcattgataaaggatctattcaaaatgcaagttcagtcaatgaattttaatataataaagtacagaaagttcagtgattcagcttcaaattccataccagaactcctaaaaagttctcacttgtcaaattctgatg
rsRNA-8085-n	YES	YES	YES	YES	YES	YES	ttttttgtttgtttgtttttgagatggagtttcactcttgtcacccaggctggggtgcagtggcgcgatatcgactcactgcaacctctgcctctcgggttcaagtgattcttctgccttagcctcccaagtagctgggattacaagggtttgccaccac
rsRNA-7959-n	YES	YES	YES	YES	YES	YES	TCCCAGCAgctggtcacggtggctcacacctgtaatcccagcactttgggaggccgaggtgggtggatcacgtgagatcgggagtttgagaccaacctgaccaacatggagaaaccacatctctactaaaaataaaaaaagccaagcgtggtggtgcatg
rsRNA-8082-n	NO	NO	YES	YES	YES	NO	ggaggcccaggcgggcgaatcacttgaggtcaggagtttgagaccagcctggtcaacatggtgaaagcccaactctaccaaaaatacaaaataagcaggcatggtcgtgtgcaactgtagtcccagctactcaggaggctgaggcagaagaatccgttga
rsRNA-7853-n	NO	NO	YES	YES	YES	YES	gaggcaagatgaaaactcagggaactcagcactgtgtagttcattgaattccaatttcccaagctcgcctgcctttttctttccatgctttagagtcttcttacatttgttttatatatcatttccagagtttttagttgtgcccattgggaggaatacg
rsRNA-8066-n	YES	YES	YES	YES	YES	YES	atacaaaaaattagccaggcgtggtggcgggcacctgtagtcccagctactctggaggctgaggcagggaaatggcttgaacctgggagacggagcttgcagtgagccaagatggcaccactgcactccagcctgggcaacagagcaagactctgtctca
rsRNA-8170-n	NO	NO	YES	YES	YES	YES	cctcagcctcctgagtagctgggaccacaggcatgagccaccatgcccagctaacttttttattttttgtggactcagggttttgccattttggtaaggctgttttcaaactcctgagctcaaagtgatccacatgcgtcaacctccctaagtgctggga
rsRNA-8151-n	NO	NO	YES	YES	YES	NO	accagtctggaagacagagagagaccctgcctcaaaaaaaaggaggcagggggaccagcctgggccacataggaagaccccatctccacaaaagataaaaaaattctcctgtgtcagaagaccagttggaaaacaaaatttaaacattagcccagtgtgg
rsRNA-8216-n	YES	YES	YES	YES	YES	YES	tgtgccaccacgcctggctaattttgtatttttagtagaaatggggtttctccatgttggtcaggttagtctcgcactcccaacctcaggtgatccgcccgcctcggcctcccaaagtgctgggattacaggcatgagctactgcgcccagccAAAATAT
rsRNA-8149-n	YES	YES	YES	YES	YES	YES	gccaatgtggtgaaaccccgtctctaccaaaaatacaaaacttagccgagcatggtggcacatgcgcctgtaatccctgctacttgggaggctgaggcaggagaattgctggaacctgggaggtggaggttacagtgagctgagattgcaccactgcact
rsRNA-8187-n	NO	NO	YES	YES	YES	YES	actctgccacccaggctggagtgcagtggcgcaatctgcaattctccaggctcagtcgagtagctggacttacaggcccctgctaccacacccggctaatttttgtattttttagtagagatggggtttcaccatattggtcaggctgatcttgaactcc
rsRNA-8193-n	YES	YES	YES	YES	YES	YES	agtgcagtggcgtgacctcggctcactgcaagctccacctcccaggttcatgccattctcctgactcagcctcctgagtcctgccacttcgcctggctaattttttgtatttttggtagagacggggtttcaccctgttagccaggatgatctcgatcac
rsRNA-8237-n	YES	YES	YES	YES	YES	YES	aagggatgaaaatgaggcttgattctatctctgatttttatttcttaaaaGAGAGAGAggccaggcaaggtggcttacacctgtaatcccagtgctttgggaggctgaggcaggatgatcacttaaagccaggagttcaagaccagcctgggcaatacag
rsRNA-8159-n	YES	YES	YES	YES	YES	YES	ctctactaaaaatacacaaattagctgggcatggtggcacgcgcttgtagtcccagctactcacgaggccgaggcaggagaatcgcttgaacccgggaggcagaggttgcagtgagccgagatcgtgccactgcactccagcctgagtgatagcttgaga
rsRNA-8137-n	YES	YES	YES	YES	YES	YES	tattttttgtggagacagggtctcactatgttgtccagccttgtttcaaactcctggaggcaagtggttttcctgcctgggccactcaaagtgctgagattaccagtgtaagccactgcacccagcctgattcagctttttgcagccacagaatattcac
rsRNA-7979-n	YES	YES	YES	YES	YES	NO	TGTGCCATGCTATGAACAACAGCTGACACTAAGTAGAGGGCTCTAGAAATTTAACTTGCCTATTAAAAGATGAAACGGGCCAGTGATCGCAAATGTGAAGAGAAAGAAAAGGATTAAAAGAAAGGAAATCGAAGTTTGACTCTTCCATAGTTTTAACTGT
rsRNA-8290-n	NO	NO	YES	YES	YES	YES	attcatttaggaaaagagggagtcaaattatccctgtttgcagatgacatgattgtatatttagaaaaccccgtgatctcagcccaaaatctccttaagctgataagcaacttcagcaaagtctcaggatacaaaatcaatgtacaaaaatcacaagcat
rsRNA-8256-n	NO	NO	YES	YES	YES	YES	gaaataaatccagatatttaccatgaactaattgtcaacaaaagcaccaagaatatctactggagaaaaagctgtctccccaataaattgttctgggaaaacttgatatccacgtgacaaagaaggaaactagatctctctctctctctctcaccacatg
rsRNA-8368-n	YES	YES	YES	NO	YES	YES	tggccaggctgctctcaaactcctgacctcaggtgatccacccacttcagcccctcaaagtgctcggattagaggcgtgagcctcggcatctggccCATAACATGCTAAAGCTGCAGTGGTCACTATTTCATTCTTCCTAAGCCCGCTGATGAGTTTTTT
rsRNA-8258-n	YES	YES	YES	YES	YES	NO	agttaaatgacaactgactagatgatctctgggataccttccCTCCTGTCTATTATGAGGGTGGAAAAAGTGAGGCCAACCCACTGGGAACTCATTTATTTTTATTACAACATTCACCAACTTTTCCTTCCCAAAGGATAAGGGGCCCAACAAAGCAaga
rsRNA-8676-n	YES	YES	YES	NO	YES	YES	atcccagctactcaggaggctgaggcaggaaaattgcttgaacccaggaggtggaggctgcattgagccaagatcgcaccactgccctccagcctgggtgacagagcatgactccatctcggggaaaaaaaaaaaaGTATGAAATTTAATGTTTCAAATT
rsRNA-8704-n	NO	NO	YES	YES	YES	YES	TGCAGATATTCCCATGGATCTGTGCCTTCTCTAACTTATTATGAAAGGATGGAAAGAAGGAATCTATCTTTAAAATGAAATTAACCTCAATGACCTATATAGCTGGAATACAACTGGAAGTATTAATATATATGGAATtaatgatagtataatgatagta
rsRNA-8900-n	NO	NO	YES	YES	YES	NO	aggctgaggctggcggattacctgaggtcaggagttagagaccagcatggccaacatggtgaaacttcctctctgctaaaaatacaaaaattagccacacgtggtggtgcacgcctgtaatcccaactacctgggaggctgagacaggaaaatagcttga
rsRNA-8964-n	YES	YES	YES	YES	YES	YES	AAATGCAAGACTTATGGGCAAGCTGTGAGTCTGGGGTGCTGCACTGTCATCTAGTGATGAGGTGAGAGTGTGCCCCTGCATGACTAAGCCCTTCCTTTTCATTTGTTGTCTGTTGCTGTAAAATTGGAGGAGCATATGAATCCTTCCTGCTGCCCACGTG
rsRNA-9116-n	NO	NO	YES	YES	YES	YES	gctatgaagaaatacctgagactgggtaatttataaGAGATTGAggcagggtgccgtggctcacccctgcaatcccagcactttgggaggctgaggcaggcggatcatgaggtcaagagatcaagaccatcctgaacaacatggtgaaaccccatctcta
rsRNA-9081-n	YES	YES	YES	YES	YES	YES	ctctgtcacacaggctggagtgtagtggcacgatctcggctaactgcaacctctgcctcccagtttcaagagattctcctgccttggcctccggagtagctggcattacaggcgctcgccaccatgcccagctaatttttttgtatttttagtagagatg
rsRNA-9177-n	NO	NO	NO	YES	YES	YES	AAGATTAGCCATTGCTAAAATTTTTTCATTCTTGTAGTTCAAATACAGATGAGAGAAATATCTTTTTTTCAAATACAAAAATAAACACTTTTAATTCTCTGAAACCAAGTTATAGTAAGAAACACATTGTTTTATATTGGAGGGTCTGTTTTGTGATGCA
rsRNA-9245-n	NO	NO	YES	YES	YES	NO	caagtagctgagactacaggcatgcaccatcatgcccagctaatttttgtatttttggtagaaatggggctttgccatgttgcctaggctggtctccaactcctggactcaagctatcagcctacctctgcctcccaaagtgctatgactataggcatga
rsRNA-9227-n	YES	YES	YES	YES	YES	YES	TCCTCCGTGAGTCCAGCCAGTACTGTCTTCCTGGCGCCCGCGGGTTATTGGCCCCGCCGGACCCAACCTCCTGGCCCAGGCCGCGGCTGGGCCCTCAGGGCTGGACCTCGGCGGGGGCCTGGGAGCCGCTTGGGATTCCGGCTTCGAGTCGGGGACCCCT
rsRNA-9492-n	NO	NO	YES	YES	YES	YES	tcacgcctgtaatcccagcactttgggaggctgaggcaggcagatcacaaggtcaggagttcgagaccagcctggccaacatagtgaaaccctgtcactactaaaaatataaacattaaccgggcatgtgcctgtcgtcccagctactcaggaggctgag
rsRNA-9490-n	NO	NO	YES	YES	NO	YES	ataaatgtctcaaaagtcagagattttcagattggattaaaaaataagatccaactctatcctgctttaaaaaaaaccccattttacatataagaaacataacagatcatgaaaagatgaaaaaatgtatatgatgctaacattaatcaaaagcaaactg
rsRNA-9691-n	NO	NO	YES	YES	YES	NO	caacaagtgaacagataaattatactgtggtgtagctatgtgatcaagtagttaaaaaggaatgaaccattgatacatgccacagcatgtatgaatctcaaaataattatgctgaatgaaaaaagctagatgaaaaagagtagagactagcctgggcaac
rsRNA-9540-n	NO	NO	YES	YES	YES	NO	GATTCACCGCTCAGTTTACATGGCCAGCTTTATTTGTCCCTGGATGTCACCTGACACCCGTCCATGAACACTTTTCATTTGCAGTCAGCATGCGTGGCCAGCACATTCCAGCCCCTCCTACCCTGTCTCCTATTTTGTGCTATTTCCCAAAGGCCTTCTG
rsRNA-10149-n	YES	YES	YES	YES	YES	YES	gtcaggtgggtggattgcaaggtcaggaaatggagaccgtcctggctaacatggtgaaaccccatctctactaaaaatacacgcctgtaatcccagctacttaggagcctgaggcaggagaatcacttgaactgggaaggtggaggttgcagtgaactga
rsRNA-10198-n	YES	YES	YES	YES	YES	NO	CCAGGGAGATTTTAGGCTGACTCTCCTAAGAAAAGTGCTATCTTTTCCTCAAAAGGAGTTATCTATCACCTTCCTCTTCTATATAACTAGCCTCCAAGAATCCTTTTAATGTTCTTCCTAGTAAAATATTAGATTTAAGAAAAAGTTGGTATTCCCTTGA
rsRNA-10392-n	NO	NO	YES	YES	YES	YES	tgctctgttgcccagcttggagtgcagtggcgcgttctcggctcactgcaacctccgcctcccaggttcaagtgattctcctgcctcagcctcccgagtagctggaattacaggctcaaaacaccatgcccggctaatttttgtatttttttttttatta
rsRNA-10445-n	YES	YES	YES	YES	YES	YES	CAGTtttggtttggtttggtttgtattggtttttagagacaggatctcactgtgtcgccctggctagagtgcagtagcatgataatagctcactgcagcctcgaactcctggcctaaggtgatcctcccaccttggcctcctgagtagctgaaactatgg
rsRNA-10613-n	YES	YES	YES	YES	YES	YES	ctttgtcatttctttttttttttttgcactcagttgcccaggctggagtgcaatggcgtgatctcggatcactgcaccctctgcctcctgggttcaagtgattctcctgcctcagcctccctagtagctagaactacaggtgtgtgccaccatgcctggc
rsRNA-10892-n	YES	YES	YES	NO	YES	YES	gaattgtaataatccccagatgtcaagggcggagccaggtggagataattgaatcatgggggcattttcccccatactgttctcatggtcgtgagttagtttcttgagatctgatggttttataaaggggagttcccctccacaaacgctcttgcctgcc
rsRNA-10846-n	YES	YES	YES	YES	YES	YES	ACATCtttgctttttgttttgttttgttttttgagatggagtcttgctctgtggcccaggctggagtgcagtggtacaatcttggctcactgtaacctccgcctcccgggttcaagcgattctcctgcctcagcctcccaagtagctgggattacaggtg
rsRNA-11192-n	NO	NO	YES	YES	YES	YES	atctatttgtgtcatctctctttttttcttaattaacctaactaaaggttgatcaattttattttttcaaaaaccatcttaagtttcatgaatttttctgttgtttatctattgtctattccatttatttccgctccaatctttgctacttacttccttc
rsRNA-11135-n	YES	YES	YES	YES	YES	YES	tttgagaggctggggtgggtggatcacttgagatcaggagtttgagaccagcctggccaacatggtgaaaccccgtctccactaaaattaccaaaaaaaaaaaaaaaaaaaaaaaaaaaaaaaaattcgctgagcatggcggtgtgcgcctctagtccca
rsRNA-11196-n	NO	NO	YES	YES	YES	NO	gccacactttgaatagcaagCTTTAATGTTTTATTTAAAGTCATAAGACTACATGTAAATAGCTAAACAGAGTCTCCTTTTTCCCCTTTTATAGCTAGTTTCATAAAAGGTGACATTTAATACATTCATGTACTTCTAAAAATAACTTATTTCAACAATT
rsRNA-11191-n	YES	YES	YES	YES	YES	YES	gcaatcccagctactcaggagcctgaggcaggagaatcgcttgaacccaggaggtggaggttgctgtgagctgaaatcgcaccattgccctccagcctgggtgacaagagtgaaacttctcaaaaacaaaacaaaaaaaagataaaagatgagtgtaata
rsRNA-1-n	YES	YES	YES	YES	YES	YES	gaggcaagagaatcacttgaacccaggaggcaggggttgcagtgagccaagatcacaccactgcactccagcctggatgacagggtaagactgtctcaaaaaaaaaaaaaaagatgaaaaaTGTAAACAAGGAATATGAAAAACGTTTAAAAGTTCTTAA
rsRNA-82-n	NO	NO	YES	YES	YES	YES	tgcccaggctggtctcgaattcctggactcaagcaatcctctcacctcagcctcccaaattgctgggactacaggcacatgccatcatgctcagcTACCCCTTATTTTTAAAAAGTTAAAGTCCAGTGCTATTTAAGAAATCACAGAAGACTATTACATG
rsRNA-151-n	YES	YES	YES	NO	YES	NO	TCTTTTGACTCAGTATTTTTGGGGAAAAtttgtttgtttgtttgtttgttttgagatgaggtctcactctgtcacccaggtggagtgcagtgatgtgatctcggctcattgcaacctccacttccctggctgaagcgatcctcccacctcagcctctcaa
rsRNA-190-n	NO	NO	YES	YES	YES	YES	GTCggtacagtggctcacgcctgtaatctcagcactttgggaggctgaggagggaggatcacttgaggtcaggagttcaagaccagcctgggtaacatggcaagaccctgtgtctaaaacaattttttaaaaaaaatcagccaggaatggtggcacacct
rsRNA-324-n	YES	YES	YES	YES	YES	YES	ACAACCAGCAGACttttttcttttttttttgagatagggtcttgctctgtcaccaagggtggagtgcggtggcgcagtcatggctcactgcaacctcgacctcctgggatcaaaaaatcttcctacttaagcctcttaagtagcttgggaccacaggtgc
rsRNA-402-n	YES	YES	YES	YES	YES	YES	caaagtgctgggattacaggcatgagccatcgtgcccgacctaatttttgtatttttattagagacagggtttcaccatgtcacccaggctggtgttgaggaaatcctgacctcaagtgattctcccgcctcggcctcccaaagtgctgggattacaggc
rsRNA-424-n	YES	YES	YES	YES	YES	YES	taaatttgtatttttagtagagatggggttttccatgttggccaggctggtctcgaactcctgacctcaagtgatccacctgcttcggcctcccaaagtgctgagattacatgcgtgagccaccgcacccagccagatctgaagtatttaggggtaaagc
rsRNA-493-n	NO	NO	YES	YES	YES	YES	gaactcctggccataagtgatcctcctgcctcagcctcttaaagtgctgaaattgcagccatgagccaccattcccagcctagttcttttttaaaaaaaaatcttttctcccaaggttgacatgggagctgaatcaaacaagatgccttagcgggaagct
rsRNA-510-n	YES	YES	YES	YES	YES	YES	atagacttcattttttcgaacagtttttttggtttttttttgagatgaagtctcactctgtcacccagactggaatgcaatggcgccatcttggttcactgcaacctctgcctctcaggttcaagtgattctcctgcctcagcctctcaagtagctggga
rsRNA-555-n	NO	NO	YES	NO	YES	YES	acaatatcaaagacttggaaccaacccaaatgctcatcaatgatagactggatgaagaaaatgtggcacatatacatcatggaatactatgcagccataaaaaaggacaagttcatgttatttgcagggacaggatgaagctggaaaccatcattctcaa
rsRNA-620-n	YES	YES	YES	YES	YES	YES	cccagctagttgggaggctgaggcccgagaatcactttaatcctgatggcagaggttgcagtgagccgagatcgtgcccctgcactccagcctgggcaacagagtaagactctgtataaaaacaaaaacaaaaacaaaaacaaaaacaaaacttcctatg
rsRNA-719-n	YES	YES	YES	YES	YES	YES	ctcaaggctgagcgtggtggctcacgcctgtaatcccagcactttgggagaccaaggcaggtggatcacgaggtcaggagttcaagaccgcctggccaacatggtgaaactccgtctctattaaaaatacaaaaattagccgggagtggtggcgggcacc
rsRNA-758-n	NO	NO	YES	NO	YES	YES	TTTAGTTTTGTAAAATTGTTCTTGtttttgttttttgtttttttggtttttttttgagatggagtctcactctgtcgcccaggctggagtgcagtggcgcaatctcggttcactgcaacttccatctcccagtttcaagctattctcctgccccagtccc
rsRNA-763-n	YES	YES	YES	YES	YES	YES	ttgttcttgttgtttgtttgttttgacggagtcttgctttgtcgcctgggctggcgtgcaatggcgcgatctcggctcattgcaagctccgcgttccgggttcacgccattctcctgcctcagcctcctgagtagctgggactacaggagtccgctacca
rsRNA-673-n	YES	YES	YES	YES	NO	YES	ggctaatttttgtattttcagtagagacggggtttcgccatgttgggcaggctggtctcgaattcctgacctcaagcgatccttccgcctcggcttccccaaaggctgggtttacaggcgggagccaccgcgcctggccCTAGAAATACATCTCACCCAT
rsRNA-823-n	YES	YES	YES	YES	YES	YES	ccggagtagctgagattacaggcacccaccaccacacccagctaatttttgtatttttagtagagatgtggtttcatcatgttggccaggctggtctcgaactcctgacctcaggtgacccacccgcctcagcctcccaaagtgctgggattacaggcgt
rsRNA-836-n	NO	NO	YES	YES	YES	NO	cggtgtttggttttttgttcttgcgatagtttgctgagaatgatggtttccagcttcatccatatccctacaaaggacatgaactcatcctttttaatggctgcatagtattccatggtgtatatgtgccacattttcttaatccagtctatcattgttg
rsRNA-845-n	YES	YES	YES	YES	YES	YES	ttttaattttttgagacacttttgctctgtcgccccggctggagttggggggtgcgatcttagctcactgcaatctctgcctcccaggttcaggcggttctcatgacttagcctcctgagtatctgggattacaggcgtgcaccaccatgcccagctaat
rsRNA-882-n	YES	YES	YES	YES	YES	YES	agctacttgggaggctgaggcagcacaatcgctgggacccaggaggtggaggctgcagtgagccgagatcgtaccactgcactacagcctggtcagcagagcaagattctgtctcaaaaaaataatagtaataataagtatgccctatgcaacatttggg
rsRNA-920-n	YES	YES	YES	NO	YES	YES	gcctcagcctccggagtagttgggactacaggtgcccgccaccatgcccggttattttttgtatttttagtagagacagggtttcaccatgttagccaggatggtctcaatctcctgacctcgtgatccgcccgccttggcctcccgaaatgctgggatt
rsRNA-916-n	YES	YES	YES	YES	YES	YES	tgaggcagagtttcactcttgttgcccaggtgcggtgcacgatcttggcccacagcaacttctgcatcccaggttcaagtgattctcgtgcctcagcctcccgagtagctgggattacaggcattcaccaccatatccagctaattttgtatttttagta
rsRNA-1002-n	YES	YES	YES	YES	YES	YES	tggctaacacggtgaaaccctgtctctactaaaaaaaacaaaaaaaaacaaacaaaaaaaaaaattagccaggcgtggtggggggtgttggtagtcccaactactcaggaggctgaggcaggagaatcgcttgaacccaggaggcagaggttgcagtgag
rsRNA-1056-n	NO	NO	YES	YES	YES	YES	gcaacctcaacctcctgggctcaaacgattctcctgcctcagcctcttgagtagcttggattacaagcatgtgccaccatgctggctaatttttttatttttagtagagacagggtttcaccatgttggccaggctggtctggaactcctgacctcaggt
rsRNA-1049-n	YES	YES	YES	YES	YES	YES	gtaatcccagcactttgggaggccgaggtgggcggatcacgaggtcaggagatcaagaccatcctggctaacacggtgaaaccctgtctctactaaaaatacaaaaaattagctgggcatggtggcaggcacctgtagtcccagctacttgagaggctga
rsRNA-1126-n	YES	YES	YES	YES	YES	YES	gctggtcatggtggtgggcgcctgtaatcccagctactcggtaggctgaggtaggagaaatgcttgaacctgggaggcagaggttgcagtgagccgagatcacaccactgcactccagcctgggcaacagagcaagactctgcctcacaaaaaaaaaaaa
rsRNA-1222-n	YES	YES	YES	YES	YES	YES	ggtggccgaggcaggtggatcacctgaggtcaggagttcaagagcagcctggccaacatggtgaaaccctgtctctactaaaaatacaaaaattagctgggcttggtggcgcacgcctgtagtctcagctactcgggaggctgaggcaggagaattgctt
rsRNA-1235-n	YES	YES	YES	YES	YES	YES	ctactctggaggctgaggcaggagaatcacttgaacccaggaggtggaggttgtggcgagccgagatcacgccattgcactccagcctgggcaacaagagcaaaactccgtctcaaaaaaaaaaaagaaaaaagaaagagggaaagCAAAAGGGATTTTC
rsRNA-1168-n	YES	YES	YES	YES	YES	YES	cggcatctcactgtgccgcccaggctggagtgcagcagcatgatctcagctcactgcaacctctgcctcccaggttcaagtgattctctggcctcagccttccaagtacctgggattacaggcacataccaccacacccagctaatttttgtatttttag
rsRNA-1292-n	YES	YES	YES	NO	YES	YES	gtggggggaggggggagggatagcatcaggagatatacctaatgctagatgacgagttagtgggtgcagcgcaccagcatggcacatgtatacatatgtaactaacctgcacaatgtgcacatgtaccctaaaacttaaaagtataactaaaaaaaaaaa
rsRNA-1310-n	NO	NO	YES	YES	YES	YES	ctgggttgatgccattctcctgcctcagccacccaagtagctgggactacaggtggccaccaccacgcccggctaattttttgtattttttagtagagatgggatttcaccacgttagccaggatgatcttgatctcctgacctcgtgatccgcctgcct
rsRNA-1351-n	YES	YES	YES	YES	YES	YES	cagtactttgggaggccaaggcgggcagaccacctgaggtcaggagttagagaccggcctggccaacatggcaaaaccccatctccaccaaaaatacaaaaactagccaggtgtggtggtgcatgcctgtagagccagctacttgggaggctgaggcagg
rsRNA-1381-n	YES	YES	YES	YES	YES	YES	gcctcccgagtagctgggattacaggcatgtgccatcacacctggctaatttttgtatttttagtagagacagggtttcgccatgttggccaggctggtctcgaaccccttacctcaggtgatctgcctgcctcagcctcccaaagtgctaggattacag
rsRNA-1375-n	NO	NO	YES	YES	YES	YES	aacctctacctcccaggttcaacagattttcctgcctcagcctcctgagcagctgggactacagacgcgcaccaccatgcccagctaatttttgtatttttagtagagatggggtttcaccatattggccaggctggtctcaaactcctgacctcgtgat
rsRNA-1480-n	YES	YES	YES	YES	YES	YES	ctgtaatcccagcattttgggagactgaggtgggcagatagcttgagctcaggagtttgagaccatcctaggcaacatggcaagaccctgtccctactaaaaatacaaaaaaaaatagttgggcatggtgctgcatgcctgtggtcccagctattcggga
rsRNA-1547-n	YES	YES	YES	NO	YES	YES	aatacgaaaaattagcctggcgtggtggcgcatgcctgtagtcccagctatttagaaggctgaggcaggagaatcacttgaacctgggaggtggaggttgcagtgagccaaaatcgtgccactgtactccagtctgggcaacagagtgagactacatctc
rsRNA-1567-n	NO	NO	YES	YES	YES	YES	tataaagacacatgcacacgtatgtttattgcggcattattcacaacagcaaagacttggaaccaacccaaatgtccaacaatgatagactggatcaagaaaatgtggcacgtatacaccatggaatactatgcagccataaaaaatgatgagttcatgt
rsRNA-1620-n	YES	YES	YES	YES	YES	YES	ctaaaaatacaaaagttagccaggcgtggtggcgcacacctgtaatcccagctactcgggaggctgaggcaggagaattgcttgagcccaggagacagaggttgtagtgagccgagatcgcgccactgcactccagcctggctgacagagccagactctg
rsRNA-1563-n	YES	YES	YES	YES	YES	YES	GAATTATAACAATCACCTGCTTGACAAGTAAATTTATTggctgggcatggtggctcacacctgtaatcccagcacttcgggaggctgagacgtgcagatcacctgaggtcaggctttcgagaccagcctggtgaacatagtgaaccctcatctctactaa
rsRNA-1627-n	YES	YES	YES	YES	YES	YES	tggagaaacctcatctctactaaaaatacaaaattagccgggcatggtggtgcacgcctgtaatcccagctactcaagaggctgaggcaggagaattgcttgaacctgggaggcagaagttgcggtgagccgagattgggccattgcactccagcctggg
rsRNA-1674-n	YES	YES	YES	YES	YES	YES	tagaaagacaaatacgtgccacattttcttaatccagtctaccattgttgggcatttgggttggttccaagtctttgctattgtgaatagtgccgcagtaaacatacgtgtgcatgtgtctttatagcagcatgatttataatcctttgggtatataccc
rsRNA-1595-n	YES	YES	YES	YES	YES	YES	tttgtttttattttctgtagagacgaggtctcactatgttgcccaggctggtctcaaactcctgggctcaagcaatcctcctgccttggcctcccaaagtgctgggattacaggcatgagccaccacgcctggccaagaattattatattgttattatta
rsRNA-1731-n	YES	YES	YES	YES	YES	YES	cctcagcctcccgagtagctgggactacaggcgcccgctaccacgcccggctaattttttgtatttttagtagagacggggtttcaccgtgttagccaggatggtctcgatctcctgacctcgtgatccgcccgcctcggcctcccaaagtgctgggatt
rsRNA-1723-n	YES	YES	YES	YES	YES	YES	atacaaaaaattagccaggcgtggtggtgggcgcctgtaatcccacttaggaggcttaggcaggagaatcacttgaacctggcaggcagaggttgcagtgagccaaaatcgcgccattgcactccagcctgggcgacagagagggacGCTaataaaataa
rsRNA-1667-n	YES	YES	YES	NO	YES	YES	tcctgagtagctgggattacaggtgcatgccaccatggccagctaatttttgtatttttagtagagacggggtttcaccatgttggccaggctggtctcaaactcctgacctcaagtcatctctctgcttcggcctcccaaagtgctgagattacagtcc
rsRNA-1699-n	YES	YES	YES	NO	YES	YES	aagctgaaaaaaagcccgacacaggccgggcacggtggctcatgcctgtaatcccagcactttgggaggctgaggcaggcagatcatgaggtcaggagatcgaaaccatcctggctaacatggtgaaaccccgtctctactaaaaatacaaaaaaattag
rsRNA-1892-n	YES	YES	YES	YES	YES	YES	cggctaatttttttgtatttttagtagagacggggtttcaccatgttggtcagtctggtctcgaactcctgatgtcgtgatccacctgccttaacctcccagagtggtgggattacaggcgtgagccactgcgcctggccTATATGtttttattttgcca
rsRNA-1933-n	YES	YES	YES	YES	YES	YES	gccgaggcgggtggatcagctgaggtcaggagttcatgactaacctggccaacatggtgaaaccccgtctctactaaaaatacaaaacttagctgggcttgttggtgcatgcctgtaatcccagctacttggaggctgaggcaggagaatcaattgaagt
rsRNA-1770-n	YES	YES	YES	YES	YES	YES	TACATTTTGAAAGTTTGCggccggatgcgatggctcacgcccgtaatcccagcatgggaggccgaggcaggtggatcatgaggtcaggagttcaagaccagcctggccaagatggtgacatcccgtctctactaaaaatacaaaaattagccaggcgtgg
rsRNA-2029-n	YES	YES	YES	YES	YES	YES	ggcatgatggcgcatgcctgtagtcccagctacttgggagactaaggcaggagaatcacttgaacctgggaggcagaggttgcagtgagctgagatcgtgccactgtactccaaacctggcaacagagcaagactctgtctcaaaaaaaaaaaaaaaaaa
rsRNA-2072-n	YES	YES	YES	YES	YES	YES	tgggactacagccgcccaccaccaagcccggctaatttttctgtatttttagtagagacagggtttcaccgtgttagccaggatggtctcgatctcctgaactcatgatccgcccacctcggcctcccaaagggctgggattacaggcgtgagccactgc
rsRNA-2119-n	YES	YES	YES	YES	YES	YES	tggctaattttttatatttttagtagagacggggtttcaccacattaaccaggatggtctcgatctcctgacctcgtgatccgcccgcctcggcctcccaaagtgctgggattacaagcgtgagccaccgcgcccagccCACTCTCTATTTTATGCCAGA
rsRNA-2088-n	YES	YES	YES	YES	YES	NO	ttgtaaatttgtttgagttcattgtagattctggatattagccctttgtcagatgagtaggttgcgaaaattttctcccattttgtaggttgcctgttcactctgatggtagtttcttttgctgtgcagaagctctttagtttaattagatcccatttgt
rsRNA-2153-n	YES	YES	YES	YES	YES	YES	tcatgcctgtaatcccaaccctttgggaggccgaggcgggtggatcacctgaggtcaggagttcaagaccagcctggccaacatggcaaaaccccgtctctactaaaaatacaaaaaaaattaacaaggcatggtggcagatgcctgtaatcccagctac
rsRNA-2137-n	NO	NO	YES	YES	NO	YES	aactggatcccttccttacaccttatacaaaagttaattcaagatggattaaagacttaaatgttagacctaaaaccataaaaaccctagaagaaaacctaggcaataccattcaggacataggcatgggcaaggacttcatgtctaaaacaccaaaagc
rsRNA-2178-n	NO	NO	YES	YES	NO	YES	ttcaagcaattctcctgtctcagcctcccaagtagctgagactacaggcgcctgccaccatgcccggctaattttttgtatttttaatagagacgggtttcaccatgttagccaagatggtcttgatctcctgacctcatgatccacccgcctcagtctt
rsRNA-2160-n	YES	YES	YES	YES	YES	YES	gggtaattgtatttttgtagtgatgggttttcaccatgttgtccaggctggtctcgaactcctgacctcaagtgatccgcccactctggccttccaaagtgctgggattacaggtgtgagccactgcgcccggccTGCACATACAAATTTTAAATAAaga
rsRNA-2186-n	YES	YES	YES	YES	YES	YES	cgccaccacacctggctaattttttgtatttttagcagagacagggtttcaccatgttggccaggctggtctcgaactcctgacctcgtaatccacccgcctcggcctcacaaagtgctgggattataggtgtgagccactgcacccagcccatgttgtt
rsRNA-2249-n	NO	NO	YES	YES	YES	YES	cccggctaatttttgtattttttgtagagacagggtttcacagtgttgcccaggctggtcttgaactcctgagctcaagcaatctgattgcctcagcttctgcaaagtgctgggattacagatatgagccactgtaacccggccagtgatcactgttgaa
rsRNA-2322-n	YES	YES	YES	YES	YES	YES	acgggggtctcaccctgtcgcccagcctggagcgcaatggcgccatctcagctcactgcaacctctgcctcccaggttcaagtgattctcctgcctcagcctcccgagtagctgggattacaggtgtgtgctaccacacccggctaattttttgtatctt
rsRNA-2308-n	NO	NO	YES	YES	YES	YES	AGCAACTTAAGAGGTTCAAGATTAATCATGTGTCTAGTGCTATATACACAGTGGGGTGAGCTTCTTTAAAACAATAttttaacttttatgttaggttcagaggtgcatgtgtagctttgctatataggtaagcttatgactcagtggtttggtatacaaa
rsRNA-2352-n	YES	YES	YES	YES	YES	YES	ATTTTAGAAGAAAAAAATATGTAGGAGTATTAAAAGTTTCTggccgggcacagtggctcatgcctgtaatcccaacactttgggaggccgaggtgggtgtatcacctgaggtcaggagttcgagaccggcctgaccaacatggagaaaccccgtctctac
rsRNA-2332-n	NO	NO	YES	YES	YES	YES	acaaaaaaccaaacactgcatattctcactcataggtgggaattgaacaatgacaacacatggacacaggaaggggaacatcacactctggggactgtcgtggggtcaggggagggatagctttaggagatatacctaatgctgaatgatgagttaatgg
rsRNA-2355-n	YES	YES	YES	YES	YES	YES	gtttattgatttgcatatgttgaaccagccttgcatcccagggatgaagccaacttgatcatggtggataagctttttgatgtgctgctggattcggtttgccagtattttatgaaggatttttgcatcgatgttcatcagggatattggtctaaaattc
rsRNA-2367-n	YES	YES	YES	YES	YES	YES	agacagagtcctgctctgtcacccaggctggagtgcagtggcgctatctccgctcactgcaagctccacctcctgggttcacgccattctcctgcctcagcctcccgagtagctgggaccacaggcgcctgccaccatgcccggctaatttttttttgta
rsRNA-2363-n	YES	YES	YES	YES	YES	YES	aggctggagtgcattggcgtgatctcagctcactgctactcccgcctcctgggttcaagtgattctcctgcctcagcttcctgggtaggtgggattacaggtgtttgccaccacgcccagctaatttttgtatttttagtagagatgaggtttcaccatg
rsRNA-2486-n	YES	YES	YES	YES	YES	YES	GTAGCACCTTAAGAAAAACCAAAAGCAggtcgggcgcggtggctcagcctgtaatcccagcactttgggaggccgaggcgggcagatcacgaggtcaggaggtcgagaccatcctggctaacaaggtgaaaccccatctctactaaaaatacaaaaaatt
rsRNA-2471-n	NO	NO	YES	YES	YES	YES	acaaaggacatgaactcatcattctttatggctgcatagtattccatggtgtatatgtgccacattttcttaatccagtctatcattgttggacatttgggttggttccaagtctttgctattgtgaatagtgctgcaataaacatatgtgtgcatgtgt
rsRNA-2554-n	YES	YES	YES	YES	YES	YES	atgcggtgtttggttttttgttcttgcgatagtttactgagaatgatggtttccagtttcatccatgtccctacaaaggacatgaactcatcattttttatggctgcatagtattccatggtgtatatgtgccacattttcttaatccagtctatcattg
rsRNA-2603-n	YES	YES	YES	YES	YES	YES	actaaaaatacaaaaattagccaggcatggtggcacatgcctgtaatcccagctactcgggaggctgaggcaggaaaatcacttgagcgtgggtggcagtggttgcagtgagctgagatcatgcctctgcactccagcctgggtgacacagcaagactcc
rsRNA-2668-n	YES	YES	YES	YES	YES	YES	tttttttttttttttttttgtatttttagtagagacggggtttcgccgtgttagccaggatggtctcgatctcctgaccttgagatccgcccgcctctgcctcccaaagtgctgggattataggcgtgagccaccgcgcccggccTCTCAGTTGTACTAT
rsRNA-2711-n	YES	YES	YES	NO	YES	YES	tccagactggctaatgtggtgaaattctgtctttactaaaaacaccaaaattagctgggcatggtggcaggtgcctgtaatcccagctacttgggaggctgaggcaagagaatcagttgaacctgggaggtagaggtttgcagtgagctgagactgcgcc
rsRNA-2734-n	YES	YES	YES	NO	YES	YES	tctgtttctaataaaaacacaaaaattagggccaggcatggtggctcacacctgtaatcccagcactttgggaggccaaggcgggtggatcccaaggtcaagagatcgagatcatcctggccaacgcagtgaaaccccatctctactaaaattataaaaa
rsRNA-2729-n	NO	NO	YES	YES	YES	YES	ccagcactttgcgaggctgaggggggcagatcacttgaggtcaggagttcgagaccaccagcctggccaacacgatgaaaccccgtctctactaaaaatacaaacattagccaggcgtggtggcgcgtacctgtaatcccagctacttgggaggctgagg
rsRNA-2854-n	YES	YES	YES	YES	YES	YES	ccagctaatttttgtatttttagtagagacggggtttcaccatgttggccaggatggtctggatctcctgacctcgagatctgcctgcctcagccttccaaagtgctgggattacaggcattagccgcagcacccaaccAATCTGGAACAACAACAACAA
rsRNA-2642-n	YES	YES	YES	YES	YES	YES	tctttatccagtctatcattgatggacatttgggttggttccaagtctttgctattgtgaatagtgccgcaataaacatacatgtgcatgtgtcttcatagtagcatgatttataatcctttgagtatatacccagtagtgggattgttggggcaaatgg
rsRNA-2873-n	YES	YES	YES	YES	YES	YES	acgcctgtagtcccagcactgtgggaggccgagggaggaggctcgcttgagcctgggagtgcaagaccaacctgggcatcatggtgagacctgtctctacaaaaaaataaaaataaaaataaattagctgggcacaggggtttgtgcctgtagtcccagc
rsRNA-2902-n	YES	YES	YES	YES	YES	YES	ttttgtatttttagtagagacggggtttcaccatattgtccaggttggtcttgaactcctgaccacaggtgatctacccacctcggcctcccaaagtactaggattacaggggtgagccaacgtgccggccCATTGCTGTATTCTTATAAGAGTGCTTTG
rsRNA-2887-n	YES	YES	YES	YES	YES	YES	gaactcccgacctcaggtgatctacccgcctcagcctcccaaagtgctgggattacaggtgtaagccacagcgcctggccCTCTTGGCTACTTTCTAAGTGATGGGCAAGCTCTCTGTGGCACCACCCTCTGAGTCTCACACCCCCAGGTCTCCCCCACA
rsRNA-2968-n	YES	YES	YES	YES	YES	YES	CTTCTAttatttatttatttaatttatttatttttgagacagagtctcactctgtcagccaggctggcgtgcagtgacatgatcttggctcactgcaacctccgcctcctgggctcaagcaattctcctgcctcagcctcctgagtagctgggattacag
rsRNA-3163-n	NO	NO	YES	NO	YES	YES	AATGAGTTTGTGTGTATGTGCACCTGTTTACATACATAAAGCAATTCTGACATTGCTTCAGCAAATACATAAATTAGCCTTTACTATATGAGTCTTAAAACATAAAATTAAAAGGCCAGAAAAGTTTAGTAAACCTATATTCTTTCTGTAGCTTTTAATC
rsRNA-3194-n	YES	YES	YES	YES	YES	YES	tcagtctcctgagtagctgggactacaggtgcccgccaccacgcccggctaattttttgtatttttagtagagacggggtttcaccgtgttagccaggatggtctcgatctcctgacctcgtgatctgcccgcctcggtctcccaaagtgctgggattac
rsRNA-3215-n	YES	YES	YES	YES	YES	YES	gagacggggtttcaccgtgttagccaggatggtctcggtctcctgacctcgtgatccgcccgcctcggcctcccaaagtgctgggattacaggcgtgagccaccgtgcctggcatttcctgactttttaatgatcaccattctaactggcgtgagatggt
rsRNA-3421-n	YES	YES	YES	YES	YES	YES	caggcgtgcaccaccatgcccagctatttttttttgtatttttagtagagacaggctttcaccatgttgaccgggatggtctcagtcacccgaaatgatgatccgcccacctcagcctcccaaagtactgggattacaggtgtgagccgccatgtctggc
rsRNA-3563-n	YES	YES	YES	NO	YES	YES	acgcctgtaatcccagcactctgggaggccgaggcgggtggatcacctgaggtcaggagttcaagaccagcctggccaacatggtgaaaccccatctctactaaaaatacaaaaactagccgggcaaggtggcgggcgcctgtagtcccagctacttggg
rsRNA-3580-n	YES	YES	YES	YES	YES	YES	ctggcatggtggcctgtacctgtgattttagctacctgggaggctgaggtaggaggatcacttgagcccgggaggcagaagttgcagtgagccaacatcacgccactgcacttcagcctgggcaacagagtgagaatgatctcaaaaaaaaaaaaaaaaa
rsRNA-3679-n	NO	NO	YES	YES	YES	YES	tatgcagccataaaaaatgatgagttcatgtcctttgtagggacacagatgaagctggaaaccatcattctcagcaaactatcgcaaggacagaaaaccaaacactgtatgttctcactcataggtgggaattgaacaatgagaatacatggacacagga
rsRNA-3694-n	YES	YES	YES	NO	YES	YES	agtctcactctcttgcccaggctggagtgcagtggcacgatctcggctcattgcaagctccacctcctgggttcacgccattctcctgcctcagcctcccaagtagctgggacacaggcgcctgtaccacgcccggctaattattttgtatttttagtgg
rsRNA-3873-n	NO	NO	YES	NO	YES	YES	acagggtttctccatgttggtcaggctggtctcaaactcccgacctcaggtgatccacctgcctcggactctcaaagtactgggattacagatgtgagccaccatgcccagccagtcttcattcttaaaagatcattttgctacgtatagaattctagat
rsRNA-3889-n	NO	NO	YES	YES	YES	YES	aacctccgcctcccgggttcaatggattctcctgtctcagcctcccgagtagctgggattacaggcatacgacaccatgcccagctaatttctgtatttttagtagagacagggtttcaccatgttggccaggctggtcttgaactcctgacctcaagtg
rsRNA-3868-n	YES	YES	YES	YES	YES	YES	AAGTAGTAggccggatgtggtggctcacacctgtaatcctagcactttgggaggccgaggtgggcagatcacctgaggtcaggagttcaagaccagccaggccaacatgttgaaaccccatctctactaaaaatacaaaaattagccaggcctgatgtca
rsRNA-3851-n	NO	NO	YES	YES	YES	YES	gacgggatttcaccatgttggccaggatggtctccatctcttgacctcgtgatctgcccgcctcggcctcccaaagtgctgggattacaggtgtgagccaccgcgccgggccctgattgtgccactttctagctgagtaactttggaaaaattccccaat
rsRNA-3890-n	YES	YES	YES	YES	YES	YES	accccagctactcaggatgctgaggcaagagaatcacttgaactgggaggcagaggttgcagtgagccgagatcacaccactgcactgcactccagcctaggcagcaaagcaagactacattgcaaaaaaaaaaaaagaaaagaaaaaaaaTTATTGAGA
rsRNA-3944-n	YES	YES	YES	YES	YES	YES	ctctactaaaaataccaaaatttgcagggcatggtggcatgcacctgtagtccagctactctggaggctgaggcaggaaaatcgcttgaacccgggaggcggagcttgcagtgagaggagatggcgccactgcactccagcctggcgacagagcgagact
rsRNA-3945-n	YES	YES	YES	YES	YES	YES	ccggactacggactgcagtggcgcaatctcggctcactgcaagctccgcctcccgggttcacgccattctcctgcctcagcctcccgagtagctgggactacaggcgcccgccaccgcgcccggctaattttttttttgtatttttagtagagacggggt
rsRNA-3961-n	YES	YES	YES	YES	YES	YES	gagtgcctgtaatcccagctacttgggaggctgaagcaggagaatcacttgaacccaggaggcagaggttgcagtgagccaagatcgtgccactgcactccagcctgggcgacaagagcaagactccgcctgaaaaaaaaaaaaaaaaaagaaaagaaaa
rsRNA-4010-n	YES	YES	YES	YES	YES	YES	CCCAggccaggcgcggtggctcacgcctgtaatcccagcactttgggaggccaaggcaggcggatcacaaggtcaggagatcgagaccatcctggctaaaacggtgaaaccccgtctctactaaaaatacaaaaaaattagccgggcgtggtggcgggca
rsRNA-4036-n	YES	YES	YES	YES	YES	YES	tgcctgtaatcccaatattttgggaggccgaggtgggtggatcacctgaggttgggagttcgagatcagcctggccaacatggtgaaaccccatctctactgaaaaatacaaaaattagccaggcatggtggctgtctgtaatcccagctaatggggagg
rsRNA-4005-n	NO	NO	YES	YES	YES	YES	acagttcaaacagttggctacAttttttttttttgaaatggagtttccctctgttgccagtctggagtgaagtggcatgatctcagctcactgcaacctctgcctcccatgttcaaaggattctcttgcctcagcctcccgagtagctgggaccacaggc
rsRNA-4042-n	YES	YES	YES	YES	YES	YES	cacatgcctgtggtctcagctattaggaagtttgatgtggaaactactaggaagtttaagcttgagcccaggagttccatgctatagggagccatgattgtgccagtgcactccagactgggtgacagagcaatacccggtctgaaaacaacaaacaaac
rsRNA-4077-n	YES	YES	YES	YES	YES	YES	tttagtagagacgaggtttcaccatgttggccaggctggtctggaactcctgacctcaagtgatccacctgcctcagcctcccaaagtgctgggattacaggttacaggcatgagccatggcacccagtcTCATGGTTTTTTTGTAGTttttgtttgttt
rsRNA-4119-n	YES	YES	YES	NO	YES	YES	tttttgtgtgtttttagtagagacagggtttcaccgtgttcaccaggatggtctcgatctcctgacctcgtgatccgcccatctcggcctcccaaagtgctgggattacaggcgtcatccacTCCGGCCCCTGCTTTATTATTTGTGTATTCTCTTGGAC
rsRNA-4112-n	NO	NO	YES	YES	YES	YES	ATTCCACTATTTGTAATATATTTCCCAAGGTTTTCTATACTTACAGTTCTCTGTGTGTGTAAATAAATGATTTAAAATGTTTGATTAGTAAAACCAAGGGAAGTGGTCCTTCTTTTCTCTGTGAAAGAAACTTTAACGATTGGTCTTATCAACTGTAttt
rsRNA-4413-n	YES	YES	YES	YES	YES	YES	gctaattttttgtaattttagtagagacggggtttcactgtgttagccaagatggtctcgatctcctgacctcgtgatccgcctgccttggccccccaaagtgctgggattacaggcgtaagccaccgcacctggccagtgttctggcttttgcccattc
rsRNA-4446-n	NO	NO	YES	NO	YES	YES	tggctaatttttttttgtatttttagtagagacggcgtttcaccgtgttagccaggatggtctcgagctcctaacctcgtgattctcctgcctcggcctcccaaagtgctgggattacaggcgtgagccaccgcacccggccTTGAATAGTAAATTTTTA
rsRNA-4498-n	YES	YES	YES	YES	YES	YES	cccaggctggagtgcaatggcacaatcttggcttactgaaacctccgcctcccaggttcaagtgatactcctgtttcagcctcccatgtagctgggaatacaagcatgcaccaccatgtctagctaatttttctatttttagtagagacagggtttcacc
rsRNA-4650-n	YES	YES	YES	YES	YES	YES	ctcctggattcaagtgattcttctgcctcagcctcccgagtagctggaattacaggtgtgcgccaccacgcccagctaatttcgtatttttagtagagatggggtttctccatgttggtcaggctggtctcgaacactcgacctcaggtgatctgcccca
rsRNA-4661-n	NO	NO	NO	YES	YES	NO	gaagtaactaacttactttttattttacagattcacaggcggaaaagacttgccttgtctcagatgagacgttggactgtggacttttgagttaatgctgaaatgagttaagactttgggtgactgttgggaaggcataattgtttttaaatgtgaggac
rsRNA-4701-n	YES	YES	YES	YES	YES	YES	gcccaccaccacatttggctaattttttgtatttttagtagagatgaggtttcaccatgttggccaggctggtcttgaactcctgacctcaggtgagccatccccttcggcctcccaaagtgctgggattacaggcatgagccaccgcgccctgcccatc
rsRNA-4770-n	NO	NO	YES	YES	YES	YES	aagctggaatgtgtggcatgatttggctcacctcagcctctgcctcccaggttcaagcaattctcctgcctcagcttcctgagtagctgtgattacaggcgcatgtcactatgcttgactaatttttgcatttttagtagagacagggtttcaccatgtt
rsRNA-4818-n	YES	YES	YES	YES	YES	YES	atggagtctcactctgtcgcccaggctggaatgtagtagtgcaatctcagctgactgcaacctccgcctcccaggttcaagcaattcttctgcctcagccAACAACCCCAAGCTGTGGACGCTGATAGCCTACTGTCTGATCTTCCCAGCAGCTTCTGTG
rsRNA-4989-n	NO	NO	YES	YES	YES	NO	atacttaggtgatggattgatccatgcagcaaaccaccatgggacacatttacctgtgtaacaaatctgcacatcctgcacatgtacccctgaacttaaaataaaagtggaagaaaattaaaaaaaaaatcccaccaccaaacagatttaggggcattct
rsRNA-5096-n	YES	YES	YES	YES	YES	YES	gcccagactggagtgcaatggcatgatctcggctcactgcaacctccacctcccaggttcaagcaattctcctgcctcagcctcctgagtagctgggattacaggctcctgccaccacgcccagctaatttttatatttttagtcgacacagggtttaac
rsRNA-5227-n	YES	YES	YES	YES	YES	YES	CCAGGTTCCTAAGGTGGCAGCAGAAAGCAATGtttttttttgagacaagatctcattctgttgcctaggctggagtgcattggcatgatcacagcttattgcagcctcaaccttctgtgctcaggtgatcctcccacttcagcctcccaagtagctggga
rsRNA-5428-n	YES	YES	YES	YES	YES	YES	tgggaggctgagggagaagaatcgcttgaacccgggtggcggaggttgcagtgagccgagatcatgacactgccctccagcctgggcgacagagcaagactccatcgcaaaaaaaaaaaaaaaaaaaaaaaaaaCCAAGAGAAACAAAGTATCtaccaag
rsRNA-5399-n	YES	YES	YES	YES	YES	NO	ggctaacacggtgaaacctcgtctctactaaaaatacaaaaaaaattagccgggcgtggtagcgggcgcctttagtcccagctactcgggaggctgaggcaggagaatggtgtgaacccgggaggcggagcttgcagtgagccgagatcgcgccactgca
rsRNA-5374-n	YES	YES	YES	YES	YES	YES	aagaccggcctgggcagcaaggtgaaaccccatctctactaaaaatataaaaattagctgggtgcggtggcctgtgcctgtagtcccatctacttgggaggctgaggcaggagaattgcttgagcccgggaggtggaggttgcagtgagccgagattgtg
rsRNA-5505-n	YES	YES	YES	YES	YES	YES	gtgagccaccgcacccggccTAttttttattttttttaagatgaggtcttgctctgtcgtctagactggagtgctgtggcatggtcataactcagtgtaatctcaaactcctgtgcttaagccagactcccacctcagcctctcaagtagttagaactat
rsRNA-5487-n	YES	YES	YES	YES	YES	YES	TCATTAGTTTATTTATTTTTTTTTAATGGGCACTTGCAggccaggcacagtggctcacgcctgtcatcccagcacttcgggaggctgaggtgggcggatcacctgaggtcaggagttcgagaccagtctggccaacatgacgaaacctcgtctctactaa
rsRNA-5650-n	YES	YES	YES	YES	YES	YES	aggctgaggcgggtggatcatttgaggtcaggagtttgaggccagcctggccaaaatggcaaaaccctgtctctactaaaaatacaaaaattagctggatgtgctcacttgaacccaggagatggaggttgaagtgagctgagctcgtaccactgcactc
rsRNA-5641-n	YES	YES	YES	YES	YES	YES	TTGGAAAGTATAGTGGctttgagaggctgatgcgggaggattgctctaggccaggaatttgacgccaacctggacaacaaagagagacccccacatctgtattaaaaaatagtaataaaagagagttccagttgttctgcattctttccatcatttggta
rsRNA-5769-n	YES	YES	YES	NO	YES	YES	gcctcctgagtagctgggattacaggagcgcgccaccacgtctggctaatttttgtatttttagtagagatggggtttcaccatgtcggccaggctggtctcgaactcttgaccccaggtgatctgcctgcctcagcctcccaaagtgctgggattacag
rsRNA-6010-n	YES	YES	YES	YES	YES	YES	ctctctcttcccctattgcaataattttaatacctatAGttctttttttttgagacggagtcttgctctgtcacccaggctggagtgcagtggcacaatctctgctcaccgcaagctgctccgcctcccgggttcacgccattctcctgcctcagccccc
rsRNA-6241-n	YES	YES	YES	YES	YES	YES	aggctgaagcaggagaatggcgtgaaacctggaggcagagcttgcagtgagctgagattgcgccactggagtccagcctgggtgacagagcgagactgtctcaaaaaaCaataataataataataaaataCAAAGCCAACATTGGCCTCTATTATGAAAG
rsRNA-6329-n	YES	YES	YES	YES	YES	YES	gctcagtgcagcctccaactcctgggctcaagtgatcctcccatctcagcctcatgagtagctgggactacaggcgcatgccatcacacctggcCCCTTCACAAGTTTTAATCCAAAGGACACCATGTTGGTTTCCCATAGGCAGGGGCCTGAGGTCAAG
rsRNA-6362-n	YES	YES	YES	YES	YES	YES	ggaggctaaggcaggagaatcgcttaaacctgggaggtggaggttgcagtgagctgagatcgtgccattgcactctggcctgggcaacagagcaagactccgtctcaCataagtaagtaagtaagtaagtaagtaagtaaataaataaataaataaataa
rsRNA-6439-n	YES	YES	YES	YES	YES	YES	taacagtacctaaaatatgctatcttgggaggccggggcaggtggatcgtgaggtcaggagttcaagaccagcctggccaagatggtgaaaccccatctctactaaaaatacaaaaaattagccgggcatgctggcacgtgcctgtaatcccagctactt
rsRNA-6531-n	YES	YES	YES	YES	YES	YES	cctggtgcagtggctcacgcctgtcatcccaacagtttgggaggctgatgtgggaggattacttgagccctagagtttaagacaagcctgggtaacacagtgggacatgacctctacaaaaaataaattaaaacaaaattggctgggcgtggtagtgcac
rsRNA-6535-n	YES	YES	YES	YES	NO	YES	cccagctactcgggcagctgaggcaagagaatcgctggaacccgggaggcggagattgcagcgagctgaggtcgcgccactgcactccagcctgagagatagagcaagactccgtctccaaaaacaaaaaaataaaaacaaaaaCAACAACAACAAAAAA
rsRNA-6605-n	YES	YES	YES	YES	YES	YES	taaaaatacaaaaattagctgggtgtggtggcgcacgcctgtagccccagctactcaggaggctgaggcagaagaatcgcttgaacctgggaggcagaggttgcagtgagccaagatactgccactgcactccagcctgggtgacagagtgagactctgt
rsRNA-6552-n	YES	YES	YES	YES	YES	YES	AAACAGGTATCATTATATATCTGtttcttgggacagggtctcgctctgttgcccaggctagagtgcagtggcacagtcatagctcactgcaggctcgacttcccaggcttaggccatcctcccacttcagccccctgaggtagctggggactacaggcat
rsRNA-6823-n	NO	NO	YES	YES	YES	NO	ggcagagacacaacaacaacaaaaaatttcaagccaatatctctaatgaacgtgcatggatgcgaaaatcctcagtaaaataccggcaaagcaaatccagcagcacatcaaaaagcttatccaccatgatcaaattggctccatccctgggatgcaaggc
rsRNA-6782-n	YES	YES	YES	YES	YES	YES	gagacaaggttttgctctgttgcccaggctggagtgcaatggcacaagctcagttcactgcaactgcctcccaggttcaagcaatcctcttgcctcagccccctaagtagctgggactacagacacgtgccaccatgcccaactaattttttgtattttt
rsRNA-6974-n	NO	NO	YES	YES	YES	YES	ctccctcctgcctgctgccatgtgagacctgcgttttgccttccaccatgactgtgaggcctcttccccggccatgtggaactgtgagtccatgaaacctctttttctttataaattacccagtgtcaggtatatctttatcagcagcgtgaaaacagac
rsRNA-7089-n	NO	NO	YES	YES	NO	NO	TATTTagttgatccttgaacaacacaagcttgagctgcacaagtcccattatacataagttttcttccatctctgccacccttgagataggaggaccaatccccttctgttcctcttctgctcagcctacttaacatgaagacaatgaggatgtacacta
rsRNA-7110-n	YES	YES	YES	YES	YES	YES	ccgccaccaggcccggctaatttttttgtatttttagtagagacgggatttcaccgtgttagccaggatggtctcaatctcctgacctcgtgatccgcccgctttggcctcccaaagtggtgggattacaggcatcagccacggcgcccggccTGGAACA
rsRNA-7195-n	YES	YES	YES	YES	YES	YES	cctatagtcccagctgctggggaggctgaggcaggagaatggcatgaacccagagccaagatgacgccactgcactccagcctgggtgacagagcaagactccctctcaaaaaaaaaaaaaaaaaaaaaaaTGGTTGGCATGTTCCTTTCTTGAATGGCA
rsRNA-7063-n	NO	NO	YES	NO	YES	YES	TAAAACTTTATGATTTTGTAGAGAAACAGCCCATACTATTATTCTGTGTGTTGTTTATATGGTTTTGTTTTAAAACAGAAATGTTTACTGACAGGATGCTAAAATTTCTGCTTTTGAAAATTACCTGCTCTCTCAGGTGGGAATTCTGGAAATACTAAGA
rsRNA-7295-n	NO	NO	YES	YES	YES	YES	actttcggaggctgaggaaggcagattgcttgagctcaaaagttcgagaccagcctgggaaacatggagaaaccccacctctacaaaaaatacaaaaatcagggcggtgcgcagtggctcgtgcctgtaatcctagcattttgggaggccaaggagagtg
rsRNA-7508-n	YES	YES	YES	YES	YES	YES	tatttctcacagttctgtagtcttcataattcaacatcaagatgccagaatggttgagtgctggtgagggctctcttcctggtttgcagatggccccctttttcctgtgtcctcaaatttcagagagcaagagcactggtgcctcttccaagtcttttaa
rsRNA-7441-n	NO	NO	YES	YES	NO	YES	tggctcacatcccagcatattgggaggctgaagcaggaggattgcttgaagccagaagttcaagaccagcctgaacaacatagcaagatccctatctctacaataataataataataatgatgatgataataaatcagtcaggcatggtagtacatacct
rsRNA-7487-n	NO	NO	YES	NO	YES	YES	gctctgtcacccaggctagagtgcagtggcaccatctcagctcactacaacctccacctcccaggctcaagcaactctcttgcctcagcctcccaagtagctgggactacaggtgcccaccactacatctggctaatttttgtatttttagtagagacgg
rsRNA-7674-n	YES	YES	YES	YES	YES	YES	attacaggcacacaccatcactcccagctaattttgtgtttttagtcgagacagggtttctccatgttggtcaggctcgtctcaaactctggacctcaggtgatccacccgcctcggactcccaaagtgctgggattacaggtgtgagccactgtgcccg
rsRNA-7924-n	YES	YES	YES	YES	YES	YES	gaggtcaggtgttcaagaccagcctggccaacatggtgaaaccccgtctctactaaaaacacaaaaattagccgggcatggtggcgggtgggcacctgtaatcccagctacttgggaggctgaggcatgcgaatcacttgaacccgggaggcggaggttg
rsRNA-7914-n	YES	YES	YES	YES	YES	YES	ccaacaaaccaatagctgtgggtaagcagtggtttttccaaaggaaaaccaggatgtcttaccagaagaaagaggcatggattctgggcaagtaaatcatatatgtctattccaCTTATGTCCCTGACTTTGTCTCCATTTCCACTTTTTGGCATATATA
rsRNA-8010-n	YES	YES	YES	NO	YES	YES	aagtcaggaaacaacagatgctggagaggatgtggagaaataggaatgcttttacactgttggtgggagtgtaaagtagttcaaccactgtggaagacagtgtggcgattcctcaagaatctacaactagaaataccatttgacccggccatcccattac
rsRNA-8054-n	YES	YES	YES	YES	YES	YES	gcaatctcagctcactggagcccctgcctcctgggttcaagtgattctcgtgcctcagcctcccgagtagctgggattacaggcatgcgccaccacacctggctaatttttatatttttagtagagacagggtttcgccatgttgttcaggtgtctcgaa
rsRNA-8280-n	YES	YES	YES	NO	YES	YES	gaatgctgaggtgggaagatcttttgagaccaggaattcgaggttgcagggggctatgatcatgccgctgcactccaggctgggtgacagagcaagaccccttctcaaccaataaaaaaaaaaaaaaagaaagaaaGATAAAGAAAAGAAGTCCTGATTT
rsRNA-8347-n	NO	NO	YES	YES	NO	YES	cttgtccaggctggactcgaactcccaggctcaagctattctcctacctcagccttctgaatagctgggactgtaggcatgcaccactacacccagcTAAttaaaacaaaaacatttattatctcacatgtttcctgaggatcaggacaatgtcagcact
rsRNA-8315-n	NO	NO	YES	YES	YES	YES	aataataatGGCCTTCAAAAGGGTTGATGAATTCTTTAATACCTGCCTCATGATTTACTGTGCTTTTTGAAATATGAAGAAATATTTTGTTGTAAGTTACTGTCtaaaaaaaaacttcagacagattaaagttagcagagtttatttgagcaaggatcca
rsRNA-8416-n	YES	YES	YES	YES	YES	YES	TTGCTGGTCAACAAGGTCCATGGAAAACTGGgtgaggtagccagggcaggtgtgccccaagatggggaggacactgagacccaggggcaagttgttgtgcttgtggctatcaaccagaggatggcagaggcaggacatctacctgatcttctggttccag
rsRNA-7985-n	NO	NO	YES	YES	NO	NO	ttatttctggactctcaattatattcactgatgtacatacctattctcatgctagtaccatactctcttgaatttcagtaaagtttgaaatcctgaattatgtctaccaattttacacttcttcagaattattttggctattctgggtcccttgcatttt
rsRNA-8415-n	NO	NO	YES	YES	YES	YES	ttggccaggctggtctcaaaactcctgacctcaggtgatccacttgccttggcttcccaaagtgatgggagtacaggcataaaccactgcgcccagccCCAAACGTATGGTATTCTTTTTTAATAGAGATTAGTATACTGTGTTAGTTTAAAGttttttt
rsRNA-8344-n	NO	NO	YES	NO	NO	NO	gacaGTATCTATGGACTCAATATTAATATCCTCTTAATGTTCCACAAGCATCTCAAAACTACTAATTTTTCCTGCCTTCCCACATCTTCGCGTCATCCCTCAGAGCTAACTTTTTCTCTATTTTCTCAAATAACTCTGGAATATGCCTTTTACTTCCATT
rsRNA-8397-n	YES	YES	YES	YES	YES	NO	ACAATTAATTCAAAACAACAGGTTAGGGAGAGGGTGGGTTGCCAATCCCTGGGGCTGGCTCTGAGGTGGAAGGGGATTCCCACATGGACTCGGAGGGGCTGCAGGCTCAGGAAGGAGATGGCCTCGCAGCCTCTCAGGCCCTCCCTGGCCTGCCTCTCTG
rsRNA-8336-n	YES	YES	YES	YES	YES	YES	caggctggagtgcagtggtgcaatcgtggctcactgcaacctccacctcccagattcaagtgattctgcagcctcagcctgccgagtagctgggactgcaggcgcgtgccaccacgtccaactaatttttttttttttttttgtatttttagtagagacg
rsRNA-8358-n	NO	NO	YES	YES	YES	YES	cacattggccaggctggtcttgaacccctaacctcaagtgatcctcccgcctcagcctcccaaagtacttggattatgggtgtgagccatcatacccacctggttggtggattcttatctcttctgccattctgtgtcttttaatggagcatttaggcta
rsRNA-8404-n	YES	YES	YES	YES	YES	YES	gcctgtaatcccagcattttgggaggccaaggcaggtagatcaactgaggtcaggagttctagaccagccagaccaacatggtgaaaccccgtctctactgaaaaataaacccatacacaaaaattagccatgcatggtggcttgcacctgtaatcccag
rsRNA-8342-n	NO	NO	YES	YES	YES	NO	ttgagatggagtctcactctgtcgcccaggctggagtgctttgggtcgaagcaattctcgctcctcagtctcctgagtagctgggattacaggcgtacgtcatcacgcccagctaacttttgtatttttagtacaaatggggtttcgccatgttggccca
rsRNA-8502-n	NO	NO	YES	NO	YES	YES	tgggctcaagtgatcttcctgcctcagcatccccagtaactcggactacaggcatgctccaccatgcgcggctaattttctgtgttgcccacgctggtctccaactcttggattcaagcaatcctctcaaacctgggcctcccaaagcactgggattgca
rsRNA-8537-n	YES	YES	YES	YES	YES	NO	cgcctgtgaactgctcctaggccaccaacaaaccacgcaggcagagcaatgaaggctatactgtgggccctctcctgagggtatagccaggtgggcagtctcaggaagaactggcaggcatgagggtgcatggttcagatgcaccccagtcccaaggcat
rsRNA-8473-n	YES	YES	YES	YES	YES	NO	AATTATGGGATTTTTCTATTAAAAAATATTGCtttttcttttttctttttttgagacagagtctctctctgtagcccacgctggagtgcaaaggcacaatctcagctcactgcaccctccggctcccaggctcaagcaattctcctgcctcagcctccca
rsRNA-8439-n	YES	YES	YES	YES	YES	YES	gcttgagtccaggagttcaaggctgcagtgtactatgattgtgacattgcactccagcctgggctacagagctagaccccatctcttaagaaaaaatagattatggtaaatgtgactggaaactcatgaaagtttttctatgaatttgtgttttattcat
rsRNA-8566-n	YES	YES	YES	YES	YES	NO	attagggttaggtctttaagggaacgttgtggttggtttgaccttctatccagaccactgaaactttctccatctcatcactaaggctatttcactttcttatcatttgtctgttcacttgtaattttcaataagaacttttcccttgttttcacgactt
rsRNA-8434-n	NO	NO	YES	YES	NO	YES	TTTGTTTCTTTTTCTAAGTCTTTGTTGTAAAAGAGCATAACTCATAAGTTATTCCTCATAACTTATGTTTTCCTGAGAAGAAAACATAATACCTTGAACAAGCTTTTCTGTTCAAATATTATAGGATATTTGATCCTGACTAACTTGTTTAAGAGGGATA
rsRNA-8633-n	YES	YES	YES	YES	YES	YES	cgcctgtaatcccagtactttgggaggccgaggcgggtggatcacctaagatcaggagttcaagactacccaggccaacatggtgaaaccccgtctctacaaaaatacaaaaattagccaggcatgatggtgggcacctgtagtcccagctgctcaggag
rsRNA-8632-n	YES	YES	YES	YES	YES	YES	GTCTGTGAGTGTGGGTAAGTATGCACATGATAGTGTTTTGTTAAATGGCAGCCCAATTTGTGGGTGATCTGGGTTCAGTGGGCAAGCCCTTTTCTGATACAAGTACAGGTTTAGCAGGTAATCTATAAGGGATTCTGTGGCACCTCATAGATTAACAATG
rsRNA-8672-n	NO	NO	YES	YES	NO	NO	aatccatcacatcgacatgctgaagaagaaattaacatgaacataccaatagatgcagaaaaatcatttgacaaaaatccaatcccctttcatgatttaaaaaaaaaaacctctcagcaaactaggaacagaggggaacctcctcaacttgataaaccta
rsRNA-8670-n	YES	YES	YES	YES	YES	YES	aggctgaagcaggacaaccacttgaacctggcaggcggggggttgcagtgagccaagatggtgctactgcactccagcttgggtgacagagcgtgactctgtctcaaaagaaaaaaaagtaaaaaagaaataaaacaaaaaatttaaaaataaaaaaCtt
rsRNA-8648-n	YES	YES	YES	YES	YES	YES	TGCAGGTCTGCAAAATTCAGCCAAtgccaggcatgcactgtgctctcccaggcattgtctcatttaactcctctccagcccaggagcaggttgtagcagcactttccagatgggaaaacctgggcttaggaaagatgaatggctggccaggattgtgcag
rsRNA-8608-n	YES	YES	YES	YES	YES	YES	ctctgcccggccgccccactgtctgggaaattagaagcgcctctgcccagcttttgccccctctgggaagtgaggagtccctctgcctggccaccgccccatctgggaagtgaggggtccctctgcccggccacccaccttctgggaaatgaggagcccc
rsRNA-8541-n	YES	YES	YES	YES	YES	YES	ACAAAAAGCTCATATAAttttttttttttttttgaggcagggtctcattgtcacccaagctggagagcagtggcgcgatattggctcgctgtaacctctgcctcccaggctcaagctatcttcccacctcagcctcctgagtagctgacactactggtgc
rsRNA-8615-n	NO	NO	YES	YES	YES	YES	ttatgccttaccaacagtcccacaaagtcaactcattccagcattaacccaaaagtccaagtccaaagtctgatctgagacaaagcaaatcccttctgcctatcaacctgtaaaatcaaaaccaagttattttcaagatacaatgtgagcgtaggccttg
rsRNA-8649-n	NO	NO	YES	YES	YES	YES	AAAGACATATCAGTTTTTCACAGGTGCAAGAAGAAGAAAGCCAAACATCGTGTGCAATGGAGATTATCCAACCTCCTCTCTTCTCTATCCCTTTGCTGTCTTAAGAAAACAAACTCCAAAGCTAAATGAATATAATTCAATCACTCTTCTCAATTATGCC
rsRNA-8677-n	YES	YES	YES	NO	YES	YES	gcctttagtctcagcactttgggaagccaagacgggcagatcacctgaggtcaggagtttaagaccagactggtcaacatggtgaaaccccgtctctactaaaaatataaaaatttgctgggtgtgttgggaggtgcctgtagtcccagctactcgggag
rsRNA-8506-n	YES	YES	YES	YES	YES	YES	ccgaccttcctggtgagtgttacagctcttagggcggcgcgtctggagttgttccttcctcccggtgggctctttgtctccctggcttcaggagtgaagctgcagaccttcccggtgagtgttacagctcataaaggcagtgtggacccaaagagtgagc
rsRNA-8738-n	YES	YES	YES	YES	YES	NO	aaagtggtgggattgcaggcatgagccactgcacccagcctttttttttttgagacagcgtttcactcttgttgacaaggctggagggcaatggcacaatctcagctcactgcaacctccgcctccaagattcaagcagttctcctgcctcagcctccca
rsRNA-8685-n	NO	NO	YES	YES	YES	NO	TCACTTAGAACAGATTTTACCTACTGACCAGTTATTCAGATTATCTCGTGATTTTTCTTCTTTGATTTCTGATGTAAGATTGTTTATTCATATATTTCTTTATAATGGGTTATGCTTGAAAAAAACTGATTGATTATATTGTGATATTTCTACACAATTT
rsRNA-8734-n	YES	YES	YES	YES	YES	YES	taatcacggctactcagggaggctgaggcaggagaatcacttgagtccgagaggcagaagttgctgtgagctgatatcgcgccattgcactccagcctgggtgacagagcgagacttcgtctcaaaaaaaaaaaaaaaaaaaaaaaaaaatatatatata
rsRNA-8733-n	NO	NO	YES	YES	YES	NO	ccaagaagctgggactacaggcacgcgccaccacgcccagctaattttttgtatttttagcagagatagcgtttcaccatgttcgtcagtgatttcgatctcctgaccttgtgatctgcccgcctcggcctcccaaagtgctgggattacaggtgtgagc
rsRNA-8735-n	NO	NO	YES	YES	YES	YES	ATGAATAGTAACTGGTTCTCACTGGGATTCAAATAGCTGCTTATATTTAAGAATTGggccaggtgcagtgactcacacatgtaattcctgcactttgggaggccaaggcaggcggatcacctgaggtcaggagttcaagaccagcctgaccaacatgatg
rsRNA-8776-n	NO	NO	YES	YES	YES	YES	GTCTACTCATCACAGCCTTAATAAAATAACCTGTGTTGGTTCCTCCCACATTTTCATCAAAAATCTCTCCTCTGAGTCTTCGTCTTAAATATTCGATTAGttatttttctcatagcatattctatttaatatagttatttgcatatctaattgtatcctc
rsRNA-8814-n	YES	YES	YES	YES	YES	YES	acctgtaatcccagcactttgggaggccaaggctggcagatcacttgaggtcaggagttcgagaacagcctggcccacatggtgaaaccctgtctctactaaaaatacaaaaattagccggacatggtggcgggtgcctgtaatcccagctacttgggag
rsRNA-8493-n	YES	YES	YES	YES	YES	YES	ggcagggggatcacttgagcccaggagggcaaggctgcagtgagccatgatcatgccactgctctccagtctgggtgacgcagcaagatcctgtcatttttttttaaaagtatgagctgggagcagtagctcaggcctgtaattccagcactctaggagg
rsRNA-9096-n	NO	NO	YES	YES	NO	NO	TCTTGCTTAAATTCTAAGCATTTTCTATCTAAACTGACACTTTGAAAACATACTTATTTTAGAATTTCTATTCCATTCAATAGGAAATAACACGTTCTGTTTGTTTTGAATAAGCCCCTTTCACTACGCCTCCACAGCCCTTCACCAGCAGCCTATTCAG
rsRNA-8381-n	NO	NO	YES	YES	YES	YES	TCTCCAtcagagaagtccccactgaagaggtgaagttgaaactaagatttaaaggtcaggtgaaggggaaggatcatggcagcagtggaagaaggaaggagaacaaagggctccaggcagagggaattatacatgtgaagtcccagaaacaacagacagc
rsRNA-9092-n	YES	YES	YES	YES	YES	YES	TTAAAAAATATGTCAggctgggcgcggtggctcatgcctgtaatcccagcactttgggaggcagaggcgggtagatcacgaggtcaggagatttccatcctggttaacacagtgaaacctcatctctactaaaaatacaaaaaatcatctgggtgtggtg
rsRNA-9137-n	NO	NO	YES	YES	YES	YES	ccgagtagctgggattacatgcttgcgccaccacacccagctattttttgtatttttagtagagacagagtttaaccatgttggccaggccagtctcgaacacctgggctcaggtgatccatcctccttggcctcctaaagtactgggattacaggcgtt
rsRNA-9253-n	YES	YES	YES	YES	YES	NO	tttaaaaattgcttccctttttttttcttttttgagatgaaggcttactctgtcacccaggatggagtgcattggcatgatctcagctcactgcaacctccacctcccgggttcaagtgattctcatgcctcagcctcctgaacagcagggattacaggc
rsRNA-9263-n	NO	NO	YES	YES	YES	YES	TCCTTAGCTTTGATAATAGTATTTGTTAAAGTTGAGAAAACTTttccttccttccttctttccatccatccttctttccttcttctctccctccctttcctctctttcttGCTCAACTTTTTCTTGATGTTTTCAAAATATTAAGGTGGCTCTTTGAAGT
rsRNA-9693-n	YES	YES	YES	YES	YES	YES	ttttttttttttttttttgagatggagtctcactctgtcgcccaggctggagtgcagtagcgcgatcttggctccctgtaacctctacctcccaagttcacaccattctcctgcctcagcctcctgagtagctgggactacaggcacccgccaccatgcc
rsRNA-9465-n	YES	YES	YES	YES	YES	YES	TTGAAGGGTGAATGCTAAAAGTAGACTAGATAGCATGTTAGCAATTAGAAAAACAAAATCTAAAAGAATGTATTTATTTAAtttttttgtagatggagtttcgttcttgttgctcaggctggagtgcaatggcgcaatctcagctcactgcaacctccgc
rsRNA-9748-n	NO	NO	YES	YES	YES	YES	TGATTGATTTCCTACTAACTGTTCTGTGTGCTTACCTCAGGCAAGATTCATGACAAAAAATTATTCACATAAGTTGAAACCAAAAAATACTTGCCACATTTCAAGTTTTATGTACAACAGAGTAAAACATGATTTAATTAGAAACAAAAAGTTTGTTTCC
rsRNA-9944-n	YES	YES	YES	YES	YES	YES	cagctacttgggaggctgaggcaggagaatggtgtgaacccaggaggcggagcttgcagtgagccgagatatcaccactgcactccatcctgggcgacagagcgagactatctcaaaaaaaaaaaaaaaaGTCTTCTACTTTTAATCTTTTTCCACTTTG
rsRNA-9901-n	NO	NO	YES	YES	YES	YES	TATAATTTTTTTCCACTTGCTGGTTTGCTTCCAGAAGGGAATACAGGAGATACCATTGAACCCGCAGGGATGACCTTCTGCAATTAGAAATATAAAAAGCACATACTTGTCAGTGATATGCTGAAAAGGAAAGACAGTCACAATCTCCGTTGCTTCATTT
rsRNA-10163-n	NO	NO	YES	YES	NO	YES	agattatattccaaatatcacaattagcattccttaaagagattcaaagacagtacatccataaaagaaaaggattttttaaattaataagacaaagctcctaaaaattaaaaacttgattgttaaatttttttcaaaagttttaagggcggaggaagga
rsRNA-10240-n	YES	YES	YES	YES	YES	YES	cctcctgagtagctgggattataggtgcacaccatgatgcctggctaatttttgtattttagtaaagatggggtttccccgtgttggccaggctggtctcaaactcctgacctcaagtgatctgcctgccttggcctcccaaaatactgggattacaggc
rsRNA-10085-n	NO	NO	YES	YES	NO	NO	AATAACAATTAATATAATGTTTAGGTAAATGATTCATTTCcctcccttccttccttccttccttcctgccttgctgccttcctgccttccAATCAAAGTTGAATTCCAATGATtaaaacaatttaaaataaaaaatgacaaatttaattaataaaatgaa
rsRNA-10534-n	NO	NO	YES	NO	NO	YES	GGGCAAGGTACCTCACCTCACAAACTGATAACTGAGTACAAAACTAGAACTAATCTAAAACCAAGAGAATcttctgcctccagatggaacataatgggtttcagccaaatgaaggttctgctataataacttaaaaaaaaaaaaaaaaaaccttgaaaaa
rsRNA-10860-n	YES	YES	YES	YES	YES	YES	gcctcagcctcccgagtagctgggattacaggtgtgtaccaccacgcccggctaattttttgtattttaagtagacatggggtttcaccatattggccaggctggtggataagctttttaatgtgctgctggattcagtttgccagtattttattcagga
rsRNA-10897-n	YES	YES	YES	YES	NO	YES	tgtattttttttttagacacggggtttcaccatgttggccaggttggtcttgaactcctgacctcaagatccgcctgcctcagcctcccaaaatgctgggattacaggcatgagccaccacacctggccTGCAGAATACATTTTAATACACCAAATGTTC
rsRNA-18-n	YES	YES	YES	YES	YES	YES	gctctgtcacccaggctggagtgcagtggtgcaatcttggctcactgcaagctccgcctcctgggttcacaccattctcctgcctcagtctcctgagtagctgggactacaggcacccaccaccacacccagctaattttttgtatttttagtagagacg
rsRNA-79-n	YES	YES	YES	YES	YES	YES	cgaatagctgggactacaggagtacaccaccaccacacgtggctaatttttgtatttttttgtagagatgaggtttcaccacattgcccaggctggtcttgaaaacctgagctcaaatggcccacccacctcagcctcccaaagtgctgggattacaggc
rsRNA-71-n	YES	YES	YES	YES	YES	YES	gatggagtgcagtggtgcgatctccgctcactgcaacctctgcctcctgggttcaagcaattcttctgcctcaacctcctgagtagctgagactacaggtgtgcgccaccatgcctggctaatttttttgtattttcagtagagatgggatttcgccatg
rsRNA-206-n	YES	YES	YES	YES	YES	YES	GAATAggccaggcgaggtggctcacacctgtaatgccagcactttggcaggccaaggttggtggatcacttgcgcccaggagtttaaaaccagcctgggcaacacagcgagacctcatctctactaaaaatacaaaaaactagccaggcgtagtggtgca
rsRNA-228-n	NO	NO	YES	YES	YES	YES	gatatgaacagacacttctccaaagaagacatttatgcagccaacagacacatgaacaaatgctcatcatcactggccatcagagaaatgcaaatcaaaaccataatgagacaccatctcacaccagttagaatggtgatcattaaaaagtcaggaaaca
rsRNA-243-n	YES	YES	YES	YES	YES	YES	gctctgttgcccaggctggagtgcagtggcgcgatctcggctcactgcaacctccgcctcctgggttcacaccattctcctgcctcagcctcctgagtagctgggactaccggcgcccgccaccatgcccagctaattttttgtatttttagtagagacg
rsRNA-290-n	YES	YES	YES	YES	YES	YES	gccaacatgtgaaaacccgtctctactaaaaatgcataaattagccaggcatggtggcgcgcctgtaatcccagctactccggaggctgaggcaggagaattgcttaaaccccggggacagaagttgcagtgagttgagatcatgccattgcactccagc
rsRNA-244-n	YES	YES	YES	YES	YES	YES	agtttgagaacACTACCCTACCCTAAGAttttttttttttttttttttttttttttgagatggactctccctttgttgcccaggctggagtgcagtggcgctatctcagctcattgcaacctctgcctcctgggttcaagcgattgtcctgcctcagcct
rsRNA-339-n	YES	YES	YES	YES	YES	YES	ctggagtgcaatggcatgattttggctcactgcaacctccaccttccgggttcaagcgattctcctgcctcagcctcccaagtagctaggattacaggcacctgccagcacactgggctaatttttttgtacttttagtagagacggggtttcgccatgt
rsRNA-368-n	NO	NO	YES	YES	YES	NO	aggccaggaattcaagaacaccctgggcaacatagtgagaccctgtctctacaaaaaattaaataattagccaggcatggtggcacatgcttgtggtcccagctactcaaggaggctgaggcaggaagatcgcttgagcccagaggtcaaggctgtagtg
rsRNA-431-n	YES	YES	YES	YES	YES	YES	tctgttgcccaagctggagtgcagtggcacgatcttggctcactgcaacctccacctcccaggttcaagtgattctcctgcctcagactcttgagtagctgggactacaggcatgcaccaccatgcccggctaatttttgtgtttttagtagagatgggg
rsRNA-443-n	YES	YES	YES	YES	YES	YES	gtattcagaattgtttcttttacatctagtagttttaattatatatataaactacagtgttttttgagacagggtctccctgttcttgctcaggctggagtgcaacggtgtgatcttggctcactgcagcctctgcctcctgagctcaaacaatcctcct
rsRNA-281-n	YES	YES	YES	NO	YES	YES	ctgaggttgggcagatcacctgaggtcaggggttcgagaccagtctggccaacatggtgaaaccccatctctactaaaaatacaaaaattagccgggcttggtggcgggcgcctgcaatcccaactactcagggggctgaggcaggagaatcgcttgatc
rsRNA-502-n	NO	NO	YES	YES	YES	YES	ggctggagagtgcagttgcacgatctctgttcactgcaaccttcacctcctgggttcaagtgattctcctgcctcagcctcctgagtagctgggactacaggcacctgccaccatgcccggctaatttttgtatttttagtaaagatggggtttcaccat
rsRNA-537-n	NO	NO	YES	YES	YES	YES	AATACAggctgggcatggtggctcacgcctataatcccagcactttaggaggccaaggtggaaggatcacttcagcccaggagttagagaccagtctgggcaagatgacaagaccctgtctctacaaaaaaaatttgaaaactaactgggcatggtggca
rsRNA-588-n	YES	YES	YES	YES	YES	YES	tatgcctgtaatcccagcactttgggaggctgaggcaggcggatcacaaggtcaggagatcgagaccatcctggctaacatggtgaaaccccgtctctactaaaaatacaaaaaattaactgggcatggtggtgggcgcctgtagtcccagctactcggg
rsRNA-635-n	YES	YES	YES	YES	YES	YES	tcctggctaacacggtgaaaccccgtctctactaaaaatacaaaaaattagccgggcgtggtagcgggcgcctgtagtcccagctactcgggaggctgaggcaggagaatggcgtgaacctgggaggcggagcttgcagtgagccgagatcgcgccactg
rsRNA-638-n	YES	YES	YES	NO	YES	YES	cgaggcaggtggatcacgaggtcaggagatcgagaccatcctggctaacacggtgaaaccccgtctctactaaaaatacaaaaaaattagccgggcgtggtggcgggcgcctgtaatcccaggtactcgggaggctgaggcaggagaatggcgtgaaccc
rsRNA-759-n	YES	YES	YES	YES	YES	YES	ggcagagacgctcctcacttcccagacggggtggcggccgggcagaggctgcaatctcgccactttgggaggccaaggcaggctgctgggaggtggatgttgtagcgagccgagatcacgccactgcactccagcctgggcaccattgagcactgagtga
rsRNA-801-n	YES	YES	YES	YES	YES	YES	gcaagtagctggaattacaggcatgcgccaccatacccagctgatttttgtatttttagtagagacagagtttcaccatgttggccaggctggtctcgaactcctgacctcaagtgatccgcctgcctcggtctcccaaactgctgggattacaggcatg
rsRNA-832-n	YES	YES	YES	NO	YES	YES	gggagactgaggcgggaggatcacgaggtcaggagttcgagacagcctggccaacatggtgaaaccccgtctctactaaagacagaaaaaaaaaattagccaggtgtggtggagtgcgcctgtaatcccagaaatacgggaagctgaggccggagaaccg
rsRNA-978-n	YES	YES	YES	YES	YES	YES	ATTTGTTATACCTATAGAAATTTATGTTTgaccaggcacagtggctcacgcctgtaattccagcactttgggaggccaaggcaggtggatcacttgagttcaggagtttgagaccagcctgccaatatggtggctctactaaaaatacaaaaattagcca
rsRNA-979-n	YES	YES	YES	YES	YES	YES	ggaggccgaggcgggcggatcacgaggtcaggagatcgagaccatcccggctaaaacggtgaaaccccgtctctactaaaaatacaaaaaattagccgggcgtagtggcaggcgcctgtagtcccagctacttgggaggctgaggcaggagaatggcgtg
rsRNA-984-n	YES	YES	YES	YES	YES	YES	gctaattttttgtatttttagtagaggcggggtttcaccttgttagccaggatggtctcgatctcctgacctcatgatccacccgcctcggcctcccaaagtgctgggattacaggcgtgagccaccgcgcccggccgctaaattcactttctagttctg
rsRNA-1074-n	YES	YES	YES	YES	YES	YES	tcccagctactcgggaggtgaggcaggagaatggcgtgaacccgggaggcggagcttgcagtgagacgagatcctgccactgcactccagccagggcaaaagagcaagactccgtctcaaaaaaaaacaaaaaaacaaaaaaGAGTAAAGAACCAAAAAG
rsRNA-1144-n	NO	NO	YES	YES	YES	YES	agtgactgccacacaccgggctaattttgtatttttagtagagacgaggtttcgccatgttggccaggctggtctcgaactcctgacctaaggtgccctgcccacctcggcctcccaaagtgttgggattacaggcataaaccacagtgcTGGACTGCAT
rsRNA-1185-n	YES	YES	YES	YES	YES	YES	gtggctcacgcctgtaatcccagcactttgggaggccgaggcgggtggatcatgaggtcaggagatcgagaccatcctggctaacaaggtgaaaccccgtctctactaaaaatacaaaaaattagccgggcgcggtggcgggcgcctgtagtcccagcta
rsRNA-1186-n	YES	YES	YES	YES	YES	YES	gctaggagtgcagtggagctgtcttggctctctgcagcctccgcctcccgggttcaagcgattctcctgtctcagcctcccgagtagctgggactacaagcacccgccaccatgcccggctattttttttttttttttttttttttttttttttttttgg
rsRNA-1216-n	YES	YES	YES	YES	YES	YES	TTCCTCTGACTCACATTTGTTTTCTAAAAATAAtttctttttttttttttggagatggagtcttgctctgttgcccaggctggagtggcgtgatctccgctcactgtaagctctgcctcccgggttcatgccattctcctgcctcagcctcccaagtagc
rsRNA-1276-n	NO	NO	YES	YES	YES	NO	tggatgaagctggaaaccatcattctcagcaaactatcacaaggacaaaaaccaaacaccgcatgttctcactcataggtgggaactgaacaatgagaacacctggacacaggaaggggaacatcactcaccagggcctgttgtggggtcgggggaagtg
rsRNA-1325-n	YES	YES	YES	YES	YES	YES	tggctcactacaacctctgcctcccgggttcaagtgatttctcctgcctcagcctcccaagtagctgggactacaggcacatgccaccacacccagctagtttttgtatttttaggagacacagggttCGTGAAGTTCCTGGCAGCTAGATGTACATTCA
rsRNA-1290-n	YES	YES	YES	YES	YES	YES	gtcttccaaagtgctgggattacaggcgtgagccaccccactcggccttgtttttttgacagggtctcactctgtcacccaggctggcaatgatcatggctcactgcagcctcaacctcctaggctcaagcctccttggccctctcaaagtgctgggatt
rsRNA-1444-n	YES	YES	YES	YES	YES	YES	tttttttttgagacagagtctggctctgtcgcccaggctggagtgcagtggtgcgatctcggctcactgcaagctccgcctcctgggttcacgccattctcctgcctcagcctcccgagtagctgggactacaggagcccgccaccacgcccagctaatt
rsRNA-1469-n	YES	YES	YES	YES	YES	YES	ggtggctcacgcctgtaatctcagcactttgggaggctgaggtgggcagatcatgaggtcaggagatcgagaccatcctggccaacacagtgaaacccagtctctactaaaaatacaaaaaaattatctgggcgtggtggcaggcgcctgtagtcccagc
rsRNA-1514-n	YES	YES	YES	YES	YES	YES	agagtctcgctctgtctcccaggctggagtgcagtggcacaatctcggctcactgcaagctccgcctcccgggttcacaccattctcctgcctcagcctcccgagtaggtgggactacaggcgcccaccactgcacctggctaattttttgtatttttag
rsRNA-1520-n	NO	NO	YES	NO	YES	YES	caggcgcccgccaccacgcctggctaattttttgtatttttaatagacactgggtttcaccgtgttagccaggatggtctcaatctcctgacctcgtgatccgcccacctcagcctcccaaagtgctgggaatacCAAGTTATACTCTTTAATGTCAGGT
rsRNA-1579-n	YES	YES	YES	YES	YES	YES	tggtgcgcatctgtaatcccagctacttgggaggctgaggcaggagaatcacttgaacctgggaagcagaggttgcagtgagccaagattgcgccactgcactccagcctgggtgacagagcgagactctgtatcaaaaaaaaaaaaaaaaaaGATGCAT
rsRNA-1657-n	YES	YES	YES	YES	YES	YES	taattttttgtatttttagtagagacggggtttcaccgtgttagccaggatggtctcgatctcctgacctcatgatccgcctgcctctgcctcctaaagtgctgggattacaggcatgagctaccttgcccggccaggttgtcatatatttgataagaga
rsRNA-1769-n	YES	YES	YES	YES	YES	YES	caccatgcccagctaatttttgtatttttagtagacacggggtttcaccgtgttggccaggatggtctcgatctcctgacctcgtgatctgcccgccttggcctcccaaagtgctgggattacaggcatgagcaaccgtgcccagccCAGCTGCATGATT
rsRNA-1829-n	YES	YES	YES	YES	YES	YES	gaaaccacctctttactaaaaatacgaaaacaaaattagacgggtgtggtggagggcgcctgtagtcccagctactcgggaggctgaggcaggagaatggcgtcaacctgggaggcggagcttgcaatgagccgagatcgcgccactgcactccagcctg
rsRNA-1900-n	YES	YES	YES	YES	YES	YES	CTGTAGTGACAACACTTTGAGagcctgggcaaaagggtgaaaccttgtctctaaagaaaatacaaaaagtagctgagcatggtgatgtgtgcctgtaatcccagctcctggggaggctgaggttggaggctcacttgagcccaggaggtggaggttgcag
rsRNA-1950-n	YES	YES	YES	YES	YES	YES	gttcctaggctcaagcaatcctcctgcctcagcctcccaagtagctgggactacaggtggatgccaccatgcctggctaatcttatgtttttaattttttagagatggggtcttactatgttgccaggctggtcttgaacccttaacctcaggcaatcct
rsRNA-1967-n	NO	NO	YES	YES	YES	YES	ctaaagaagatggccttcagctccatctgtgttcctgcaaaggacatgatcttgttcgtttttatggctgcatagtattccatgttgtatatgtaccacatttcttttatccagtctaccattgatgggcatttaggttgatttcatttatttgctattg
rsRNA-2057-n	YES	YES	YES	YES	YES	YES	tgcccaggctggagtgcagtggcacgatctcggctcactgcaagctccgcctcctcccgagtagctgggactgcaggcgcccgccactgtgcccggcttttttttttttttttttttttttttggtatttttagtagagatggggtttcactgcgttagc
rsRNA-1872-n	YES	YES	YES	YES	YES	YES	caacataatgaaacccggtctctactaaatatacaaaaattagctgggtgtggtggcatgcgcctgtaatctcagctactcgggaggctgaggcaggagaatctcttgaacccaggaggtggaggttgcagtgagccaaaatcctgccactgcactacag
rsRNA-2067-n	YES	YES	YES	YES	YES	YES	agagtctcactctgttgcccaggatggagcacaatggcaaaatcccagctcactgcagcctcaagctcctgggcccaagcaatccttccaccttagcctcctgagtagctgggaccacaggcatgtgtgaccatgccaaacttatttatttatttattta
rsRNA-2103-n	YES	YES	YES	YES	YES	YES	atacaaaaaattagccaggcgtggtggcaggtgcctgtaatcccagctactcagggggctgaggcaggagaatcacttgaacctgggaggttgcagtgggccaagactgcaccactgcactccagcctgggcaacaagagtgaaactccatctcaaaaaa
rsRNA-2173-n	NO	NO	YES	YES	YES	YES	ccaggctggggtgcagtggtgcaatctcagctcactgcaacctccgcctcccaggttcaagcaattcttccacctcagcctcccaggtagctgggactacaggtgcacatcaccacgcccagctaattttttgtgtttttagtagagacggggtttcacc
rsRNA-2200-n	YES	YES	YES	YES	YES	YES	ttttttttttgaggtggagtctcactcttgttgctcaggccggagtgcagtgatgtgatctcagctcactgcaacctctgcttcccgggttcaagcttctcctgcctcagcctcctgagtagctgggattataggcacccaccaccatgcctggctaatt
rsRNA-2259-n	YES	YES	YES	YES	YES	YES	cagctacttgggaggctgaggcaggagaattgcttgaacctgggaggcggaggttgcagtgagccaagattgcaccaccgcacttcagcctgggcaacaagagagaaacaactccatctcaaaaaaaaaaaaaaaaagagaaTTAGTAATAAAACAAGAT
rsRNA-2288-n	NO	NO	YES	YES	YES	YES	cccaccatcacgcccagctaatttttgtatttttagtacagacggggtttcaccacgttggccaggctggtctcgaactcctcacctcgtgatccacccgcctcggcctcccaaagtgctgggattacaggcgtgagccactgcatctagccAGCTCAAT
rsRNA-2353-n	NO	NO	YES	YES	YES	YES	cctgggatcaagcaatcctcccacctcagcctcccaagtagctgggactacagatgtgcaccaccatgcccagctaatttttgtagttttgtgggtagagacagggtttcaccatgttgcccagtctagtcttcaacttgtgggcttgaatgatccacct
rsRNA-2394-n	NO	NO	YES	YES	YES	YES	tagtttgagaatggtattgcctaggttttcttctagggtttttacggttttaggtctgggacacaggaaggggaacatcacacaccggggcctgttgtgtgcggtggggggaggggggaaggatagcattaggagatatacctaatgtaaatgaggagtt
rsRNA-2485-n	YES	YES	YES	YES	YES	YES	aggataatgtggctgggcacagtgggaagctcaggcctgtaaccccagcactttgggatgctgaggcaggaggatcacttgaggtcaggagtttgagatcagcctgaccaacatagtaaaacccagtctctactaaaaataacaaaaactagctgagtgt
rsRNA-2615-n	NO	NO	YES	YES	YES	YES	cctgaggagctgggatcacagggatatgccaccacattgctgatttttaaactttttgtagagtcagggtctcaccatgttgcccaggctggtctcgaattcctatgctcaggctctcaaagtgctagaattacaagcgtgaactactgcaccTCACCTG
rsRNA-2834-n	NO	NO	YES	YES	YES	YES	ATGAAATATACggcccggcacggtggctcacacctgtaatcccagcacattgggaggcagagcgggcagatcacttgaggtcaggagtttgagacaagcatgaccaacatagagaaaccccatctctactaaaactacaaaaaaaattagctgggcttgg
rsRNA-2886-n	YES	YES	YES	YES	YES	NO	cttggagaagtgtttaggattttctgtatataagatcatgtcgtcattgaacagaggaaatttgacttcctcttttccagtttgaatgacttttatttctttcgtctaaatgctctggctaggatttccaatgataggttaaatatgacttccagtacta
rsRNA-2958-n	NO	NO	YES	YES	YES	YES	gacagcctatattccccacatgcacagtagggcttgcactcctatgagaatctgacgccgtgctgatctgacaggagCTACACTACAACATAaataaataaagtacactacaaataagctacactgcaacataaataaaccttgaaaactatgccaagtg
rsRNA-3000-n	YES	YES	YES	YES	YES	YES	gttaaaacaattagaaagtttattaaaaattacagcaagctggcatggcatggtggcacacacctgtaatcccagcacgttgagaggcggaggcggtggattgcctgaggtcaggagttcgcgaccagcctaatgtggtgaaacctcctctctactaaat
rsRNA-2949-n	YES	YES	YES	YES	YES	YES	tacaaaaattagccaggcatggtggcacatgcctgtaatcccagctacttgggaggctgaggcaggagaatcacttgaacctaggaggcagaggttgcggtgagcccagattgtaccattgtaccccagcctgggcaataagagcaaaactccatctcaa
rsRNA-3113-n	YES	YES	YES	YES	YES	YES	taaagacggggtttcaccatattggccaggctggtctcaaactcctgacctcgtgatctgcccgcctcggcctctcaaagtgctaggattacaggcgtgagccactgtgcctggccTTTTTTTTTTTttttttttttttctgtagagacagggtctcact
rsRNA-3185-n	YES	YES	YES	YES	YES	YES	catgccaccacacccagctagtttttgtatttttagtagagacagggttttgccacgttggccaggctagtctcgaactcctgaccttgggtgatccacctgcctcggccAGAGTTATTTTTTAAAAATAAAACTgaccaggggcagtggctcacacttg
rsRNA-3244-n	NO	NO	YES	YES	YES	NO	ggagatctagaccaccctggctaacacggtgaaacctgtatctactaaatatacaaaaaattagccaggtgtgttggcatgcccctgtaatcccagctactcaggaggctgaggcaggtgaatcgcttgaacccaggaggcagaagttgccgtgagccca
rsRNA-3329-n	NO	NO	YES	YES	YES	YES	ctggtactcaagtgtgcaccaccacaccaagctaattttttgtatgttttgtagagacatggtttcgccatgttgcccatgctgatctcagactcctaggctcaagcaatctgcccatctcagcctcccaaagtgctgggattacagacatgagccactg
rsRNA-3282-n	NO	NO	YES	YES	YES	YES	Ttaaaatggaattattatttcagcctggaaaaggaatgatgtactgatctgtgtcacaacatggatgaaccttgaaaacattctgcgaagtggaagaagccaggcagaccccaaaggccacgtgctgctgtatgattctatttatgcaaaatatccagag
[truncated: 1,001 more rows]
