# Supplementary material for: A legion of potential regulatory sRNAs exists beyond the typical microRNAs microcosm
Source: Nucleic Acids Res. 2015 Oct 10;43(18):8713–24. doi: 10.1093/nar/gkv871 (PMC4605316; doi:10.1093/nar/gkv871)
Supplement: SUPPLEMENTARY DATA [file supp_gkv871_nar-02020-n-2015-File012.xls]

## Sheet: Sheet1
Supplementary File 4: List of common genes identified in AGO based HITS-CLIP data and CLASH data.
AGO1	AGO2	AGO3	AGO4	AGO1-CLASH	AGO1|AGO2	AGO1|AGO3	AGO1|AGO4	AGO1|AGO1-CLASH	AGO2|AGO3	AGO2|AGO4	AGO2|AGO1-CLASH	AGO3|AGO4	AGO3|AGO1-CLASH	AGO4|AGO1-CLASH	AGO1|AGO2|AGO3	AGO1|AGO2|AGO4	AGO1|AGO2|AGO1-CLASH	AGO1|AGO3|AGO4	AGO1|AGO3|AGO1-CLASH	AGO1|AGO4|AGO1-CLASH	AGO2|AGO3|AGO1-CLASH	AGO2|AGO4|AGO1-CLASH	AGO3|AGO4|AGO1-CLASH	AGO1|AGO2|AGO3|AGO4	AGO1|AGO2|AGO3|AGO1-CLASH	AGO1|AGO2|AGO4|AGO1-CLASH	AGO1|AGO3|AGO4|AGO1-CLASH	AGO2|AGO3|AGO4|AGO1-CLASH	AGO1|AGO2|AGO3|AGO4|AGO1-CLASH
FCGR2B	MSH2	IL1RN	OR6S1	ACADM	NGRN	BLVRB	PRSS37	FUCA1	OR6M1	ZNF133	GSS	GEMIN7	BTK	AMPD1	C8orf88	RNASE8	LHCGR	DRD4	ACAT1	NAT2	CYP1B1	ARG1	ADSL	CLCNKB	CD40LG	ALAS2	ACADS	APOA1	A2M
TPK1	ENTPD8	IFNA2	HAO2	ADA		OR8H1	RGS14	GCDH	NME7	PPIL4	PROC	TRAPPC6B	TOR1A	SCNN1B	SMR3A		HBG1	HIST2H2BF	AVPR2	ASPA	TCN2	CSTB	AGXT	CD53	CDKN2A	ATP7B	ADRB2	C6	ACADVL
PSG5	MAPK3	OR5AK2	COQ10A	F13A1		GXYLT2	UTS2	SGCG			IGFBP2	TREM2	HMGCL	WAS	ARL14EP		BCKDHA	SLC26A8	CETP	ASS1	IGFBP1	HRG	GIPR	MIF4GD	EDNRB	HBG2	CYP19A1	ERCC3	ACVRL1
CCDC66	TTC4	KNOP1	SUGCT	GCH1		CCT6B	TXNDC17	MYOC			ADORA1	SUV39H1	CTSA	XPA			CSF3	VIP	CLCN1	BCHE	ORM1	OXCT1	PHKA2	C7orf49	GUCY2D	PEX12	DLD	NCF1	PSEN1
CPT1B	G0S2	LRIT2	PF4	GLDC		RFXANK	UBE2U	SAA1			CHRNB3	HACL1	F10	CRYAA			TAGLN	POLR2C	EXT1	TAZ	ORM2	PLP1	KRT10	MED27	SERPIND1	PGAM2	F8	RS1	ADRB3
FLT3LG	IL23A	MINA	CRYBA1	IDUA		LRRC28	P2RY13	SLC3A1			PLA2G1B	PDHA2	CD14	SOD2			OR5A2	CR1L	HSD17B3	HGD	ADORA3	PMS2	FCGR1A	LRRC63	CFH	SELE	GBE1	KRT5	AGL
MFSD7		KCTD19	GUCA2B	KRT9		HSD17B2	DDX53	SERPINA7			PLA2G5	AC216281.1	NOS2	CYP3A5			MCTP1		MBL2	PITX2	ALDH3B2	IL4	IGFBP3	WFDC1	LIG1	TWIST1	MSH6	HEXB	AGT
C15orf32		NRD1	PRR4	PTS		HSPD1		ERCC2			PON3	TRAPPC12	ADH6	GAS6			OR10H4		PCBD1	LOR	ALDH9A1	ADRB1	GRIN2B	GOLGA8K	ROM1	TNF	HSD3B2	BCL2	ALAD
BTC		AC001228.1	STXBP3	TGM1		MVD		GUCA1A			PRRG2		AGTR2	IMPDH2			OR2L3		PFKM	STK11	CYP2A6	RPL19	GUK1	HSPB1	SRD5A2	CXCR1	ITGB2	ADH7	ABCD1
PSG1		CDKN1C	MRPS28	MYL2		KIF25		TEK			ETV3L		CYP4A11	FMO3			OR52I2		PON2	APOA4	ITGA4	OR8K5	TM6SF2	FGF7	TPI1	RPL9	MPO	ALDH2	ALDOB
SLC35A5		APLP2	PIAS4	PEX1		HOXB13		UGT1A8			OR10A2		DRD3	PRY2			OR8B12		PPT1	PMS1	PPP3R1	OR2AT4	STX19	GYPB	CDKN1A	CACNG1	PLOD1	GSTM4	ANK1
ZNF358		KCNJ13	ATP6V1E2	AVP		FBXW9		OPN1MW			OR2AG1		HPGD	STRADA			RAB19		RHAG	ADORA2A	RPL22	OR11G2	OR2G2	COPE	FCGR3B	DIO1	PROS1	PPP3CA	APC
METTL3		DDIT3	SNX31	C1QB		THOC3		HEXA			OR14I1		HTR1E	OR8J3			ZIK1		SMN2	CYP27B1	KRTAP5-5	VPS54	OR56A3	ST8SIA5	IL6	GABRD	STS	RPL37	APOH
PLEKHF2		NDUFB9	SCP2D1	CYP1A1		DEPDC7		HTR1A			OR52I1		RPL4	OR1B1			KCNU1		SMN1	DRD1	TPD52L3	IGIP	SMAD1	GLTSCR2	BDKRB2	GAD1	TTR	OR2A14	AR
PSG2		CPA2		HOXA13		STARD6		TYRP1			OR4F6		RPL17	OR8J1			SSTR4		TGFBI	FOLR3	RPLP0	SYTL3	OR13J1	SRBD1	NAT1	GSTA3	UROS	OR4F15	ARSB
GTSF1		SOAT2		KRT14		KRTAP7-1		SPP1			RBMY1J		ZNF676	OR8B2			KIAA0368		TNNT2	NPR3	OR56B1	C10orf62	OR2F2	ITFG2	ADRA2B	IMPDH1	SLC25A20	LCN9	ARSE
CNBD1		HOXB7		MPZ				ATP4B			DUSP13		ALKBH2	GTDC1			ZSCAN5B		TSHR	USP16	OR4A16	CARD16	OR52N4	BEX1	CALCB	RPL18	GALE	OR52N1	ASL
CDCP2		RAD21		REN				CD3E			PPP2CB		FAM166A	UMOD			CCDC159		UROD	OR13A1	OR5B3	C12orf40	OR6C76	NFKBIA	HMGCR	OR2W3	GNRHR	AFAP1L2	ATM
		OR8B8		WRN				RPL11			DALRD3		OR13C3	EID3			SPATA31A3		CTSK	C10orf90	OR4K15	GATSL3	OR7G2	MRPL24	MME	AWAT2	KEL	PFKL	ATP7A
		ANP32D		CXCL8				RPL39			PTPLAD2		OR5B12	IFIT1B			DDTL		ALB	ITGA11	C1QL4	URGCP	OR9I1	ACPT	ABCB1	OR1I1	LAMA2	ATP5G2	BLM
		TPSG1		ADH1A				OR2Y1			PNLIPRP3		OR6N1	KRTAP5-10			LRRC30		COL10A1	OR1J4	PCGF6	NOBOX	TTYH1	ACSM1	PLAT	OR4F29	PAFAH1B1	DNAJB12	BRCA2
		GIPC2		AVPR1B				OR6V1			KRTAP5-7		OR9K2	PPP1R42			FLNA		HBB	ST8SIA6	LRRC24	PABPN1L	OR2T6	PAOX	CLDN20	OR9G4	ABCB4	SMC4	SERPING1
		IWS1		CA4				SH3BGR			RAB41		RHBDF2	KLK3			FAM58A		HBD	OR10T2	MBP	TAS2R30	OR6C68	PSTK	TBC1D3B;	ERBB2	AMH	OR2A12	C2
		DARS2		CYP2A13				OR52J3			TBXAS1		OR4M1	BABAM1			DERL1		SMPD1	OR11H6	RPS25	CCDC64B	FPR2	RNH1	AC003976.2	CST9	CYP11B2	ZNF740	C3
		MRPL46		CYP2F1				OR52N5			GNAT3		OR4A47	C18orf32			ZNF732		TAP2	OR4C6	ACOT9	CCNA1	CCBL2		SNCB	C20orf194	CYP21A2	FIGLA	C8B
		RNF128		CYP27A1				OR2L8			SLC35G6		RPS4X	ARL5A			TTLL11		IL3	OR52N2	UFD1L	ZFAND4	CD200R1L		OR9A2	CLPSL1	EPX	LIN28B	CACNA1S
		CHCHD6		KLKB1				PTRH1			PIP5KL1		C1orf186	PALM			WIBG		CACNB3	OR4F17	DLX1	FSTL5	RIPPLY2		TTC3	SPRN	F2	OR2M3	CAPN3
		ANKRD54		LEMD1				LY6G6F			ZAR1L		WDHD1	SPOCK3			C6orf136		CHRM4	OR8B3	C15orf59	BCAP31	LPPR5;		OR2T11	CTU2	LTA	OR4S1	CBS
		CADM4		PDE9A				SMARCD3			ARL5C		TCP1	SYCP2L			TEX33		CYP3A7	OR4F5	U2AF1L4	SCRN2	GLT8D1		HCFC1R1	TCEAL5	CD4	OR8H3	CD3G
		UCMA		RNASE9				OR52M1			TCF7L2		LIPJ	ZCWPW2			DHX16		CYP26A1	C14orf180	COA3	VSTM2B	SUPT20H		C4B	CXorf66	LTBP1	OR6F1	CDK4
		CCDC27		HSFY2				OR4F4			ZNF75D		CYP4A22	ABCE1			HYI		FGF1	TMEM64	BPIFA3	FAM159B	GLTPD2		OR5AP2	HYKK	NCF4	OR2A2	CHRNA1
				VCX3B				OR10G4			SPINK6		C1orf146	PARP2			SLC6A13		PPIB	PICALM	SLC39A7	HMGCS2	CT45A8		MTFP1	BANF2	RFX2	OR6C6	CHRNE
				CENPM				OR5D14			EBAG9		PLAC9	CLCNKA			TRIM49C		PRIM1	PRAMEF4	CT47A9	TEX35	HSP90AA1		CAPNS1	GOPC	SELL	OR5B2	LYST
				THOC5				OR52D1			SLC35G4		C17orf97	FAM69C			HLA-DQB2		RPL36AL	C20orf202	CT47A7	LEKR1	NME2		NOMO2	NAE1	ALDH1A1	FAM168B	CLCN5
				C1orf168				OR10G3			MT1F		AC001228.3	ZNF846			PHACTR3		PRSS58	DSTN	CT47A6	PINLYP	DEFB134		NOMO3	PSMA8	C4BPB	PRAMEF6	CNGA1
				OR13C5				WBP5			ERI3		CARS	FAM127A			HMGN3		OR56A1	SEH1L	CT47A4	SRP19	DUSP28		SPDYE3	SRA1	DBH	SPRTN	COL1A1
				OR2M5				TCEAL6			AKR1C1		RPS11	ONECUT3			ZBTB17		OR13C4	CPZ	CT47A2	C1orf85	CABP1		OR1M1	CNGA4	ACE	PRAMEF7	COL1A2
				OR2M7				LRIF1			APOBEC1		FSHB	AOC1			ERBB2IP		FCRLB	SPRR2E	CT47A1	CCT4	RGL3		OR10K1	PHYH	GABRA6	C8orf58	COL3A1
				OR2T10				LAMTOR4			CEL		ABCF1	RPL31			MND1		BICD1	U2AF1	CNPY1	ATG3	CDKL5		OR2T12	CDC42SE2	GRIK1	NLE1	COL4A3
				OR5L2				TMCO2			CST4		KPRP	ARMS2			C20orf27		ATP5J	DUT	SRRM3	SLITRK1	DYNLL1		OR2T33	AIM1L	GRM2	ALG1L	COL4A4
				OR51F1				GTSF1L			KLK1		RPS27	FAM72B			C16orf91		C7orf61	EIF2B4	FRMD1	PRAC2	SCML1		OR4D2	ZNF384	HSD3B1	FEZF1	COL5A1
				OR51M1				HAUS8			LCP1		HHLA3	IFT43			CDK5RAP1		KRTAP5-2	EXOC4	BSPH1	FOSL1	C17orf47		OR4L1	NCALD	HTR1B	CDNF	COL7A1
				OR2B3				CTNNBIP1			MTRR		FBXO7	WEE2			NUDT13		NRARP	COL28A1	ISOC2	COX7A2	CEACAM16		OR52B4	HMGCLL1	HTR1F	STXBP1	CP
				OR51G1				C1orf137			SRGN		DYX1C1	TMPRSS11A			TRMT112		OR1L8	CBLN3	ZBED5	HOXB1	AREL1		OR7A10	SMIM8	HTR7	HNRNPH2	CPOX
				OR2AE1				CXorf40B			SRY		PRKCZ	PRRT4			OLFML3		OR4D9	FAM133B	PATL2	ITGB1	HVCN1		CACNA2D2	MPPED1	ITGB6	SMIM21	CPT2
				OR10A7				EMC6			UBE2M		ZNF404	ALS2CR12			MTERF3		OR51D1	SPATA7	CT47B1	KRT32	SIDT2		OR51B5	CEMP1	NR3C2	GAB4	CST3
				KRTAP5-11				PPAPDC1A			FIGF		NHP2	LRP5L			GNB3		OR52A5	ATPAF1	HDAC10	LGALS1	USP44		FAM69A	UBXN11	P4HB	SRSF5	CYP17A1
				OR10G2				ATF3			HBQ1		ARL4A	ADCK1			DRG2		OR52E2	LGALS9B	ZNF727	MAL	FGR		ARHGAP17	IGSF5	PC	SLC22A10	CYP2D6
				OR5J2				SDHC			IDH3A		KLHL35	TBC1D7			DAO		OR52E4	TCF19	DLC1	MMP7	TF		TCEAL8	C17orf98	PTGDR	OPALIN	DMD
				LRRC18				EFEMP1			IFI30		MESP2	ZCCHC18			HLA-DOB		OR52K2	APH1A	SLC26A11	NUP88	LYRM9		RWDD1	TENM3	RPL18A	DEFB131	DPYD
				F8A2				NDUFAF5			SLC35A1		FAM3C	DET1			HOXB3		OR5M11	C12orf71	LOX	PSMB3	AGAP6		COA5	C3orf84	RPL21	AGAP4	SLC26A2
				F8A3				IAH1			CPSF4		ANXA8	MBIP			MEIS1		GPNMB	CPN2	IKBKB	SEMG2	FAM155A		GEMIN2	PYDC2	HDGFRP2;	RGPD2	EMD
				C1QTNF9B				LGALS9C			EXOC3		REC114	CXorf49B			MGMT		JMJD8	FAM163B	REST	AC240565.1	WTIP		SLCO1B7	C17orf67	UGP2	FAM127C	ENG
				CEPT1				SERPINB7			STXBP6		EXOC3L4	CXorf49			MMP3		C8orf22	RASSF10	AL139246.1	DOC2B	DSE		CADPS2	SPATA31A1	MED8	TMEM134	EPB42
				AKAP14				CD83			TRIL		FAM127B	HOPX			HHEX		THAP7	PLAGL1	FAM213B	EIF3G	DEFB103A		HRNR	KRTAP24-1	DENND6B	CT47A8	EPOR
				CXCR4				S100A7L2			MED31		DMP1	AMDHD2			CCL18		CHAC2	TMPRSS4	CDIP1	CRADD	TLX1NB		PIK3R6	PELI3	PIM3	CT47A3	ERCC5
				C6orf226				C9orf116			PNRC2		AATK	TDRD3			THBS4		C6orf163	USP5	AMMECR1L	COX8A	C6orf201		ZNF302	KIF2A	LHX8	PRSS54	ERCC6
				C10orf128				ZAP70			ZNF416		C11orf94	SMIM6			CUL1		GLYATL3	JKAMP	DOPEY1	KRT33A	GBX1		MDK	TMEM100	OR7G3	FOXD4L6	ESR1
				ZYX				GPR108			EMC3		ASPG	MROH9			CAMK1		C1orf189	RBM47	RNF223	DRG1	C7orf57		RLTPR	MED7	FAM13C	SEPP1	ETFA
				KRTAP5-3				COMMD5			WDR45B		ZNF823	NSMCE4A			EIF3F		HERPUD1	POC5	ZNF729	BAG2	SLC9B1		AK6	C3orf79	ATP5C1	GPR89A	F11
				TRNP1				CYP4F2			EXOSC5		SCX	FAM46D			B4GALT4		IL32	GPR137C	ARHGEF38	FOXE1	UBE4B		SAMD3	URAD	KLK2	INO80C	F5
				FAM209B				CBWD7			GJD2		SPINK8	AGA			SEP15		AGPAT2	PRAMEF20	CT47A12	BUB3	SMTNL1		ZHX1	SYNDIG1L	SERPINA1	FBRS	F7
				SLTM				CCDC160			DAB1		C4orf51	SLC34A3			BNIP2		DPRX	MAGEB16	PIM1	POLR2K	LRRIQ3		MTCP1	AMN1	LCLAT1	MYBBP1A	F9
				ANXA2R				AQP12B			ROBO3		KLHL38	MTRNR2L6			ROR2		UBE2N	VSIG4	ASCL5	TLE1	ADAM8		RGAG4	SPATA31A5	ATP5G3	SOWAHD	FABP2
				SLX1A				LIPN			C19orf43		NAA60	ATP6V1F			ANGPTL1		AWAT1	PGPEP1L	STRA13	SF3B4	ACP5		NDEL1	LIMA1	NFU1	JMJD7-PLA2G4B	FANCA
				SPRR2B				NTF3			RNF39		AADAC	RPL17-C18orf32			COX7A2L		TMEM82	TRIM49D2	AOC3	DNAJA2	EZR		C6orf120	BLNK	ZNF787	SLC7A7	FANCC
				GNG10				ZFP57			ESYT3		C5orf49	MDP1			GNPDA1		MRPL22	NEFM	ARL6	PPP1R3D	PAPD4		SOWAHB	TTC13	DERL3	C9orf57	FAH
				BCL7A				C1orf177			FGFBP2		ZNF98	NEDD8-MDP1			RTN2		PURG	ENTPD6	LYPLA1	CLEC10A	SZRD1		C2orf71	SMIM4	TPD52L1	LDHA	FBN1
				SCGB2B2				TDRD12			COQ5		ANXA8L1	C18orf21			TARBP1		DNAJC25	NBEAL1	THOC7	TRH	POLG		TMEM150A	LY6E	LEPR	CMPK1	MS4A2
				DBX1				TYMP			WNT3A		PRDM8	NDUFC2-KCTD14			TAF1B		CMC4	MFGE8	COX10	DGAT1	LYRM1		STK24	IQCG	UQCR10	TPTE2	FECH
				RPS28				SLC25A19			ARHGAP18		C7orf25	RFC1			GPC6		MAP3K19	FAM72A	EIF2B1	FOXE3	SRRT		SSX4B	PIP5K1A	GLE1	ZNF771	FGFR2
				TRMT11				HRAS			OR1J2		C19orf60	LEPRE1			CCIN		RPS17L;	TMEM129	GTF2B	FTSJ1	ATF7		NPM1	MYOT	SP5	CD164	FGFR3
				CCDC78				C1orf204			ITLN2		SERPINE3	ANKRD18B			PRKCD		RPS17	DPEP3	CYR61	TIMM10	ABHD17A		PRPS2	METTL11B	TSPYL6	HHLA1	FH
				MTERF2				TOMM5			TRUB1		WDR26	PSMC3IP			HIC1		IFITM5	NSDHL	ADRBK1	SLC6A16	PCBP3		PRAMEF10	SLC22A24	ANXA13	RBMXL3	FXN
				TAAR2				TMEM132C			PXDNL		PPP6C	CSE1L			DUSP12		RUNX3	SHC1	SLC18A2	TRAM1	CRISP1		ATP6V1C2	FAM47E	LRRC29	NCR1	FSHR
				DEFB110				COLCA2			FAM76B		PARK7	MSTO1			RHBDD3		RAB40AL	HYOU1	SNRPA1	TSPAN13	DDAH1		PRSS53	ACTA2	TUSC1	KRTAP4-9	FUT1
				SLC25A29				R3HCC1			OXER1		SPINK5	DCSTAMP			EIF3K		ZNF226	AFAP1	SNRPF	ARFGAP3	DKC1		UNC45A	RPUSD3	ZNF705A	GMNC	FUT3
				SDCCAG3				CTDNEP1			ZNF385B		LCE6A	ITPA			TFPT		RDM1	FIP1L1	TIMP2	RHOD	RAB34		NBPF10	ADCK4	OR1N2	ANPEP	FUT6
				CCNI2				RBM24			RBMY1F		CLDN5	KIF27			ZBTB32		KCNIP1	NDRG1	KRT36	YIPF3	FES		EML6	SPATA31A6	OR11H4	TMEM171	G6PC
				VCPKMT				C18orf42			PGBD3		TTLL6	TSPEAR			CCT8L2		FAM129B	ATL2	HESX1	PRPF31	LEUTX		DCUN1D4	FAM186A	OR13F1	ZNF580	GAA
				PPAN-P2RY11				C12orf75			FAM71D		C1orf101	PSG4			LAPTM4A		ACOT1	VDAC3	IER3	TPPP3	STOML3		CCDC112	SARS2	OR2L2	C2orf61	GALC
				SI				AOC2			CHDC2		KIF9	CEACAM3			FRMPD1		REV1	DOLPP1	NPR2	EPS8L1	COPB1		CD1E	NKX1-2	OR4D6	DHCR7	GCGR
				TMEM237				SETD6			C17orf74		SLC39A5	ANO2			TBC1D9B		RGS21	TMEM229A	RHOB	CDC37L1	DEPDC1B		POT1	FCHO1	OR5AR1	EIF4ENIF1	GHR
				RCC1				TRPT1			OR10A5		CCDC79	TAMM41			TRAK2		IL18BP	C17orf105	HNF4G	RAVER2	NECAP2		ZNF391	NDFIP2	OR5K1	ZNF605	GJA1
				TCN1				DAOA			LCE4A		ALOX12B	RERGL			PLCL2		CHTF8	RBFOX1	NDUFB7	PANK4	PLIN1		METTL9	ATXN10	OR5M3	ECI2	GK
				VPS37D				CBY3			WDR49		LMO2	OTUD6B			LRIG1		INS-IGF2	ASB10	SOCS6	THSD1	AIFM3		ZNF586	SCUBE2	OR51F2	FAM104B	GLI3
				ART5				ARHGAP4			KRT28		ALG5	CCDC65			SPATA31A7		SERPINA9	EPHX3	CD74	IL20	KDM4E		CT47A5	RIPPLY1	OR51L1	CMSS1	GLRA1
				CCDC85A				SBSN			KRTAP12-2		FLYWCH2	UMAD1			TMEM138		ENGASE	PHOSPHO1	COIL	CPA6	MYO19		HSF5	SENP8	OR52L1	ABCC6	GNAT1
				C2orf78				SHMT2			CCDC37		SERPINB2	MLNR			CC2D1A		RHOC	CCDC154	USP11	CATSPERG	CD320		BICC1	LRRC16A	OR56A4	AC243824.1	GP1BA
				METTL23				MAGEA12			PAIP1		AMFR	ACADL			RP11-35N6.1		DFNB59	C11orf96	CYP7B1	EPS8L2	NDUFV1		ZNF112	RABEPK	OR6Q1	GGA1	GP9
				KIR2DL4				NDUFB4			SHISA4		FNDC7	AREG			ACSM5		NUTM2G	ETNPPL	PRDX6	PLA2G2F	TMOD1		STRN3	MTRNR2L1	OR5H1	TMEM216	GPI
				PRAMEF12				DTHD1			SLC22A25		ITGAV	FTH1			CRTAC1		SLC7A3	CCDC81	FGF3	HDAC11	TRAPPC1		LNP1	MTRNR2L7	RGS10	LDHB	NR3C1
				DNAAF2				SLC15A5			FAM212A		PLAU	CXCL3			POLR3B		DBNDD2	FBXW12	FOSL2	PRRT1	MFSD5		GPR116	GSTO2	NEURL4	AIF1L	GSN
				SERPINA3				CLDN2			ERICH1		SLC44A2	MAFG			PCDHB13		PRR3	ZC3H14	DNAL4	SHARPIN	ARHGDIG		PWWP2B	PTPN22	OR5B17	CLDN24	GUSB
				FAM162B				IL34					MSL2	PSMD10			ANKRD7		TSPY3	TNIP2	ATP6AP2	SH3BGRL3	MSLN		ZNF239	LMNB1	OR4F21	FBXO11	HADHA
				SLC35G2				ARHGDIB					RFX8	S100A3			IGLL1		CDC16	ANKRD66	HRSP12	SELO	MEPE		NUTM2A	RNF103	OR5H14	KRTAP9-1	HADHB
				FAM129C				PPP2R2A					CCDC42	SERPINB4			DCUN1D1		BCS1L	PDE1B	POP7	CYSTM1	PFDN6		SPDYE5	TRIM22	GBA	TMEM221	HK1
				ATG101				C12orf74					BOD1	SDC2			KIAA1257		PROX2	HAUS4	PNMA1	JAGN1	FLJ22184		ZNF146	BMP4	NUMB	TLX1	HK2
				FAM89B				CLDN7					PLEKHD1	SNTA1			CACHD1		MYBL1	ATP5SL	VTI1B	CCL14	KLRF2		KIAA0895	LIMK1	TCEAL1	CPD	HMBS
				C16orf46				MTRNR2L10					CLK1	TAF4			SENP2		ACSM4	ITM2A	TCFL5	ATG16L2	NCF2		MARCH11	GTF3C3	ZNF182	RPL36A-HNRNPH2	TBX5
				CT62				RERG					SMIM5	TEAD4			HLX		MFSD2B	BAK1	ADIRF	OR6C2	CASP12		ZFYVE16	ELOVL5	IGSF3	TBC1D10A	HPS1
				ANKRD53				ARPC1A					FBXO24	THRSP			DUSP26		TMC3	ZNF317	ZNF22	OLFM2	ANHX		TTC24	IMMP2L	ERV3-1	IGSF8	HSD11B2
				POU1F1				FPR1					ANKRD36	YWHAH			HSPBAP1		MEIG1	SRSF2	KERA	ABHD16B	LRRC3C		ZP3	ENTPD2	TRPM3	RFX4	SGSH
				HMSD				SYTL1					AMHR2	ZIC3			PLBD1		RBFOX3	MSANTD3-TMEFF1	WBP4	TMC2	COPS3		ZSCAN26	DPP3	CT45A5	ARID4B	ICAM1
				ADSS				C16orf95					GABRA5	SLC25A12			NUP85		DDC	HOXD8	DUSP10	SPSB3	STMN2		FANCI	CCDC74B	TAGLN3	SERPINH1	IDS
				SLFN14				NETO2					CCT7	FIBP			MED28		CTBP2	NDUFB5	PIGN	LRRC71	MAP2K5		ELF3	CDKN2C	CGGBP1	PITRM1	INSR
				CDKN3				CHURC1-FNTB					MFSD1	TRIP13			OR7A17		CXorf30	CNTNAP3B	GTPBP4	CDC42EP5	CASQ1		CCDC17	RCN2	FBXO47	PPP1R1B	PDX1
				NT5DC2				LRMP					MUM1L1	ARR3			OR2T1		ACTB	MUC1	NTSR2	TMCO5A	NUP93		KANSL3	TMEM5	STK16	CTD-2313N18.7	ITGA6
				ZMAT4				TVP23C-CDRT4					LILRA3	BAD			SYT16		ACTN2	URGCP-MRPS24	RPA4	HORMAD2	TRPC1		RACGAP1	UBE2E3	CKAP5	PPP6R2	ITGB3
				C19orf38				TMEM191B					ARL13B	MYBPC2			KBTBD7		THEMIS2	BAG4	IL37	LINGO2	ZBTB7B		CEP55	SURF6	SLX4IP	TNFRSF8	ITGB4
				MFSD2A				C22orf23					TAC3	YBX1			EBPL		FPGT-TNNI3K	AGER	ZC3H3	FMR1NB	LRRC42		ERLEC1	ADRM1	LELP1	GLRX2	JAG1
				DCAF8L2				GEMIN5					PEX11B	TRPC6			KRTAP9-4		PSG11	USP17L25	ERC2	MFSD6L	TBC1D10C		ZEB1	TRIM50	C10orf120	FXYD6-FXYD2	JAK3
				HNRNPCL2				PTPDC1					SEMA4A	DYRK1B			RHPN1		RNF180	VNN2	PRLH	ZNF366	SLC25A1		LACC1	ATG4D	MAGEA4	PIANP	KAL1
				IP6K3				SSBP1					FBXL5	COPB2			RBP7		DEPDC1	C16orf97	IER3IP1	METTL7B	CDK8		RASGRP1	OSCAR	CHCHD7	SPDEF	KCNA1
				OGDHL				ANAPC10					DKKL1	RAPSN			DEFB118		GALNT9	TMEM262	SLCO4A1	MSI2	CDS1		TOMM40	RTEL1	CLEC18B	MYO1A	KCNQ1
				CHORDC1				GAPDH					SIGLEC9	SLC27A4			CRYBA2		PPM1M	SLC7A9	MPP6	MAGEB6	MZF1		SLC44A5	AP3S1	ANKRD20A3	PIK3CB	KCNE1
				TM6SF1				TARS					C20orf24	FOXL1			MS4A6E		ACSF3	SETMAR	TFDP3	TAS2R46	IL3RA		ACAA1	POLM	ANKRD20A2	NKX3-1	KCNJ1
				CRACR2A				NKD2					TGIF2-C20orf24	SORBS3			UBALD1		GFI1	CAPG	ZNF581	LCE1F	REEP2		CAB39	ATG5	FAM221B	KRTAP1-4	KIT
				DOHH				PCED1A					SDCBP2	MFAP1			CACNG5		CBX1	RAB18	KRCC1	C1orf110	DCLRE1A		CIZ1	FAM214A	CCNC	AP3D1	KRT12
				C1orf228				DEFB119					ACTG1	TBX3			CLDND2		ING4	EME2	SPA17	TMEM255B	MRPL45;		ZCCHC9	EVA1C	DCAF12L2	FAM153B	KRT18
				CTXN2				RAD17					EIF2D	GZMA			MICU2		ORMDL1	AEBP2	C17orf59	LRRC74A	MRPL45		SAP30L	ARMC2	CCDC184	PSME3	LAMA3
				HOMER3				KIF23					TMEM256-PLSCR3	NEUROG1			PRSS33		CALHM3	TMEM254	ANKRD49	TH	CPB2		AFM	ANO4	FAM47C	PEMT	LAMB3
				HNRNPCL3				PHB					SLC19A1	MRPL28			KIF19		GRAPL	C9orf153	SDHAF2	SPACA5	IL20RA		C7orf50	C20orf62	DBNL	JOSD2	LEP
				BUD13				SLC26A6					IFI16	INSL6			PROSER2		CPSF4L	USF1	TMEM39B		EHD1		EIF4E3	MYCN	TM9SF1	AAR2	SGCB
				CLDN10				SPOCD1					STRADB	FBXO5			PMP22		C10orf131	ESF1	VPS35		FAM107B		HDHD1	MRPS18C	MAEA	SPATA33	LIPA
				DDHD2				ZNF143					SLC35F4	CFAP20			KRT73		C17orf96	C5orf66	PI4K2B		KIF20B		EEF1E1	ECH1	CT45A1	CHI3L1	LPL
				TRIM43				GGT1					CAV3	ZDHHC1			KRT79		ZNF385A	PIP5K1B	SMPD3		ITFG3		HMBOX1	ELAVL3	KCNK2	B4GALNT1	KCNH2
				XPNPEP1				EIF3J					C1orf233	ANAPC2			LCE1A		ARFRP1	NEURL2	VPS33B		KIAA1586		FDPS	GPX5	CT45A3	CNIH4	LYZ
				UGT3A2				NOP9					KIAA1731NL	TP53TG5			CCDC67		COCH	MDH2	RC3H2		GARNL3		NFATC2	ATP1B1	CT45A6	LGR5	MAOA
				TXLNG				FAM166B					KRT8	IFT140			C11orf53		LRRC23	HEY1	TOMM22		LACTBL1		SQSTM1	CD69	DNTT	MTA3	MEFV
				FOXO4				SDAD1					PTGES2	AP5Z1					SMIM19	CCT8	HRASLS		KIF2C		OSR2	CDKN2D	C2orf76	FAM92A1	MEN1
				BRD7				ZCCHC7					SAMSN1	TMEM186					RIC1	UBXN1	CHRNA10		SHF		RRNAD1	CKB	HFM1	WDR86	MET
				GYG1				FAM228B					RPL10	CELA2B					EPHX1	DTL	GALNT1		DPYS		MAGI3	CST1	PAEP	ANLN	CIITA
				CPXCR1				NMU					KIAA0391	TMA7					LIMS2	PIF1	OSM		DNAJA1		SLC38A4	EFNA5	VLDLR	BCAT2	MICA
				AZGP1				TBC1D19					FDXR	RBMX2					ZFP92	LARP6	XPO5		ARF6		ZNF534	HOXB5	RPS19	SLC9A3	MITF
				NDUFA2				AP1M2					HARS	TRAPPC4					FGF13	AGTPBP1	PCTP		FXYD2		ADTRP	IRF8	GLRA4	CCDC63	MTM1
				MTRNR2L8				CLEC5A					IL1R2	PIAS1					TP53BP1	CLCN7	MMP25		POLR3D		UBAC2	ITGB5	KALRN	LEO1	MTR
				STMND1				ZNF169					MORF4L1	ACTL6B					SLMO1	FAM72C	FOXL2		CD48		RUNDC3A	ITIH1	ZNF688	C6orf10	MUT
				ERVV-2				CSNK1G2					ZNF248	GLRX5					C16orf45	ENTPD3	TEFM		CDH5		FMO5	KCNA3	EXOC1	BORA	MYBPC3
				ZMYM6NB				GDI1					SLC2A8	IER5					SPDYA	ENOPH1	AYTL2		COL9A3		MIEF2	LECT2	FNBP1L	ANAPC4	MYH7
				LRCOL1				EIF3E					RIT2	C1orf123					ASAH2	USH1C	LPCAT1		DUSP6		C11orf95	MAD2L1	ARPP21	SLC35D2	MYL3
				TOPORS				ATP5B					C18orf65	PID1					MTHFD2L	MDFI	TRABD		GATA1		ANKUB1	MMP10	CELF4	GMIP	MYO5A
				SCHIP1				AZU1					CHKA	TMEM143					C5orf52	MTERF1	TEX13B		GPC1		C2orf81	MYC	AP2M1	PIGG	MYO7A
				EPPIN-WFDC6				CALB2					ZNF891	GIMAP4					C6orf141	GATM	QRICH2		HMOX1		C17orf104	PLEK	VRK3	NFIL3	NAGA
				RASD1				DSG1					TCP11X2	COPRS					SCAPER	GTF2H4	TKTL2		IFNA8		RRP12	RARRES2	METTL17	PTDSS1	NAGLU
				GORASP2				H2AFZ					GANAB	CENPJ					OR56A5	HCRTR1	FAM78A		LGALS9		PPP1R3G	SAT1	AP2B1	FOXO6	PTCH1
				KCNA2				IL17A					RNF130	PCDHB6					CANT1	ATP6V1B1	SH2D1B		ME1		TCP10L2	SLC6A1	AP1G1	UQCRH	NDP
				PPP5C				MAN2A1					VPS29	CRCT1					ZPBP	AUH	KTI12		CXCL9		SLCO2B1	UCP2	AL079295.1	SPATA18	NF1
				MGST2				MSN					NDRG2	TMEM234					SH2D2A	EGR1	GABPB2		NUBP1		ADAMDEC1	WNT9A	RBFOX2	ETNK2	NF2
				PRPS1				PCOLCE					ZSCAN10	CHPT1					PROB1	IFNA10	TMEM42		OR3A1		ELF1	PAX8	PJA1	RRN3	PNP
				CDRT4				POLA2					CNN3	SLC17A7					SMIM10	KRT35	ZNF582		SLN		CBWD1	BFSP2	OAS2	ISCU	NPC1
				PRMT1				PRPSAP1					DYNC1LI2	GJC2					H2BFM	LOXL2	UBQLNL		SNRPB		SMIM20	CNTNAP1	TMEM259	TMED3	NPHP1
				CA9				HTRA1					SUMO3	MYL6					AF252830.1	NDUFS8	IL27		STC1		LSS	TRADD	CSTF1	IL10RA	OCRL
				PFKP				SEPW1					RGS11	MTMR3					ZNF705G	PEBP1	ISL2		TDG		SCAF4	SUCLG2	PTCHD3	ING2	PAH
				ZNF726				SNRPG					BCL7C	SRR					TSPY4	PFN2	C1orf216		TEAD3		ZNF200	SUCLG1	SMOC1	RHOA	PAX2
				KRTDAP				NME5					CRACR2B	ELSPBP1					MKS1	CXCL5	SNX33		TGM3		SRRM5	DPM2	RYR2	BDNF	PAX6
				GMNN				TPST1					AASDH	LIN7B					HES7	SLC5A2	NIM1K		TXK		GATA2	DEFA1	VPS26A	IGHMBP2	PDE6B
				TMEM249				FKBP6					KLF5	CAPN10					BIRC2	SLC22A5	ESX1		SCG2		ZMYND12	GTF2F2	NRCAM	ISG20	PDHA1
				MCOLN3				PARG					CMTM5	C20orf195					SMOC2	TPSAB1	VGLL2		DUSP11		SPDYE6	RAB11B	PARD6A	KRT4	PEX6
				CPSF3L				HAT1					CLIC2	NOC4L					EIF2B3	EXO1	OR4Q3		CBX4		NACAD	GRB14	HEPN1	NOV	PGK1
				NEIL1				TMEFF1					LONRF3	UBL5					C3orf80	FGF17	CT47A11		ABCB11		ZNF735	ILF3	DEFB128	PABPC1	PHKB
				CD300A				NPFF					ZNF627	GDPD3					ALS2CR11	EIF2S2	C20orf197		EIF3D		PLEKHN1	NDUFS6	GOLGA6A	PEX10	PHKG2
				FAM26D				TAAR5					SDR39U1	ROGDI					LCOR	FOXH1	CCDC71L		GGH		TYW3	IBSP	CCDC183	PGD	PKD1
				TEN1-CDK3				BNIP3					PRH1	AGO3					HCK	GMFB	CHMP4B		CDK5R2		VSIG10L	MAGEA1	PNCK	POLD1	PKD2
				POLR3E				CETN1					MAMSTR	POF1B					ZNF668	PIGL	TAS2R40		CYTIP		RNF182	MMP14	PTGFR	PRKCG	PKLR
				FBXO16				FASN					RASGEF1B	B3GNT4					YTHDF2	BCL9	TAS2R19		HOMER2		EDNRA	RAC3	CDK20	QSOX1	PKP1
				FAM187A				GIP					LETMD1	QTRT1					OSBPL10	CDH7	TFAP2E		MARS		SPDYE2B	SFPQ	ANKRD34A	SDC4	PLG
				CCDC103				TMPRSS11D					LYPLAL1	GABARAPL1					TMEM185A	COX11	TBC1D26		PDIA3		MPP1	GIF	MLN	SELP	PPOX
				WDR4				BST2					PEX11G	TTLL2					BBS12	EPS8	STRA8		ZRANB2		ELAVL2	CA3	ASB1	SLAMF1	PRNP
				PSMG1				FUT7					TREH	C4orf17					KLHDC4	ONECUT1	SYPL1		MAFB		ZNF607	GRPR	BCL2L12	SMPD2	PTEN
				CD274				RABGGTB					MAGI2	SGIP1					ZDHHC8	SPOCK1	RBM38		DNAJC4		CELF6	HIST1H1B	CEP83	SNCG	PEX2
				SOCS2				SNRPD2					CST2	LCE3D					ADAM18	NAALADL1	IDO2		ACTR3		ZNF300	HBE1	CAST	SPAG4	PEX5
				UCHL3				TSPAN7					CSTF3	FOXQ1					CRISP3	KRT16	NRROS		FSTL3		TROVE2	HSPA1A	C2orf88	SQLE	QDPR
				VPS72				DDX39B					CTSZ	CARD9					BCL2L1	LCP2	FAM120AOS		MTNR1A		ARL1	SMC3	SDHAF1	THOP1	RB1
				SEL1L2				TXNL1					DECR1	TMEM203					SIRT2	CEBPZ	CLDN8		SNAI1		CDC45	DNAJB6	MSANTD1	TIMP4	PRPH2
				MOK				SNRNP40					GSTA4	GCNT7					RSPH9	TRIM28	ZNF467		ALKBH1		ATP6AP1	DXO	METTL12	TLR2	RLBP1
				DRGX				HAND1					HCRT	ACTRT1					HCN2	CNIH1	XKRX		HS3ST4		VDAC2	MKRN3	SRD5A1	STX7	RPE65
				TAGLN2				STX8					HSBP1	CCDC167					TMEM99	MPHOSPH10			HS3ST3B1		GRIN1	PSCA	TOP2A	VAMP8	ATXN1
				EOMES				CDH15					APEH	HIGD2A					CCDC179	OLIG2			WFDC2		ZNF630	SCAMP2	ACSS2	MYOM2	ATXN7
				SP140				PRB1					ARF5	TGIF2LY					NFS1	ZMPSTE24			RRAS		ATG16L1	ZNF263	RNF214	FLT3	SCN4A
				CTAGE8				CEBPB					CD2	PUS10					NADK	SIX1			EDDM3A		CDRT15L2	LHFPL2	ZFYVE19	RAB1A	SCN5A
				ERMARD				FFAR3					CDR2	CCDC12					KAT7	CPNE6			MCM5		RNF138	SAP18	LYPD1	MED20	SGCD
				POLR2H				SLC20A1					CKS2	KLK11					GIMAP5	HS3ST3A1			SIPA1		RETN	NAB2	KLK5	DVL1	SLC12A1
				PPWD1				PDLIM7					FMO4	GPR125					PPP2R5A	PCBP1			TCEA1		IL17RE	CAPZA1	PRCD	ESRRB	SLC12A3
				P2RX2				NKG7					FMOD	WBSCR16					SH3GL1	FBLN5			LZTR1		FAM64A	LGALS4	CFC1B	POU4F2	SLC2A2
				C6orf229				ACTR1B					GABRR2	C1orf158					NPL	TIMM44			MLLT11		TSPY1	OMP	HNRNPUL2	VAMP3	SLC4A1
				KCNK9				KATNB1					GPX2	UBXN10					COMMD3-BMI1	C1orf61			SDS		ARHGEF12	ATP5H	TMTC4	CD8B	SLC5A1
				TRMU				PDGFRL					H3F3A	SGPP2					TNFRSF19	ANP32B			PAXIP1		MFAP4	CREB3	ETV4	DSC2	SNCA
				PTCD2				PPEF1					ISL1	IQCF1					KAT5	OLFM4			STAP1		TDRD5	LAPTM5	N4BP2L1	GNB2	SOX9
				C11orf98				RP1					ITPKA	TMEM199					NLGN4Y	SLBP			ZNF212		ZSCAN9	LMAN2	TAX1BP1	JUND	SPTB
				MAP7D1				THY1					JUNB	ZNF560					RNF146	YKT6			MAPK8IP2		KLRC4-KLRK1	RAB31	HAP1	MAGEA3	STAR
				TEX9				DRAP1					KISS1	NKX6-3					TSPY8	PDIA2			BAMBI		ZNF812	IFNA13	OR7E24	PRKCE	ABCA4
				ST6GALNAC1				SLCO1B1					LDHC	CXorf22					HDLBP	SLC22A18AS			OR2C1		SBK3	SERPINB3	KIAA1147	VEGFC	ABCC8
				CRYAB				CLN5					MAGOH	PATL1					PRPSAP2	AC001228.2			RLF		LYZL6	SOX15	KDM6B	FRAT1	TAT
				ERICH2				SPHAR					MTX1	POU5F2					MST1R	BRD3			PPP2R3B		AL121581.1	TOPBP1	DUSP27	KLC1	TCOF1
				ANKRD2				KLF1					MYL5	ZNF524					TRIM3	FBXL3			MGAT4C		OPRL1	NR1H2	THSD7B	KRT7	THBD
				METTL5				CPLX1					PF4V1	DNAJB8					THBS3	OSTF1			PRSS50		ZNF778	HRH3	CAMSAP3	BCAS2	TIMP3
				MRPL9				RBP4					PIP	FBXL16					ISYNA1	NENF			SLC16A8		ZNF513	PNKP	TTC36	CD7	TPMT
				SNX3				CALM1					PPBP	ERICH5					CD6	CYTH4			AC209618.1		P2RX5	GPR182	LRRIQ4	PRPH	TSC1
				SNRNP70				SYN1					PPP1R3A	SIGLECL1					CD101	UNC50			OR10C1		JAM3	LPAR3	TMEM202	TSG101	TTPA
				DUSP9				TNFAIP6					PPP4C	TAS2R41					C20orf141	TM4SF1			IL36A		CA6	ALDH1L1	FBXO46	PGRMC2	TYR
				EEF1G				FAIM2					MRPL12	FTMT					DNAAF3	RTCB			MTFR1		CD27	KCNE1L	TMEM150C	RABAC1	UMPS
				FOXF1				OR10J1					CCL2	LCE3B					SMG6	FETUB			SNPH		LHX6	KCNG2	UNC119B	NPC2	VDR
				FOXC1				SAC3D1					TLR1	LCE3E					BOD1L2	NGFRAP1			MLEC		PHACTR1	MMD	C9orf84	IVNS1ABP	WT1
				GCKR				TMOD4					ZNF165	LCN8					STK31	DKK4			TATDN2		ZNF790	TXN2	CFAP52	TBR1	XDH
				AMBP				CHMP4A					IRS4	MED22					PRC1	SIT1			SEC24D		C4B_2	WBP2	C11orf57	NES	MID1
				APOA2				OPN3					CILP	ASPHD1					NOXO1	CTR9			GRAMD4		ASCC2	CNOT7	CHMP1A	VAMP5	ALDH3A2
				ARL4D				MEA1					RDH16	ASIC4					PAAF1	EMC2			RRS1		PRG2	ZNF224	GPR123	OR5I1	AIRE
				ATF4				PJA2					PCDHGA12	ZNF699					RNF111	MAML1			NOL11		PPP3CC	OR11A1	PLOD3	PPP1R1A	APOB
				BHMT				CLUH					ABCC3	C5orf34					MED4	NUP160			ZZZ3		CD40	VAMP2	DDT	HNRNPA0	BLMH
				CDA				DHRS7B					SAP30	FAM151B					MKRN2	PARM1			FAM135B		KHDC1	PTPLA	IQCF3	HSF2BP	CASR
				AKR1C4				ERGIC3					ZPR1	TMIGD1					ZNF700	UBE2J1			CALHM2		ASPSCR1	CAPN6	CCDC102B	TUSC2	CHM
				COL4A1				MRPS23					FUBP3						SEC11A	HDDC2			DERA		VTCN1	SMPX	GJB1	AKR7A3	TPP1
				CTRL				BOLA1					RPS6KA4						MFF	RNFT1			COQ4		ALOX5	CSDC2	HNRNPF	PGLS	ABCC2
				CTSE				ZNF589					GBP2						KLK15	CHCHD2			FAM96B		THEGL	BMP10	AMICA1	FKBP8	COL5A2
				DEFA6				KCTD3					USP2						ADAM2	RAB4B			CYB5R2		NOP16	SLC40A1	RFPL2	CABYR	CSF2RB
				DPP4				A4GNT					DAP						PHYKPL	TUBE1			ACSL5		CSNK2A3	PLA2G2E	SFTPA2	HAAO	CYBB
				E2F4				BIN2					HNRNPAB						MAPK8	RHCG			SYT17		ZNF382	TTC37	TOX2	SIRT4	CYB5R3
				F13B				GULP1					NDUFB10						SSX2B	OPLAH			STX18		DDX21	AQR	ANKRD20A4	OR2A5	EGR2
				FLG				CTDSPL2					NFKBIE						PCED1B	VEZT			HOXC10		EPS15L1	TOMM20	IFT74	PLXNB2	G6PD
				GNA15				NCKIPSD					TCL1B						CTNNBL1	ITLN1			FBXL12		PRB4	FNBP4	SLC39A6	PSD4	GLB1
				HLA-DQA1				HAUS7					GDF10						UBB	SSH3			ZDHHC7		TXNRD1	KBTBD2	CMTR2	TIMM13	GM2A
				ID1				HAO1					SIAH2						MEI4	PPP2R3C			TEX10		ZNF484	POLDIP2	EIF3CL	TIMM8B	GPD2
				IRF2				ADPRHL2					CLEC2B						PTTG1	NUP133			WDR11		ZNF267	RPL26L1	NXF2B	PATZ1	HFE
				KRT19				COMMD8					MAP3K8						IL18R1	NEIL3			COA1		ENKUR	PAXBP1	REPIN1	MTCH2	HSD17B1
				KRT81				KDM4D					GCHFR						NRBF2	TYW1			RNPEPL1		ZNF334	PRKAG3	CKMT2	FJX1	IAPP
				MAGEB2				FAM90A1					GPR22						SNX5	SOX18			BRIX1		OTX2	UBQLN3	PSMB11	ANKRD1	IFNGR1
				MAS1				DHX32					GUCA1C						SLC25A17	GPRC5C			VIMP		FAM173A	FOXRED1	IKBKG	DKK2	IL2RA
				MMP13				WDR41					IVL						ANKMY1	SASH3			PCDHGA4		ANKRD61	PCSK4	DROSHA	EIF4A3	IL4R
				MYOG				ZC3H15					CD180						MED30	FAM35A			HLA-DQA2		C9orf92	DPP8	ATP6V0E2	KIAA0020	ITGA2B
				TBC1D25				SH3BP1					MAB21L1						DHRS4	XAB2			BARHL1		RAB4A	TMEM260	KDELR2	RNF44	KRT17
				PITX1				MIOS					DLL1						PITPNB	SEMA4B			ACKR3		ZNF730	RASIP1	MYO1H	SNX13	KRT2
				PPP1R8				APBB1IP					CAPN15						VOPP1	ADCK3			ANKMY2		PHF7	TTC12	INPP4B	EPC2	L1CAM
				MAP2K1				ARL15					GPA33						MARK1	PITHD1			RAB25		NUTM2B	NPLOC4	RGS4	TRPC4AP	LTBP2
				PSMD7				AC226007.1					MEOX2						EMC4	INTS12			ASPHD2		KCNMB2	EPN3	PCP4L1	DENND2A	MAT1A
				PTPRG				BTNL2					MT1X						RNPS1	TUBGCP6			ABHD6		PBK	VPS37C	TMEM255A	CD207	NOTCH3
				RGS13				RPRM					NAP1L4						ARMC1	SLC24A3			CYLC1		MBD3	FEZF2	SLC25A36	NOP58	PAFAH2
				MAPK12				MRPS22					S100P						CRISPLD1	CASKIN1			PMAIP1		PORCN	TMEM38B	GABRR3	COPG1	PCSK1
				SEMG1				DSCAML1					GPR19						SH3GLB2	CWC22			TMEM8A		ZC3HC1	RMDN3	FAM160A1	GPR89B	PDE6A
				SPAG1				LRRN1					LRRN2						ZNF852	GBA2			PRDM13		RNASE4	RIC8B	NHLH2	WWOX	SLC26A4
				TAC1				FGF6					FARS2						TMPRSS5	BMP5			ACE2		ARMCX2	KIAA1551	MVK	ZNF853	PECAM1
				TLR3				PPA1					STARD10						ASTE1	HOXD11			NXF2		AP1G2	IL26	DDX3Y	RPP25	PHEX
				VGF				ABHD17C					TXNL4A						C18orf54	LMAN1L			ABHD4		CCDC182	PXMP2	LCA5	EXD3	PLEC
				TMEM187				SCPEP1					SUB1						SLFN12	PGM5			XRCC4		PTGES3	HMX1	ACKR1	PRPF39	PSEN2
				OR1E2				AVPI1					SEC61B						KIF6	TSPYL2			PCNXL4		STAG3	MC3R	RPTN	RBM22	RAG1
				EIF3H				NR0B2					CCNI						ZNF227	CRLF2			HOXB8		MARCH7	TMEM167B	FCAMR	MOB1A	RFX5
				CTSF				KLK14					ZNF12						CERS1	RAB38			DCTPP1		PNOC	SMYD2	SPNS2	DEFB103B	SHOX
				DLK1				ZBED8					ZNF17						CYB561D2	POPDC3			TAF1D		HECTD2	TRIM49	KHDC1L	RNF114	SLC10A2
				AIP				NPFFR1					SOX30						BTBD10	HS1BP3			TMEM243		TMEM9B	DAZ4	SMARCAL1	DDX49	SLC5A5
				DNAJC25-GNG10				NEUROD6					VIL1						RIMKLB	TPSB2			NDUFS7		SCML4	YIF1A	AURKAIP1	SLC2A4RG	SUOX
				NEURL1				FNDC4					PKP3						C1orf131	ABHD8			PYROXD1		RCL1	IFNA6	RNF19B	OTUD7B	HNF4A
				DDX5				PRAMEF2					NXPH2						MORN1	BBS10			RPF1		CERCAM	OVOL2	TSEN15	PARP6	HNF1B
				SNRPA				ZFP69B					TREX1						POLR2F	GGNBP2			MUS81		E4F1	FADS3	CPA5	KIF15	THPO
				CDC23				SPATA5L1					ARL2BP						PSG9	C17orf70			GRPEL1		ENPP5	TSKS	FBLN7	RSRP1	THRB
				GCM2				KCTD15					FAM50B						CXCL11	C16orf70			ZSCAN16		AC244216.1	DNAJC12	WDSUB1	AVEN	UBE3A
				DHRS3				CARS2					AC093724.1						GBAS	THUMPD2			SPACA1		AZIN2	CERS2	SLC39A13	IL22	BARD1
				CALB1				SNRNP25					C2orf27A						B4GALT1	SGPP1			PRSS27		CNKSR1	PCIF1	SMARCAD1	C11orf16	NR0B1
				CEBPD				BEND5					DNMT3L						GNRH2	GLT8D2			MAF1		FGF22	TRIM48	TC2N	ZNF687	AK1
				CHKB				FASTKD1					PSORS1C2						ATP1B3	SPATA9			ZC3H8		AP2S1	PRKAG2	AEBP1	RDH14	ALPL
				HBZ				LRRK1					C6orf15						BMX	FBXO30			ZBTB45		DAPK3	HOXD1	SLC9A3R2	SH2B2	AMPD3
				RALA				ELMO3					DSPP						CD1C	PSD2			IGSF21		DBP	ECHDC3	PLEKHB1	UBC	AMT
				HSF1				C3orf36					SLC5A4						CLC	ACRBP			TMEM141		DNAH6	TM2D3	GAP43	HIST1H3F	APP
				KRTAP5-9				SLC25A28					HEBP2						CNR2	HIATL1			TSLP		DPAGT1	VWA7	IFI27	DNASE2B	AQP2
				LCN2				TMEM120A					TEKT2						CSN2	ORAI1			SLC46A2		S1PR1	BHLHE41	ABLIM2	DMRT3	ARSA
				MEP1A				KRTAP17-1					RND1						DPT	CCL15			DMRTB1		MEGF6	OR5V1	NR1H3	LGR6	SERPINC1
				CELA3A				CAPNS2					OR1D5						EEF1A2	LACRT			KCNK4		EXTL3	RBM4B	LTBP3	APOBEC3G	ATRX
				G3BP1				PROK1					ATP11B						FNTA	MRPS36			RPL34		ATP5O	BBS2	LDB2	SLC22A3	CFTR
				SPRY2				INSM2					ZNF432						GOT1	CELA2A			SEPT1		BTN1A1	ANGPTL6	BCL6	RNF25	COL17A1
				MIPEP				SPSB2					KIAA0753						HDC	TIFA			TSSK2		CPE	C14orf142	PLCH1	MS4A5	COL4A5
				PRCC				PYROXD2					ARC						HIVEP1	TGM7			CCNE2		HAPLN1	KISS1R	AFP	YIPF2	CYP11B1
				SPRR2A				ZNF496					RRP8						IFNA21	PANX3			CCM2L		DES	ZC3H10	PRR22	LRFN3	ELN
				HCAR3				CXCR5					NCSTN						KRT33B	RPL39L			TREX2		EDN2	LTV1	SARDH	RNF219	EYA1
				H1FX				ZCRB1					ABHD14A						MAGEB1	C11orf52			ZSWIM3		EVX1	KRTAP3-3	PBX3	FAM118B	F12
				MRC2				PPP1R14A					CALY						MAGEB4	COLEC12			DTD1		IFNB1	LMF2	IPO11	DHX40	FBP1
				SMYD5				BTBD6					NBAS						CD46	MADCAM1			GLB1L2		KLRC2	RASL10B	ASAP2	IPO4	FGA
				PRICKLE3				CGB2					APIP						MAP3K11	MYEOV2			FAM195A		KPNA3	TMEM123	SMIM13	C12orf49	FUT2
				NKX6-1				SLC18B1					SCCPDH						MX2	CTHRC1			TECR		MNDA	LRRC3B	MSRA	PREX2	GDNF
				NTN3				SCGB3A1					FIS1						NKX2-2	SLC7A13			HIST1H2BD		PCDH8	TEKT1	PIK3IP1	PDCD1LG2	HOXD13
				PRB3				GPR101					RSL24D1						PCDHGC3	ESAM			R3HDM4		PIGC	ACTRT2	TRPC4	FAM117A	KCNJ11
				EMG1				ABCA10					LUZP4						PI3	SDR16C5			MAPK15		PRKACG	CHST14	C2CD4D	KIF18A	LDLR
				ZER1				TCEAL2					PDZD11						PKN1	TMEM182			SLC39A3		MAP2K3	HTR3C	ICA1	NUF2	MAN2B1
				COLEC10				ATP6V1G3					AMBN						PZP	TEKT5			CAPN13		PSMD13	ELMO2	ZNF879	USP26	MC2R
				POLR3C				TTC5					CEND1						RPS2	PPP3R2			HSPB6		PTMS	TMEM132D	FZR1	RSPH3	RAG2
				RASL10A				MB21D1					TDP2						SFRP5	ANKRD18A			ANKAR		SECTM1	ZFP82	RCC2	FUCA2	RFXAP
				RELB				PGK2					CNOT11						SMARCA1	PIK3AP1			ZSCAN21		SGTA	PYGO2	SERPINE2	RASSF4	RHO
				SARS				REG3A					RNPC3						TRIM21	TBX15			KCTD18		SH3BGRL	MRAP2	RAD21L1	TSSK1B	RYR1
				KHDRBS3				C1orf105					HRASLS2						SSX2	TEX37			KBTBD3		SKI	SAAL1	MEMO1	FAM175B	SFTPB
				LBX1				ORMDL3					NRDE2						TEC	C1GALT1C1			BEND6		SMARCE1	GLI4	DHRS9	NAA38	HNF1A
				ACTL7B				WDR64					XKR8						VRK1	PIGP			RBM45		FSCN1	CHADL	LMAN2L	C2orf40	TP53
				SDF2				GLYATL2					TMEM74B						ZFP36	CBLB			FBXO39		SORD	TAS1R1	ECSIT	CCDC54	TSC2
				SKIV2L				NSMCE1					CAND1						ZNF131	KREMEN2			UBA1		ICAM5	ADAMTS15	C6orf203	PCGF1	VHL
				SPRR2D				OSR1					BATF3						ZNF132	PSENEN			SCARF2		TYK2	RNF133	NREP	LRP11	VWF
				LSM6				TIGD2					SAGE1						ZNF174	CPO			RAB39B		UBE2L3	C6orf118	HMMR	KRTAP4-11	CRX
				UBL3				HUS1B					PCDHGA10						DNALI1	KCNIP2			CLVS1		ZNF141	TRIM11	FBRSL1	KRTAP4-7	DCX
				VPREB1				GJD3					PCDHGA11						MAPKAPK5	MMGT1			HEXDC		HIST3H3	DDIT4L	CASKIN2	TIGD7	GDF5
				DDX20				NXPE1					PCDHGA3						TNFSF12	DYNAP			C17orf78		HIST1H3C	LACE1	SAR1A	SLC25A51	IL5RA
				NUPL2				LRR1					PCDHGA6						MATN4	GIMAP8			RTTN		HIST1H3E	SLC15A4	NEURL1B	LRRC46	IL6R
				CELA3B				C7orf60					PCDHGB7						FGF18	SIX5			FAM153A		FCN3	TMEM263	SPATC1L	FBXO4	CRP
				F8A1				TMEM18					PCDHGC4						GMPS	PRPS1L1			FAM9C		RRP1	C15orf43	GREB1L	CCDC97	FCGR3A
				PRDM4				IQCK					SNTG2						MBD2	IFNE			BHLHA15		EIF4EBP3	SCFD2	SGK1	FMNL2	IL10
				SYNGR4				DEFB123					KRT24						ATP6V0E1	RASSF3			RILPL1		ADAM7	TRIM42	CALCOCO1	KLHL29	CR1
				VAX2				ATXN7L2					DMAP1						CDKL2	MIR1-1HG			LRRTM1		CDK5R1	THAP8	DCST1	MUCL1	CD55
				CLCF1				MAGEA2B					LIN37						PSTPIP1	TMEM102			C17orf58		CCNG1	TCTEX1D1	PDE2A	GNAS	IL1A
				MAT2B				HS3ST5					C19orf10						GLP2R	TMEM52			ACOT7		CDKN1B	TMEM252	RPEL1	SELM	IL1B
				GPR171				RGL4					GKN1						CHST2	MAP1LC3A			RPS19BP1		TMSB4Y	TUSC5	LEMD2	ISM1	SLC11A1
				PDZRN4				HOXC6					UGGT2						RIN1	RFC3			KLHL17		MED14	SCUBE1	PTPMT1	IQCD	CCR5
				OR10H3				POC1B					GDF3						GNA14	POLN			C19orf45		ZNF235	FXYD4	TMX2	RAB3C	IL15
				DEXI				CTAGE1					LRFN1						FGF10	ZSWIM2			SPATA21		RECQL4	CYP4F22	DNAJC7	C11orf84	C7
				SACM1L				PPM1G					CCDC146						GPC5	SLC9C1			MRGPRD		BAG3	KLHDC8B	MX1	C16orf78	TAP1
				NUDT5				DNAAF1					B3GALT1						WNT7A	GALNT18			LHFPL3		CTSH	SNAI3	C16orf96	LRRC39	IGFBP5
				ZC3H7A				CPLX4					CTAG2						DIRAS3	DHX57			BRINP3		EPHB4	SPINT4	PLET1	ADHFE1	HGF
				NDUFAF4				BCL6B					DEAF1						NEMF	DLEU7			IER5L		EPRS	OAF	TOPAZ1	FAM84A	SERPINE1
				CAPN7				B3GALTL					DHH						AP4M1	FAM47A			USP50		GCSH	SPATA31E1	IQCF5	CCSAP	NOS3
				PPP1R15A				CLEC4A					HIST1H2AD						GCNT3	LST1			CLYBL		RAD9A	ZNF804B	MYADML2	PRR35	C8G
				RAB26				SIMC1					HAMP						MRPL33	ACSM6			TMEM207		CHST10	TMEM229B	GRID2IP	ZNF396	CXCL12
				SND1				METAP1D					IL22RA1						KLK4	KIAA1211L			ZNF474		IER2	RBPMS2	GOLGA6D	PIGQ	CD44
				SERHL2				WARS2					DMRTA1						EFNA3	FAM72D			LCNL1		VPS9D1	CLDN23	SLC17A8	TRMT61A	CD59
				USP34				KRTAP26-1					KCNK15						KCNJ8						GABRE	RNF212	ETV3	C15orf27	IGF2
				AVL9				TMEM88					P2RY12						NDUFA9						GUCY2C	ADAMTS6	UBE2Q2	ZNF684	HPX
				TMEM131				ELP5					YTHDC2						PITX3						MMP9	TPRG1	YBX3	ERICH6	CNTF
				MORC3				CLEC12B					HTR5A						THRAP3						ABCC1	ATP9B	TYW1B	CCDC24	NCAM1
				C22orf31				FAM3B					FASTKD3						ACTC1						PGGT1B	KRTAP10-1	PHGR1	KANSL1L	SLC11A2
				DCAF13				SLC25A47					METTL22						BCL3						XYLB	TMEM189-UBE2V1	MMP1	SLC16A14	IGF1
				AASDHPPT									RBM42						BMI1						FGF19	GPR150	TJAP1	ZNF383	NOS1
				DPCD									IRX1						CALML3						ALDOC	NEK10	SEMA7A	TSGA10IP	HTR2A
				SOSTDC1									LPPR3;						GJA8						E2F1	DEGS2	MBOAT7	GLIPR1L1	SERPINA5
				KIAA1279									NRSN2						FFAR1						FOXG1		HRASLS5	PXT1	CD79B
				GAL									C16orf59						HIST1H1E						PPP1R3C		B4GALNT2	ZNF75A	IL10RB
				CRYL1									CCDC92						CCL13						WNT1		POU5F1B	SETD9	IFNAR1
				C1QA									TUBB1						PAPSS1						LAD1		GLI1	TFAP2D	ITGAM
				IFT52									ST6GALNAC5						HMX2						TSPAN1		TXNDC16	SSX7	GSR
				TFB1M									PABPC3						HOXA1						LHFP		TULP3	C3orf38	VTN
				DHRS7									SLC25A31						RHEB						TSHZ1		ALDH4A1	ADCK5	FASLG
				TRPV2									FAM103A1						SOX13						PURA		KLHL2	BPIFC	IL11
				WDR83OS									B3GNT5						SNUPN						STAG1		LRRC36	SMOX	ABAT
				MAN1B1									DMRTA2						PRDX2						TBX2		EQTN	KRTAP11-1	ACHE
				UFC1									SLITRK6						SRRM1						CAPZA2		GYS1	XKR3	ACY1
				SCAND1									LYZL1						LIPG						DNAJB1		DUS3L	LCE1E	ADH1B
				CALML5									DPY30						LUC7L3						SRSF6		RSPH4A	LCE3A	ADH4
				OR2M4									CBR4						NPPA						MERTK		ARL13A	DCAF12L1	ADORA2B
				TMED9									PARP10						NRAP						PROCR		C17orf99	INAFM1	ADRA1D
				DYM									ADO						CCL19						ARFGEF1		SYTL5	ACTL9	ADRA1A
				CHCHD3									CORO6						XRCC1						SPAG5		C10orf2	RTN4RL2	ADRA2A
				ODAM									DGCR6L						ZNHIT1						SLC2A1		GOLGA6C	ARL5B	ADRA2C
				TMCO3									UNC119						SLC9A6						CLCA2		AC126339.2	DAW1	AHCY
				TTC38									ASB12						EIF3M						GRAP		GOLGA6L10	ITGA1	ALDH3A1
				TRMT12									RSPRY1						CXCL13						SLC17A3		PET117	SLC46A3	ALDH1B1
				NODAL									GRK7						SULT1C4						MTHFD2		DTYMK	SPNS3	ALDH1A3
				GPN2									JSRP1						ACTL7A						SMR3B		NEK6	TMED4	ALDH3B1
				ASF1B									LRGUK						ZFPL1						ATP5E		UTP14A	TMPRSS12	ALOX12
				EVA1B									GLT1D1						ACOT2						ZBTB25		MFNG	TMPRSS9	ATP1A2
				ZGRF1									CIART						CCDC85B						MMP23B		TPBG	RNF148	ATP4A
				LAPTM4B									IL20RB						LILRA1						ZNF80		HDAC8	ENHO	AVPR1A
				ALLC									PPP1R35						PIM2						SLMAP		CFHR3	KRTAP12-3	BDKRB1
				H2AFY2									UBLCP1						NR4A3						SNF8		RAB35	FOXD4L3	TSPO
				DDX43									RILPL2						TMEM115						CLCA4		RHBDD1	SLC16A13	C4BPA
				COG1									SPACA7						TRIM31						FBXO3		TBC1D17	LCN15	CACNA1B
				PCDHB15									IFI27L1						FICD						FOXB1		SLFNL1	OR10P1	CACNA1C
				ERRFI1									SSMEM1						WIF1						MLYCD		GALNT16	ARL9	CACNA1D
				FBXW5									SPESP1						FZD10						DKK1		CNKSR2	SCGB1D4	CACNA1E
				HOXA5									ZNF439						CYP4F8						HEY2		RMDN2	DUOXA2	CACNA2D1
				WRNIP1									CLRN3						B4GALT7						MAPRE3		ATRAID		CACNB1
				GPR84									AMDHD1						RNF13						CFAP45		FBXL2		CACNB2
				DDX24									TTC30B						TWF2						OR1N1		FUZ		CCKAR
				SALL4									LRRN4						SIX6						OR2F1		MOB2		CD3D
				APMAP									DCP1B						ABCB10						PYCARD		MASTL		CD247
				VN1R1									CHST13						TRIM29						CISH		MYD88		CHRM1
				KIAA1468									FAM218A						FOXD4L1						PCOLCE2		RAB40C		CHRM2
				PDLIM1									ANKFN1						HNRNPH3						ABT1		FOXP2		CHRM3
				MST1									FAM71C						SLC27A5						PREB		MRRF		CHRNA2
				KRTAP5-8									KRT78						TSPAN12						KLRC4		TXNRD3		CHRNA3
				NIF3L1									FAM217A						YWHAG						OR10H2		RABL6		CHRNA4
				GALNT11									RCOR2						DNAJC15						PCDHGA8		POLL		CHRNA5
				DUS1L									NSMCE2						ZNF215						SOCS5		SLC4A11		CHRNA7
				KLHL25									FUNDC1						ZNF222						SPCS1		MEX3D		CHRNB1
				IPPK									TMEM86B						VCX						NCOA6		TRPV4		CHRNB2
				CCDC14									PDZD9						TMEM176B						KLF15		MAMLD1		CHRNB4
				ARV1									MORN3						AC019173.1						ADAMTS7		SYNJ2		CHRND
				IL25									ST6GALNAC4						TMPRSS11E						TGDS		PIGT		COMT
				MAP1LC3B									PLEKHA7						RGCC						INVS		PGBD1		CRAT
				METRN									TAS2R39						HOXD9						ZKSCAN5		ZNF408		CRH
				SLX1B									ANGPTL5						IMPA2						LATS2		CD99L2		CSF1
				LBHD1									TREML1						DNAJC8						CDR2L		PCYT2		CSF3R
				APOO									GGTLC1						CBX6						ARHGEF10		NDUFS5		CYP1A2
				C2orf47									PTH2						EDC4						SDC3		FMR1		CYP2A7
				SPAG16									EXOSC8						FAM162A						KIAA0100		ATP12A		CYP2B6
				TOE1									ERAS						GPR160						GPRIN2		CES4A		CYP2C19
				REEP4									KRTAP19-7						APEX2						KIAA0196		RNF224		CYP2C8
				WDR61									KRTAP10-10						UBE2S						ZBTB5		IP6K2		CYP2C9
				TMEM121									WBSCR28						PRPF19						PDZRN3		DOCK8		CYP2C18
				WDR59									MRPS9						TOX						MYT1L		MTRNR2L3		CYP4B1
				INTS5									GLT6D1						SPCS2						WDR43		NCK1		CYP7A1
				MAP2K2									KRTAP10-6						ADNP2						NUP205		SRSF11		CYP11A1
				HMGN5									KRTAP10-12						ENDOD1						GPD1L		PPP2R4		CYP24A1
				TRIM8									C19orf68						ZCCHC14						TRIM9		SCRN3		CYP51A1
				KRTAP4-6									FIBIN						TMEM158						UFL1		ZNF705B		DHFR
				HDHD3									RPRML						NELFB						CHRDL2		CRB1		DIO2
				RTP3									ASCL4						CCZ1						SEC31B		CEP152		DRD2
				KRTAP4-12									EFCAB12						GIMAP2						PNISR		TRPM4		DRD5
				AC037482.3									TEX19						CNPPD1						YBX2		USB1		FKBP1A
				KRTAP4-8															PELO						PLLP		GCLC		FOLR1
				FAR1															TNNI3K						NDUFAF1		IRF3		FOLR2
				PDCD2L															LACTB2						HDGFRP3		TUBB3		GABRA1
				BRMS1L															COMMD10						CYB5R4		ASGR1		GABRA2
				NIFK															ASB2						RXFP3		MSANTD3		GABRA3
				STK19															TRAPPC2L						TIMMDC1		RBM14-RBM4		GABRA4
				BOK															KLF2						DACT1		CPNE1		GABRB1
				MGARP															UPB1						WDR5		LTF		GABRB2
				CINP															VCX3A						CDKN2AIP		CCNH		GABRB3
				KRT84															TRIAP1						FAM46A		ARMC6		GABRG2
				SARNP															CHMP5						ERCC6L		GTF2IRD1		GAD2
				HSFY1															MRPL51						TMEM104		CMTM2		GART
				KRTAP4-5															SCLY						LRRC40		CIDEC		GGCX
				UCN2															RAB8B						HEATR2		MYL6B		GHRHR
				XRCC6BP1															COA4						TMEM132A		PMF1		GLRB
				POM121L2															SLC15A3						THG1L		PMF1-BGLAP		GRIA2
				STK11IP															MYOZ2						WIPI1		TMEM56-RWDD3		GRIA1
				ESCO1															RWDD2B						IFT57		BCL2L2		GRIA3
				MAS1L															BCO1						CENPQ		EBLN1		GRIA4
				WFIKKN1															MIER2						MRPS18A		PMEL		GRIK3
				PTPN6															NUTM2F						ZNF532		SHFM1		GRIN2A
				RAB40A															CHRNA9						TMEM140		PLRG1		GRIN2D
				GPHA2															TRIT1						MIS18BP1		TRMT1L		GRM3
				XAGE5															BEST2						USE1		EDRF1		GRM4
				CSTL1															WDR70						CSGALNACT2		PIGV		GRM5
				ZNF675															LRRC1						SLC30A10		ECM1		GRM6
				TIMD4															TMEM39A						GNG12		KCTD14		GRM7
				GTF3C6															TMA16						PCDHGA5		KATNA1		GRM8
				ZNF653															UFSP2						HOXB6		RBAK-RBAKDN		GSTA2
				GINM1															C19orf66						SLC37A1		UBE2D1		GSTM2
				CDC26															CISD1						KCTD5		BNIP1		GSTM3
				RHEBL1															TMEM176A						EXOSC4		LIMS3L		GSTM5
				LYZL4															CAMK2N1						CNGB3		CHTOP		GSTP1
				TMED6															TRPV6						SLCO1B3		HNRNPDL		GSTT1
				LSM14B															C19orf80						GPR162		USP17L24		GUCY1A2
				ZMAT2															MKKS						CHST7		USP17L26		GUCY1A3
				RBM11															RAC1						SLAMF8		USP17L5		HRH1
				YPEL4															PCDHGA2						PAPOLB		USP17L27		HTR1D
				ZUFSP															PCDHGB2						THAP10		USP17L28		HTR2C
				TCEAL7															PCDHGB3						EMC7		USP17L29		HTR3A
				EFCAB13															PCDHB4						COQ9		RHOBTB1		HTR4
				OR51E1															TAS2R5						CIAPIN1		ANAPC13		HTR6
				C3orf22															ETAA1						CORO1B		HLA-DPA1		IFNAR2
				C2orf57															KRT20						ACTR3B		RAB2A		IGF1R
				FAM47B															HLA-DRA						KCNS2		AHCYL1		IGF2R
				GGN															EPB41L4B						LRFN2		ABCB9		IL1R1
				FDCSP															PCDHB8						HECW2		RGL2		IL2RB
				CCDC140															CCDC47						STAMBPL1		APITD1-CORT		IL7
				BEST4															C5orf15						KIAA1407		MAPKAPK3		IL12A
				KIR3DL3															MRPL1						ZFP28		STX5		ITGAX
				LDHD															FSCN3						ANGPTL7		FCGR1B		ITGB7
				GSTA5															PNPLA2						TMX4		PASK		KCNJ5
				ZFPM1															NAT14						BRINP2		CDH4		KCNJ2
				H1FOO															CD177						LSM2		BBS4		KNG1
				WFDC13															MRPL47						ABRACL		GMDS		CYP4F3
				L3MBTL4															PTGFRN						SNX6		DGAT2		KITLG
				LSM11															TWSG1						C12orf10		NOXA1		MGP
				SPATA8															ARRDC3						KCNK13		CERS6		NQO1
				SERPINA12															MAGEE1						NSUN3		SNX12		NPR1
				BPIFB6															NDUFV2						GPATCH3		FLII		NPY1R
				HIST2H2AB															ZNF77						CHP2		STK3		NPY2R
				ZAR1															BARX1						MAGEF1		MAN2C1		OPRK1
				AC217770.1															UCP1						ELTD1		MEGF10		OPRM1
				AC243621.1															FKBP10						EDAR		USP39		OXTR
				SPPL2C															PKNOX2						AEN		USP17L10		P4HA1
				PRR15															EGLN3						LMF1		USP17L13		PAM
				HCAR2															FKBPL						OSBPL11		BTRC		PDE3A
				LCE1B															GPR135						RMND5A		USP17L17		PDE3B
				CCDC60															TSPY2						MPHOSPH9		USP17L30		PDE4C
				AGBL3															EBF2						EFCAB6		USP17L7		PDHB
				KCTD13															RFX7						TAS2R8		USP17L3		PGR
				CCDC39															ZNF649						TAS2R13		USP17L8		PLCB3
				GJC3															UBE2Z						PVRIG		USP17L1		PLCB4
				KRTAP15-1															LENG1						CCDC86		USP17L4		SERPINF2
				SPC24															CERS4						MMP28		SRI		PLOD2
				TMEM31															PANK3						PLEKHF1		CLCN6		PNLIP
				NSUN6															TMEM204						ARHGAP10		SLC20A2		POLR2A
				POM121L12															MANEA						ZNF385D		HNRNPH1		POLR2B
				RNF126															ZFAND1						SPEF2		SCFD1		POR
				KCTD4															FAM57A						SYNDIG1		ZCWPW1		PPIC
				ZNF600															ZNF671						C10orf88		EFTUD2		PRIM2
				ZFP69															ATAT1						UBTD1		TOP1MT		PRLR
				NAT16															TMEM62						CFAP43		LSR		PRRG1
				KRTAP10-4															PANK2						TMEM163		SUPT3H		PTAFR
				KRTAP10-7															MOGAT2						ISCA1		JRKL		PTGDS
				KRTAP10-9															SHCBP1L						TEX12		CDSN		PTGER1
				KRTAP10-11															C6orf62						MS4A8		CDX2		PTGER2
				KRTAP10-2															RAB1B						CDCA7		SNX17		PTGER4
				PHLDB3															ZNF93						C10orf11		GOLGA6L4		PTGIS
				PTHLH															RIOK1						AGTR1		PTPRC		PTGS1
				DPPA3															C1QTNF4						OTP		LMO1		PTGS2
				SPEM1															SLC25A2						PRAM1		CDK2AP1		RARA
				PFN4															TM2D1						PRADC1		WWP2		RARB
				RCAN1															HDHD2						TMEM107		ST3GAL3		RARG
				ZDHHC24															ENKD1						BRSK1		PPP2R5D		RPL7
				C10orf99															SLC37A3						KIF2B		RPL13A		RPL13
				IGFL3															DDI2						CNDP1		IQCA1		RPL23A
				TMED8															CCDC115						AGBL4		BCL2L13		RPL27A
																			FAXDC2						FAM222A		NTAN1		RPL28
																			DAB2IP						SUCNR1		CRIP2		RPL32
																			IL1F10						HIAT1		OVOL3		ITSN1
																			GLYR1						KRTAP4-2		ZFAND2B		SLC2A9
																			NAA11						ABCC12		TFPI2		ATP2B1
																			FATE1						B3GNT9		STX10		SPINK14
																			BPIFB1						TPGS1		PPP1R12C		PRKCSH
																			GK2						TMEM200A		MTCH1		REEP3
																			IDI2						TECTB		PYCR2		ATP2B2
																			RWDD2A						PIGU		ABCB7		BLOC1S2
																			INTS4						ZNF280A		FAR2		FNDC9
																			MGME1						OVCA2		IKZF5		ATP2B3
																			PGLYRP2						STK35		CREB3L3		NKIRAS2
																			ZBED9						DPCR1		OTOP3		LMO3
																			TNFRSF13C						DCANP1		NOL3		ATP2B4
																			SLC35G5						ADAMTS19		KPNB1		TSR3
																			SLC35A4						DCAF15		LONP1		CALHM1
																			OCSTAMP						ZNF251		SERPINB8		GOLGA6L22
																			RPL10L						TMEM183A		SIGLEC7		GOLGA6L1
																			PATE1						FAM71E1		MAGEB17		NCCRP1
																			ACMSD						ZBED6CL		NPIPA2		ZNF429
																			MTSS1L						PPARG		NPIPA3		TBC1D3C
																			DEFB127						OLIG1		NPIPA5		SMAD5
																			TMEM125						RPIA		RFPL4AL1		STX16
																			IGJ						TEX261		CHUK		SLC35E4
																			C10orf82						HEXIM2		LPAR4		UBE2W
																			C11orf40						RFTN2		SKOR2		ZDHHC13
																			HIPK4						LRRC45		LRRC20		PTER
																			CCDC155						CFAP70		SRPK2		ATP2C1
																			CALR3						NAPRT		ACO1		NDUFV3
																			ZSCAN20						APOL3		SPECC1L-ADORA2A		RORC
																			SLC25A48						GSTM1		C9orf43		CD36
																			WFDC9						NCR3		ZBTB48		GRB10
																			POGLUT1						FBXO22		RHBDL1		IDNK
																			DEPDC4						SDR9C7		SLC35B1		GALK2
																			DCAF4L2						GORAB		SLC39A4		GDF6
																			MEI1						ANKRD13B		ZFYVE1		TIMM50
																			CCDC185						KRT222		MLIP		ZNF425
																			OIT3						KDF1		SOHLH2		ZNF782
																			HIBADH						SLC35G3		VPS36		SPOPL
																			PDIK1L						COMMD1		ABCB8		CYP27C1
																			NAP1L5						RASEF		PES1		ZNF470
																			PPP1R36						ZNF579		PPP1R7		ARHGEF37
																			CNTD1						CCDC116		KCNS3		SPATA31D1
																			PASD1						TMEM154		TMEM210		MAP3K15
																			CCDC171						LRWD1		NPIPA8		MED11
																			UNC5CL						TDRD9		NPIPA7		IL17REL
																			EPHX4						OR5P3		TMEM57		C4orf3
																			LMNTD2						FAM71A		ARHGAP36		C9orf170
																			OLIG3						STKLD1		SUSD1		DDI1
																			PAN3						KCNN2		STIP1		LCN10
																			ZNF792						STON1-GTF2A1L		CFAP36		RFWD2
																			NLRP13						FAM149B1		RGS7		C10orf55
																			NLRP10						ZNF775		IQUB		OR2A42
																			NLRP14						ZCCHC12		RASGEF1A		OR2T27
																			CYP4X1						OOSP2		AP1S1		OR2T35
																			CYP4Z1						HARBI1		ICOSLG		ITIH5
																			LHFPL1						DPY19L2		IQGAP2		C14orf37
																			TRIML1						LYG1		ATP2A1		RUNX1
																			EIF6						SPDYE1		CCDC83		ANO7
																			LRRC70						SSX4		TUBGCP3		OR2G3
																			KRTAP19-3						CCKBR		VTA1		OR5C1
																			GPR141						KLC3		TBC1D21		MTUS1
																			CCDC38						POLDIP3		CAPS2		PPARA
																			YIPF7						TSPAN33		DUSP22		ATP5A1
																			VSX2						SLC51B		KIAA0226L		C9orf47
																			WASH1						H1FNT		CBR1		OR5D18
																			TRNT1						ZBTB12		GLIPR2		PLEKHA1
																			PXDC1						C3orf67		AC022431.2		ATE1
																			PRSS48						FAM171A2		ODC1		PAMR1
																			EML5						CCDC84		ARPC3		GPM6B
																			PHLPP1						FAM89A		PHPT1		EXOSC10
																			CCZ1B						TMEM110		UPP1		GMPR2
																			OSTN						KRTAP10-8		TET3		NT5C1B
																			WISP3						AQP12A		TRAF3IP3		CLDN18
																			PTPLB						GGTLC2		TBCE		ATP5G1
																			DRAXIN						TMEM81		ZWILCH		ECHDC1
																			OR7C1						MBLAC2		TRIP10		HN1
																			TBPL2						NUP210L		ACSF2		FAM109B
																			TRAPPC11								SLCO6A1		ASTL
																			CCDC62								KLC4		AFTPH
																			SLC28A1								STK33		ANAPC11
																			E2F7								EMR3		ARL6IP4
																			FOXD4								ARMC4		ZFYVE27
																			TSEN54								USO1		EPSTI1
																			ANKRD13D								TSPAN10		MARCH8
																			ZNF324B								NQO2		EXOSC3
																			ERVFRD-1								TEX13A		WLS
																			LRRC75B								CT45A9		GATA3
																											FAP		GOLGA7
																											C3orf14		SFR1
																											HCLS1		RAB11FIP1
																											TAF4B		INPP5J
																											COL8A2		WNK3
																											CCR1		ZNF280D
																											HGFAC		ANXA2
																											HTRA3		BTBD7
																											NPHS2		CBY1
																											MAP3K6		GPATCH8
																											TNNT3		ERICH3
																											ALKBH6		KCTD11
																											C16orf62		IGFL2
																											LMBR1L		OR8D1
																											PRIMPOL		IGFL4
																											SEMA6A		TWISTNB
																											UBE2D3		CACNA1I
																											RAN		ABLIM1
																											IBTK		SMAD2
																											PRKACB		C1orf95
																											WNT8A		LDLRAD4
																											C11orf30		HMGXB4
																											VSTM2A		PDE1A
																											CCDC28B		MAD2L1BP
																											CCDC53		RREB1
																											ASZ1		ARHGEF35
																											SAP30BP		OSBPL8
																											CLDN4		RECQL5
																											CST6		KLHL31
																											DDX3X		RABL2B
																											DHX9		ERLIN2
																											EIF1AX		RBMS3
																											FBL		MGLL
																											FAAH		GTF2IRD2B
																											CXCL10		NHP2L1
																											PARP1		BICD2
																											APOD		ATP5S
																											AQP4		DLGAP1
																											ARF4		TEX11
																											BAAT		TRIM6
																											BAI1		TRIM6-TRIM34
																											OPN1SW		TRIM34
																											BSG		PARVB
																											CA5A		SLC6A19
																											CALM2		MED15
																											CAMK4		EVI2A
																											CDK1		BMF
																											CDH8		OGDH
																											CDX1		FBLN2
																											CEACAM4		DYRK3
																											CLU		GPRASP2
																											CLTCL1		GRK4
																											CPA3		AKAP2
																											CRYM		GRK6
																											CSNK1D		OR2T2
																											CTSG		CD200
																											CYC1		ZNF813
																											DLST		CCDC144NL
																											ELANE		ZCCHC16
																											ENPEP		FCRL6
																											GARS		RTP2
																											GTF3A		TMEM220
																											HK3		PAPL;
																											HLA-A		VHLL
																											HLA-G		AGMO
																											HNRNPA1		DBX2
																											HNRNPK		PLEKHG7
																											HPCA		GPR179;
																											IL13		GPR179
																											INHA		ZYG11A
																											INHBA		TRIM67
																											ITGA9		MAP1LC3C
																											ITIH3		FGFRL1
																											JAG2		DPP10
																											KCNN1		UMODL1
																											KCNN4		CLEC2D
																											KCNS1		PLA2G6
																											KPNA2		SLC30A2
																											KRT15		ANKRD34B
																											KRT31		OR1J1
																											MAFK		OR1S1
																											MAX		OR1S2
																											MGAT2		OR10Q1
																											NUDT1		OR10S1
																											MYF6		OR10K2
																											NBN		OR13H1
																											NDUFB6		OR2A25
																											NME3		OR2M2
																											NPTX2		OR4C16
																											PCNA		NCK2
																											PDE6G		OR4X1
																											PDGFA		OR5AN1
																											PFDN4		OR5L1
																											SLC25A3		RPS3
																											SERPINB5		OR52E8
																											PIGA		OR52K1
																											PLS1		OR6C1
																											PMP2		OR6Y1
																											PNN		OR7D4
																											PPP2CA		OR8A1
																											PSMB9		OR8H2
																											PTPN9		TRIM37
																											RAC2		TMEM198
																											RARRES1		LRRC55
																											RBBP7		OR9Q1
																											NELFE		FRG2
																											RFC4		OR4F3
																											S100A9		CHD3
																											CCL1		OR4F16
																											SDHB		OR6B1
																											SLC10A1		OR9Q2
																											SLC18A3		OR2A1
																											SLPI		PSRC1
																											SNAPC2		SREBF1
																											SOX4		OR2A7
																											SPARC		MAGED1
																											TCEA2		DNM1
																											TG		AK4
																											TK1		PRR13
																											TNR		DNM2
																											HSP90B1		KDM2B
																											PHLDA2		MTIF2
																											UBA7		LRSAM1
																											UBE2I		DAZ1
																											UQCRC2		PLAUR
																											USF2		ACTR2
																											WNT2		NFASC
																											WNT9B		CACNA1H
																											HIST1H4H		MARCH2
																											ULK1		B4GALT2
																											OFD1		EBF3
																											SOCS1		PLCXD3
																											S1PR4		NFKBIZ
																											GPAA1		OR5H6
																											TNFRSF6B		OR4K5
																											IL1RL2		OR13G1
																											FUBP1		OR5D16
																											EIF2B5		OR6C75
																											SOCS3		CPM
																											GJB2		OR5H15
																											ATOX1		FAM19A4
																											TIMM8A		EDA
																											FABP3		CHEK2
																											FGF12		CACNB4
																											GPS1		FAM21A
																											SLC7A4		GJB3
																											SOX14		CHMP3
																											SYNGR3		SUMO1
																											UBE2L6		DAZ2
																											PRLHR		ZNF835
																											SLC9A3R1		ZNF780B
																											BRAF		RYK
																											CETN2		SEMA3B
																											CASP3		ERBB3
																											CBLN1		HMCES
																											CLGN		IP6K1
																											DVL2		AC243627.1
																											EXTL1		AC217778.2
																											FOXD1		LRRC37A2
																											FOXA1		SIAH1
																											NCAM2		TSPAN17
																											PIGH		MAPKAP1
																											PRY		WDR33
																											KRT75		PDPN
																											DGKI		RAB37
																											ZW10		SLC25A25
																											MTA2		FAM149A
																											LHX2		ZNF473
																											NAPSA		WDR35
																											SEC22B		CR2
																											CDK5		RPS6KA1
																											MTOR		RPS6KA2
																											KCNC3		EPHA8
																											KCND3		SDC1
																											OMD		ODF2L
																											OXA1L		GOSR1
																											PRCP		ATN1
																											LGI1		ALG8
																											ASCL2		KLHL5
																											ATP2A3		ZNF37A
																											EFNA4		NTRK2
																											GLUD1		SCP2
																											GPR31		FSD2
																											GSC2		NTRK3
																											HIST1H1T		ZNF483
																											HADH		DEPDC5
																											LCK		CACYBP
																											METTL1		IGF2BP2
																											SFTPA1		SPOP
																											SIX3		ARHGAP25
																											TAL2		GP2
																											MAGEC1		IFRD1
																											MED16		BRWD1
																											TOM1L1		ZNF599
																											LMAN1		KLHDC9
																											BCAM		PRDM2
																											SMAD6		SETD4
																											POU3F2		PLA2R1
																											SMO		TRIM13
																											ZNF354A		TULP4
																											NR2F1		SFI1
																											REEP5		NWD1
																											FARSB		LMBRD2
																											TSPAN5		C3orf56
																											AKAP9		SHISA2
																											USPL1		CDHR4
																											GDF11		CSDE1
																											GLYAT		SS18
																											BET1		IRGQ
																											SMNDC1		IGFBPL1
																											SF3A1		C2CD4B
																											MCM6		OPTN
																											MMP11		CPLX2
																											MOCS1		ZDHHC9
																											MT3		UACA
																											MTNR1B		CNOT4
																											MYH1		FAM154B
																											RNF6		MOG
																											CLPP		C18orf25
																											SNAPC5		TRIM72
																											LAMC3		REG3G
																											PKDREJ		CISD2
																											PNLIPRP1		CCDC73
																											POU4F1		CTDSPL
																											PKN2		C4orf46
																											DPF2		GPX8
																											TYRO3		ZNF761
																											HMG20B		BCAP29
																											PIBF1		TTLL9
																											VAT1		STEAP3
																											UBD		ENAH
																											DPYSL4		ISX
																											MAB21L2		PIWIL3
																											MTHFS		MXRA7
																											TBL3		LGMN
																											POLR3G		TCHHL1
																											PTPRE		KIAA2022
																											SLC16A2		SLC7A2
																											IFT88		MXI1
																											USP20		NUPL1
																											HOXA2		TPST2
																											KDELR1		TFIP11
																											SERINC3		LPHN1
																											RAB40B		EML1
																											SOS2		PPP1CA
																											SOX12		RBPMS
																											NPIPA1		CFAP58
																											SCGN		WDR89
																											CNTRL		ZNF121
																											DUSP14		FNIP1
																											ADAMTS8		TDP1
																											ADAMTS5		FAT3
																											KPTN		SLC35D3
																											PCGF2		ZNF468
																											SF3A2		DSP
																											STRAP		CUL4A
																											SUPT16H		ITPRIPL1
																											MRPL3		ACSL6
																											RNF2		MFAP3L
																											NXPH4		SH3D19
																											XPOT		CLSTN1
																											TRPA1		HS3ST6
																											LAMB4		CEP131
																											KLRK1		LBX2
																											NID2		MEIS3
																											CCT5		VWA8
																											GLUD2		KIAA0930
																											FBXL6		ZCCHC11
																											FOXD3		KIAA2018
																											KCNH4		B3GNTL1
																											OR1C1		LUZP2
																											OR3A3		VPS8
																											ORC3		RCHY1
																											QPCT		TMEM230
																											TBL2		DNASE1L1
																											HTRA2		SEPT5
																											KIR3DL1		ANKRD16
																											KIR3DS1		SSBP3
																											SNX8		ERMN
																											ATG4B		ZNF655
																											PKN3		KDM1A
																											NRBP1		ARHGAP28
																											KCNIP3		IRAK1BP1
																											CLIC4		SHE
																											DHX38		LRRC38
																											OGN		NRG3
																											MRPL18		ZNF766
																											TMEM258		CLVS2
																											NR2E3		PM20D2
																											MGAT4B		TTC7B
																											HABP4		RNF187
																											TDRD7		C22orf42
																											VSIG2		SAMD15
																											HSPB8		SPIN3
																											GNL3		TMEM201
																											LYPD3		IBA57
																											KLHL20		TDRD6
																											ZNF330		FAM83B
																											ZNF232		TECRL
																											CARD10		SLC25A30
																											SLC39A2		ZNF311
																											HOXD4		FAM102B
																											ACAP1		ACER2
																											PLEKHM1		ZC3H12B
																											ZBTB39		PRAMEF5
																											NUAK1		PRAMEF25
																											N4BP2L2		MTX3
																											KIAA0907		SLC10A5
																											TCF25		ERCC6L2
																											SORCS3		SLC6A17
																											EXOSC7		C6orf222
																											TLN2		NUGGC
																											PLXND1		C1QL3
																											RAD54L2		C6orf205
																											MLC1		MUC21
																											KIF13B		GOLGA7B
																											FEM1B		BCL2L15
																											LEPROTL1		THEMIS
																											GLTSCR1L		TIAM2
																											SAMM50		RAP1A
																											AHCTF1		TNK2
																											RAB11FIP5		C9orf135
																											MOXD1		RAP1B
																											C10orf12		BCAS4
																											MMADHC		LDLRAD1
																											KIR2DL3		NCMAP
																											VILL		AFMID
																											TXNDC12		ATP11C
																											ANGPT4		PDLIM5
																											ATP6V1D		FYTTD1
																											SBDS		MAGEA10
																											MRPL11		SLC5A9
																											INSIG2		SLC9A4
																											HEMK1		SEPT7
																											CRNN		SLC13A3
																											CPSF3		CDK5RAP2
																											SNX9		TMEM44
																											CYB5R1		ZMAT1
																											FAM8A1		TRAPPC2
																											TAOK3		CREB5
																											ATPIF1		OLA1
																											HERC5		NAA30
																											SFMBT1		XKR7
																											EVL		ARSH
																											DDX47		XKR9
																											TCEB3B		ARHGEF10L
																											CCDC174		BTBD1
																											KBTBD4		MSL1
																											ATP8A2		CENPP
																											SIRT6		BIRC5
																											ACKR4		PRAMEF8
																											TLR8		SOGA3
																											NME8		MCRS1
																											SIX2		ARSI
																											POLA1		ANO9
																											EFEMP2		RPSA
																											DLL3		ROPN1B
																											TAS2R4		DNAJC21
																											TAS2R16		WDR31
																											SEPSECS		OPCML
																											GALNT7		AKTIP
																											PTOV1		SGOL1
																											POGK		TRIM61
																											FNDC8		MYLK4
																											OTUB1		FOXP4
																											RNF43		ASB11
																											ELOVL2		FAM71F2
																											TRMT10C		ZSCAN23
																											FAM206A		U2AF2
																											SLC25A38		C9orf117
																											DDX27		CENPW
																											ZNF446		SLC45A2
																											PIH1D1		GOSR2
																											MOCOS		ITM2C
																											RNF31		CTBP1
																											ANO1		GRAMD2
																											WDR60		ARGFX
																											NDC1		SLC3A2
																											GSPT2		C14orf182
																											DOK4		AP006285.2
																											SMG8		AC130310.3
																											ASUN		KRTAP5-4
																											MAP1S		RGR
																											C1orf112		DUXA
																											USP40		ABI1
																											MRGBP		ZNF763
																											C7orf43		NHLRC3
																											PHF10		SLC25A53
																											TBC1D23		ZNF260
																											PBRM1		NUDT17
																											KLHL26		RGMB
																											SPTLC3		DISC1
																											MBD5		KLK6
																											RSBN1		DDX60L
																											FBXL8		SPIN4
																											STK32B		ADAL
																											ST7		PABPC1L2A
																											TMEM242		SATL1
																											SLC16A10		ZKSCAN2
																											GOLGA6B		C16orf86
																											ELAC1		C9orf152
																											IL17RB		SNX30
																											PCDHGA7		SORCS1
																											PCDHGB1		LSP1
																											PCDHGB5		KRIT1
																											GPR27		FBXW7
																											SH3TC1		MPST
																											CHPF2		FXR1
																											CPVL		LURAP1
																											DDIT4		ALG10B
																											NECAB2		FAM53A
																											MOSPD1		CFAP126
																											GPCPD1		AADACL4
																											KLK12		HNRNPCL1
																											SERTAD4		FAM227A
																											IRGC		C2orf68
																											TRPV5		PRR23B
																											C8orf4		GDPGP1
																											PPAN		PTX4
																											PGLYRP4		ZNF793
																											CAMK1G		FRRS1
																											CSRP2BP		LDLRAD2
																											PELI1		SMCO3
																											TMEM27		EIF2AK4
																											NMRAL1		PLIN5
																											PPM1H		PTCHD4
																											RGAG1		FOXB2
																											SIPA1L2		DGKK
																											FNIP2		TMEM225
																											ZBTB26		ZNF107
																											VAT1L		MAD1L1
																											NCOA5		EXOC7
																											CLDN9		STAP2
																											GNAO1		EXOC6
																											SSX3		DCUN1D2
																											SNTB1		FLG2
																											RAP2A		KATNAL1
																											IFNA7		AKT1
																											IFNA4		CA7
																											HOXD12		USP21
																											PROL1		DDX19B
																											MYOZ1		ETFB
																											CDH22		FBXO44
																											PELI2		ILK
																											IFNA17		DDR2
																											ZNF350		KCNMA1
																											ADAM30		CRMP1
																											FGG		ME3
																											MS4A1		FAM96A
																											FXYD7		PAK4
																											RNF123		NCDN
																											UBE2O		ZNF638
																											HEATR6		C16orf93
																											DUSP21		FOLH1
																											GOLPH3		LAT
																											FN3K		LLGL2
																											IFIH1		FAM13A
																											ABCG5		BAG5
																											ABCG8		RUNX2
																											HHIP		HDAC5
																											ARAP3		RTKN
																											TTC31		PHF6
																											NARFL		PAPSS2
																											NDST4		RAE1
																											VPS16		IGSF11
																											DGCR14		KHDC3L
																											C16orf58		RFFL
																											C6orf106		MSMO1
																											C11orf1		SP3
																											UCP3		TLR10
																											METTL4		SULT1A4
																											RTN4R		SUGP2
																											UPF3B		TMCC1
																											OTUB2		ZNF2
																											NEUROG2		USP1
																											PRR14		ESCO2
																											KDELC1		ALDH18A1
																											WDR77		PGBD2
																											C19orf57		CCDC157
																											ULBP3		CALN1
																											EPS8L3		BTBD11
																											NKAP		SIRT3
																											CDC73		ARHGAP8
																											MUL1		PRR5
																											TNFAIP8L2		INPP5D
																											OGFRL1		CYB561
																											OCEL1		RCCD1
																											ZDHHC14		VMAC
																											NAA35		ERMAP
																											ANKRD55		C14orf28
																											TTLL7		DCAF8L1
																											ASB7		OS9
																											KLHL36		YDJC
																											ARMC5		MARVELD3
																											HPS6		KIAA2026
																											RNF122		TMEM30B
																											RABEP2		ATP6AP1L
																											UBA5		P4HA2
																											MRM1		DCAF6
																											GFM1		VMA21
																											ZNF614		RNF215
																											VCPIP1		OPA3
																											ZC3H12A		H2AFB1
																											HKDC1		H2AFB2
																											PIGZ		SH3PXD2B
																											ULBP2		KAZN
																											TNKS2		TPM1
																											NDFIP1		SH3BP5
																											SH3BP5L		VPS13A
																											HOXA3		SFMBT2
																											FAM49A		POLR3H
																											ANKRD13C		LRP8
																											CCDC130		BRCC3
																											KRTAP1-3		DKK3
																											MED25		SERBP1
																											NECAB3		FRMPD2
																											ADPGK		FPGS
																											ALPPL2		KIR2DL5A
																											TTC25		KIR2DL5B
																											FZD8		ADIG
																											CDH20		VPS13C
																											KRTAP3-2		ICE2
																											MRPS24		GCOM1
																											STARD3NL		MYZAP
																											PCDHGB6		POLR2M
																											SEMA6B		FAHD1
																											TMEM222		PIR
																											ANKRD27		PODXL
																											SLC7A6OS		FANCB
																											ANKRD20A1		FANCD2
																											CCDC88B		MURC
																											C2orf16		RPS15A
																											ZDHHC18		PUM1
																											ANKRD32		MYADM
																											ALKBH7		ZNF749
																											TMEM246		ZNF805
																											VPS25		GOLGA8B
																											EFCAB7		IQCB1
																											DOT1L		HNMT
																											CNFN		FBLIM1
																											RHOXF2		GPHN
																											SPZ1		ARF1
																											RETNLB		BAALC
																											USP32		TM2D2
																											GJA10		NAV3
																											FAM167B		SBK1
																											FUT10		RGPD1
																											PLCD4		MSS51
																											FAM136A		ZNF772
																											CIRH1A		LRRC66
																											DIRC2		RAB3IP
																											FIBCD1		CANX
																											MUM1		ASPDH
																											LSM10		PRAMEF1
																											PNMA6A		SH3KBP1
																											PYURF		LIN52
																											MUC13		C1orf68
																											SLC45A3		FBXO48
																											PSKH2		MECR
																											SCRT2		CD276
																											LDHAL6B		APLP1
																											BIRC8		TNRC6B
																											MAATS1		CD82
																											LRRCC1		SLC6A9
																											LIMS3		TGFBR2
																											MFN1		ZNF197
																											TRIM41		CEACAM1
																											CNTNAP3		MINK1
																											WDR34		SLC2A11
																											ADCK2		TRIM17
																											CREB3L1		YIPF5
																											ATG4A		SC5D
																											CYYR1		ARPC4
																											ANKRD30A		RPS23
																											GNB1L		CELF2
																											COMMD7		CSN1S1
																											MIA2		CSNK1A1
																											MRGPRX2		AFF3
																											PI4KA		CD34
																											YBEY		CD97
																											FAM207A		CES1
																											ZNF354B		CHI3L2
																											ABCA6		CTRB2
																											VSTM2L		CHN1
																											TLDC2		CLLU1
																											OXGR1		TSPAN4
																											WFDC12		IRAK1
																											UNC5D		TAF5L
																											UBE3B		TPD52
																											SYCE1		C3orf70
																											BMPER		ANO6
																											ACER1		AARD
																											SPACA4		VEGFA
																											VWA5B2		AMMECR1
																											SHKBP1		CELF1
																											CMTM7		ARHGAP30
																											ADAT3		ARHGAP24
																											ADPRHL1		ABHD17B
																											ZNF689		TTLL3
																											NUS1		CCDC7
																											BCL2L14		CCM2
																											SPATA17		TCAIM
																											CCDC148		PDE8B
																											C7orf31		SLC35F1
																											SLC39A11		KCTD21
																											TSTD2		FBXO43
																											RHOXF1		NANOS2
																											COMTD1		KIAA1755
																											CMTM3		PLAC8L1
																											TCP10L		RSPO4
																											TMC4		RGS7BP
																											CAPN12		AHDC1
																											SLC23A3		PLEKHG1
																											TTC23L		CPTP
																											CRYGN		WDR45
																											MBNL2		ZFAT
																											C9orf72		DCAF4L1
																											ZNF25		ZNF16
																											CES5A		KIAA0101
																											FUK		ZNF181
																											OARD1		SLC10A7
																											OMA1		RPS29
																											CCDC127		GRB7
																											WDR90		CPLX3
																											FAM110B		OPN4
																											SPIC		ARHGAP5
																											ACOT4		SAMD5
																											SPATA32		ARNTL
																											ZNF572		SPN
																											KLHL10		CERKL
																											PM20D1		COX19
																											CNIH3		SPDYE2
																											CT45A2		ZNF451
																											TMTC2		ZNF816
																											PGBD4		MS4A3
																											CCER1		CYB5RL
																											SAMD9L		RAB24
																											VWCE		MSRB3
																											NT5DC1		CTNS
																											C19orf26		IFIT3
																											COL22A1		TP53BP2
																											TMEM74		PLAA
																											ZNF488		FAM131B
																											TMEM174		LRRC17
																											TMEM151A		SCMH1
																											ZNF679		PLD3
																											GPR97		PRPF40B
																											MISP		FAM198B
																											CCDC105		NT5DC3
																											MROH2B		SEMA5B
																											C15orf26		ELP6
																											APLF		CT55
																											STK32C		RNLS
																											CLEC18C		KLHL7
																											SLC9A9		ERGIC1
																											DCBLD1		MCUR1
																											MAGEB18		INF2
																											SPACA3		IQCH
																											GSC		NABP1
																											VN1R4		CRELD1
																											FAAH2		DHRS12
																											MCEMP1		GSTCD
																											EMC10		ZNF613
																											KRT77		DNAJB14
																											CBX7		DDX59
																											LYG2		C19orf12
																											FAM151A		MRI1
																											ZNF800		YTHDC1
																											NLRP9		CALML4
																											BBS7		ASB9
																											NKX6-2		MANEAL
																											MIDN		RIBC1
																											FERMT3		VSTM4
																											SIRPD		LYPD5
																											TMEM26		TIPRL
																											B4GALNT4		LIMK2
																											NAT8L		MAF
																											GATS		CSNK1G3
																											C1orf64		MASP1
																											CMTM8		INSC
																											KAAG1		RCE1
																											MRPL21		TFAP2A
																											KRT26		KLF10
																											TMCO4		TMPO
																											FOXR1		UBE2V1
																											OPN5		SLC35A2
																											COQ6		ZNF207
																											KRT40		MINOS1
																											CABP7		SPINT1
																											GKN2		PQBP1
																											TMEM37		LCMT1
																											BTNL3		PLGLB1
																											TSC22D3		GPR126
																											CATSPER4		OAS1
																											GRHL3		USP48
																											OVCH2		CBFA2T2
																											KCTD8		RRM1
																											GOLT1A		RPAIN
																											KANK3		EXTL2
																											PAQR9		CYFIP1
																											ATP13A5		FAIM
																											CATIP		GLUL
																											APITD1		GPR155
																											FAHD2B		C17orf62
																											USP17L2		NPNT
																											LURAP1L		NLRP1
																											IQCF2		AIPL1
																											CCDC18		MAGI1
																											C2orf82		MYCL
																											FAM45A		MACROD2
																											EDN3		PAIP2
																											ATRNL1		SRGAP3
																											TUBA3E		SAR1B
																											TMEM132E		TMEM98
																											GPAT2		WIPI2
																											CLEC2A		TOM1L2
																											FOXI2		SPECC1
																											C11orf87		FAM229B
																											ARID5A		RHOT1
																											FOXN4		UNC45B
																											C2orf66		SGK3
																													MTUS2
																													BBS9
																													LY9
																													ZNF704
																													DCLRE1C
																													TRAF5
																													TIAL1
																													UBA52
																													RRM2
																													ERP29
																													SLC25A52
																													ALDH1L2
																													EXOSC9
																													ITPRIPL2
																													FAM134B
																													RPGR
																													ESRP1
																													SORBS1
																													KCNIP4
																													FAM102A
																													RPL41
																													AGBL5
																													DMKN
																													GTF3C2
																													RYR3
																													AGAP1
																													CNTROB
																													CYS1
																													FOXK1
																													PXYLP1
																													C11orf85
																													ZNF829
																													GGPS1
																													EIF3B
																													BCO2
																													PALM2
																													THYN1
																													STAU1
																													TRIM16L
																													CYFIP2
																													USP14
																													HELZ2
																													PDE4B
																													RUFY3
																													NBPF9
																													AGPAT3
																													SCD5
																													CTLA4
																													SIL1
																													NCKAP5L
																													EIF3C
																													ZNF284
																													RGPD6
																													DIXDC1
																													SLC38A10
																													SCNN1A
																													MARVELD2
																													B3GALNT1
																													RSPO1
																													CDC42SE1
																													SCNN1G
																													LRTM2
																													ARL17B
																													TRIM71
																													FER1L6
																													ZNF718
																													ALOX15B
																													ICAM4
																													TRIOBP
																													MRGPRE
																													TTPAL
																													ALG13
																													ATAD3C
																													DPP6
																													ZBTB7C
																													C10orf25
																													SPATA6L
																													MPEG1
																													ELMO1
																													MROH7
																													RGS19
																													MARK2
																													ETNK1
																													VWA5B1
																													SKA1
																													MAP2
																													GK5
																													DNAJB2
																													AP1S3
																													KREMEN1
																													SEC14L1
																													KCNC4
																													CCNL2
																													MAP9
																													PICK1
																													USP9X
																													SPAG8
																													ZNF705D
																													ZDHHC19
																													CREBZF
																													PRMT5
																													ZMYM5
																													MTL5
																													TIRAP
																													ANGPTL4
																													IFFO1
																													YIF1B
																													TYW5
																													SNAPC3
																													OLAH
																													TRO
																													CFAP69
																													DEDD
																													C4orf29
																													NOSTRIN
																													FAM196A
																													TMPPE
																													CDC42
																													CHIC1
																													ACBD7
																													MDH1B
																													SYNE4
																													STRN4
																													FKRP
																													ZNF808
																													PROSER3
																													ZNF674
																													INTS6
																													SGSM1
																													SLC4A8
																													GPER1
																													PTPN5
																													FAM83G
																													SHBG
																													MLLT4
																													MEOX1
																													TCERG1
																													SIRPA
																													ARL16
																													C8orf74
																													CD68
																													FOXL2NB
																													MOSPD3
																													SPTSSB
																													D4S234E
																													MUC17
																													MLH3
																													NRF1
																													MYH11
																													ARAP1
																													PQLC2
																													CKLF
																													SCN2A
																													SCN3B
																													PEG10
																													SLAIN1
																													CEP44
																													LFNG
																													AKR1E2
																													MCHR2
																													CLDND1
																													ZNF765
																													AGTRAP
																													PAQR3
																													NKAIN2
																													FAM63A
																													DCLK2
																													ADAMTSL1
																													TYSND1
																													ESR2
																													PAPD5
																													C9orf131
																													PCDH17
																													SPINK9
																													YARS2
																													C6orf48
																													MAPK8IP3
																													ZBTB8A
																													PHF11
																													MTMR12
																													FAM63B
																													RHBDD2
																													ERAP1
																													CRCP
																													ACP1
																													ZXDC
																													SLC29A4
																													GAGE1
																													STEAP2
																													HSF4
																													INCENP
																													UEVLD
																													SYPL2
																													FAM228A
																													PTPRD
																													KIAA0895L
																													GDAP1
																													SLC2A4
																													CYLD
																													PTPN20A
																													RALGDS
																													PGP
																													CEP63
																													PREPL
																													PPP4R1
																													CEP170
																													ANKZF1
																													GLIS3
																													PSPC1
																													ZNF596
																													RUFY2
																													SLC16A3
																													WHSC1
																													CENPA
																													ZC2HC1C
																													STK26
																													FILIP1L
																													TRAPPC5
																													MLPH
																													SUMF2
																													GSDMB
																													ABHD12
																													ACBD5
																													ZNF565
																													CEP85L
																													CARHSP1
																													GEMIN8
																													FRMD6
																													NUPR1
																													DLGAP4
																													GTF2H2C_2
																													SLC12A6
																													DEFA1B
																													PABPC1L2B
																													ZNF706
																													DIAPH3
																													SPRED3
																													AGAP3
																													MAZ
																													NCBP2
																													GLRA3
																													LTBP4
																													SMC2
																													TATDN3
																													FRS2
																													CHD2
																													CRTC3
																													TMPRSS7
																													RRBP1
																													TMEM8B
																													ERBB4
																													TTC14
																													KDM5A
																													DBNDD1
																													PIGY
																													SNX21
																													TRAK1
																													PLEKHG5
																													RERE
																													SHPRH
																													WDPCP
																													ZSWIM7
																													IQCJ
																													GTPBP10
																													PVRL2
																													SEC24B
																													STAG2
																													FIGNL1
																													ELMSAN1
																													TPM3
																													SLC6A3
																													SMAP1
																													ZNF557
																													SLC6A4
																													PRAMEF17
																													SLA
																													SLC12A2
																													NET1
																													DPH3
																													STIL
																													MUTYH
																													PHACTR4
																													HIPK3
																													UHRF1
																													REC8
																													NTM
																													CLCC1
																													SMIM15
																													SSTR1
																													SSTR2
																													SSTR3
																													SSTR5
																													SULT1A2
																													SULT1A1
																													SULT1C2
																													TACR2
																													TACR1
																													TACR3
																													TBXA2R
																													TNFRSF1A
																													TNFRSF1B
																													TOP2B
																													TUBB2A
																													TUBG1
																													UGT2B11
																													UGT2B7
																													UGT2B10
																													UGT2B15
																													ZNF626
																													ZNF493
																													UBTF
																													FAM107A
																													PKD1L2
																													SLC7A6
																													QSER1
																													UGT2B17
																													CDC14B
																													FSCN2
																													MYH14
																													HS6ST2
																													ZNF436
																													PDE11A
																													ATG9A
																													SREK1
																													SEC31A
																													SPPL2B
																													SLC25A45
																													NCOR2
																													TMPRSS13
																													WIPF1
																													ZNF682
																													RBM23
																													POMT1
																													DPH5
																													IRF2BP2
																													PNKD
																													TMEM231
																													BCLAF1
																													HNRNPC
																													JADE3
																													TSEN34
																													PPCS
																													NR1I3
																													SLC38A1
																													NFKB2
																													FAM222B
																													KLK10
																													TAC4
																													MTMR14
																													JRK
																													UBXN2B
																													RAB6A
																													TNFAIP8
																													SMCO1
																													ALG9
																													MIER1
																													ECT2L
																													FAM110C
																													SRSF1
																													SLC29A1
																													TVP23A
																													UBN1
																													MED24
																													FAM177A1
																													KTN1
																													PAICS
																													IKZF2
																													CPEB1
																													NKX2-1
																													CAB39L
																													FNDC3A
																													KIAA1191
																													MS4A14
																													FKTN
																													XIRP2
																													DIAPH1
																													TMEM52B
																													NLRP3
																													OCIAD1
																													CASZ1
																													CREBBP
																													GPR64
																													CUL4B
																													VAV3
																													RASA4
																													CNGA3
																													PRKD2
																													SPACA5B
																													ZNF331
																													LRRIQ1
																													ALDH5A1
																													LDB3
																													CASP8
																													CT47A10
																													TMEM200C
																													GJC1
																													SP100
																													SPIDR
																													SLC45A1
																													PLIN4
																													PPM1N
																													ZNF878
																													GLB1L3
																													ZNF99
																													FBXO41
																													ZNF433
																													ZBTB38
																													CCDC88C
																													U2SURP
																													ZNF629
																													DLGAP3
																													UNK
																													UNC13A
																													GRIP2
																													BEX4
																													TOX3
																													SLC45A4
																													FTO
																													LMTK3
																													WHAMM
																													SNED1
																													SLC38A8
																													EPHA6
																													DNA2
																													BEND3
																													INTS1
																													LRRC4B
																													EVX2
																													DYNC2H1
																													MYO5B
																													ZNF697
																													PEAR1
																													PLEKHM3
																													ARHGEF28
																													MBOAT1
																													USP45
																													C9orf172
																													ZNF275
																													USP6NL
																													TTC39A
																													TNRC18
																													RGP1
																													MEGF9
																													TMEM223
																													RBM44
																													SHISA3
																													TBX18
																													TSPAN11
																													SETD5
																													CC2D2A
																													ARRDC5
																													C16orf90
																													MYO7B
																													WIPF3
																													UNC13C
																													SNTN
																													CCDC150
																													MGA
																													FBF1
																													CACTIN
																													PPP1R1C
																													TMEM218
																													SPI1
																													GSG1
																													DGKG
																													MYO1C
																													C15orf57
																													ZNF799
																													TMEM120B
																													SGK223;
																													CCDC30
																													PXN
																													REPS2
																													LILRB2
																													CUBN
																													LILRB5
																													LILRB3
																													LILRA6
																													JMJD6
																													NXF1
																													KRT80
																													THOC2
																													DMPK
																													GAB3
																													LILRB1
																													PRKDC
																													SCN3A
																													G6PC2
																													RGS9
																													AC243411.1
																													ZNF623
																													ACD
																													CA10
																													CASC1
																													PDE5A
																													ZGPAT
																													PRF1
																													CEP57L1
																													FGD3
																													FAM86B1
																													RABEP1
																													E2F5
																													TMEM214
																													ROR1
																													EARS2
																													MYO3B
																													RB1CC1
																													ZBTB40
																													ANKRD12
																													DFNB31
																													GP6
																													WBP1L
																													C1orf116
																													ASRGL1
																													NDUFAF7
																													THADA
																													WDR62
																													TCF4
																													TDRKH
																													MRAS
																													MORC4
																													BTLA
																													UQCC3
																													C1orf226
																													MCC
																													PSAPL1
																													ZNF154
																													RELL1
																													NADK2
																													PLSCR5
																													MILR1
																													TMEM213
																													C2orf54
																													CCDC173
																													GIT1
																													CTNND1
																													FOXN3
																													LYPD8
																													MYSM1
																													AANAT
																													ABCA3
																													UQCRHL
																													ABR
																													ACACB
																													MEX3A
																													TCP11
																													DYTN
																													TRAPPC13
																													ASIC1
																													ACLY
																													ACR
																													GPR34
																													SPRR3
																													RPP38
																													KNCN
																													POLR2J3
																													TMEM184A
																													GCNT1
																													ACO2
																													PRDM7
																													ENTPD1
																													GPR1
																													CTNNB1
																													LIG4
																													MGAT3
																													HMGCS1
																													PRAMEF9
																													COPA
																													ZBTB21
																													ZNF621
																													HDAC7
																													SMARCD2
																													TDRD10
																													GRSF1
																													HLA-F
																													CRTC1
																													SLC4A4
																													ZNF419
																													KIAA1217
																													PTPRJ
																													DDX17
																													CEACAM21
																													SGSM2
																													PRKG1
																													MRGPRF
																													CKAP2
																													RAPGEF3
																													CDK10
																													BAG6
																													PNPLA7
																													HPSE
																													TMBIM6
																													MRVI1
																													SIGLEC14
																													PUS7L
																													PCBP2
																													OBSCN
																													IRF5
																													SEZ6
																													RNF169
																													RASGRP2
																													HEPHL1
																													GNG4
																													TCL1A
																													GTF2H2C
																													GTF2H2
																													RPP14
																													HILPDA
																													BET1L
																													FAM160A2
																													MAGED4
																													FAM210A
																													CEP78
																													SEPT8
																													SRL
																													TESPA1
																													TENM4
																													MORN4
																													ATXN7L3
																													MS4A15
																													TMEM236
																													ACPP
																													RAD51AP2
																													ZNF862
																													CCDC43
																													ZNF506
																													ZBTB34
																													BTBD9
																													MROH1
																													PTMA
																													NIPAL4
																													SH3RF3
																													KIF4B
																													KIAA1644
																													PHYHIP
																													SGCE
																													DZANK1
																													EIF4E1B
																													EHBP1L1
																													GPRASP1
																													KAT6A
																													HAVCR1
																													POM121C
																													JAKMIP1
																													DCDC2B
																													ULK3
																													ZNF30
																													EPHA10
																													CPPED1
																													MTFR1L
																													RPL22L1
																													SLC47A2
																													GXYLT1
																													FAM86C1
																													LRRN3
																													PTAR1
																													HIGD1A
																													KIAA1456
																													LRRC58
																													TRIM32
																													MAGIX
																													FAM156B
																													RHOXF2B
																													TP53TG3B
																													TGFA
																													EIF5AL1
																													ZNF578
																													RSPH10B2
																													ADCYAP1
																													SYBU
																													PQLC2L
																													GGT5
																													C4orf33
																													FBXL19
																													ICAM2
																													PRAMEF18
																													SYS1
																													PRAMEF22
																													MCF2
																													ITPR1
																													MYH2
																													XRCC3
																													PHACTR2
																													IMMT
																													HOOK2
																													TMEM192
																													RALYL
																													C2orf73
																													RAPGEF4
																													RAP1GAP2
[truncated: 8,623 more rows]
