# Supplementary material for: A legion of potential regulatory sRNAs exists beyond the typical microRNAs microcosm
Source: Nucleic Acids Res. 2015 Oct 10;43(18):8713–24. doi: 10.1093/nar/gkv871 (PMC4605316; doi:10.1093/nar/gkv871)
Supplement: SUPPLEMENTARY DATA [file supp_gkv871_nar-02020-n-2015-File013.xls]

## Sheet: rsRNA targets
Supplementary File 5: List of rsRNAs found targeting genes and have significantly inverse correlation coefficient with protein expression.
known rsRNANA id	Gene name	Correlation coefficient	T-statistics	P-value
rsRNA-10000-n	BIRC2	-0.418186	31.8158	1.21272e-201
rsRNA-10000-n	ERRFI1	-0.340634	25.0382	4.17023e-130
rsRNA-10000-n	MAP2K1	-0.32452	23.7104	1.38183e-117
rsRNA-10000-n	MAPK9	-0.445518	34.3908	8.96924e-232
rsRNA-10000-n	PECAM1	-0.324442	23.704	1.58324e-117
rsRNA-10001-n	ACVRL1	-0.945169	200.009	0
rsRNA-10001-n	CDKN1B	-0.916222	158.032	0
rsRNA-10001-n	EGFR	-0.92306	165.84	0
rsRNA-10001-n	FN1	-0.854885	113.874	0
rsRNA-10001-n	GAPDH	-0.953272	218.061	0
rsRNA-10001-n	GSK3A	-0.932261	178.081	0
rsRNA-10001-n	MAPK1	-0.908656	150.393	0
rsRNA-10001-n	MAPK14	-0.848003	110.576	0
rsRNA-10001-n	MRE11A	-0.80576	94.024	0
rsRNA-10001-n	NOTCH1	-0.824449	100.676	0
rsRNA-10001-n	PEA15	-0.881575	129.065	0
rsRNA-10001-n	PIK3CA	-0.801968	92.7788	0
rsRNA-10001-n	TGM2	-0.858417	115.652	0
rsRNA-10001-n	YBX1	-0.927228	171.108	0
rsRNA-10003-n	EIF4E	-0.307409	22.3257	4.20053e-105
rsRNA-10003-n	NF2	-0.311263	22.6354	7.64172e-108
rsRNA-10003-n	PRKCD	-0.309752	22.5138	9.16963e-107
rsRNA-10003-n	RPS6KA1	-0.410853	31.1434	5.06903e-194
rsRNA-10004-n	AKT1	-0.40325	30.4539	2.55496e-186
rsRNA-10004-n	AKT1	-0.415125	31.5342	1.94231e-198
rsRNA-10004-n	BIRC2	-0.359436	26.6191	1.09135e-145
rsRNA-10004-n	CTNNA1	-0.475423	37.3464	4.60043e-268
rsRNA-10004-n	CTNNB1	-0.512637	41.2618	0
rsRNA-10004-n	DVL3	-0.537129	44.0074	0
rsRNA-10004-n	MAPK9	-0.354132	26.1695	3.48433e-141
rsRNA-10004-n	NF2	-0.401944	30.3363	5.12486e-185
rsRNA-10004-n	PECAM1	-0.454934	35.3048	8.21066e-243
rsRNA-10004-n	PECAM1	-0.539612	44.2942	0
rsRNA-10004-n	PRKCD	-0.320025	23.3442	3.1605e-114
rsRNA-10005-n	BAX	-0.329612	24.1273	1.84459e-121
rsRNA-10007-n	CDH3	-0.502119	40.1258	1.16697e-303
rsRNA-10007-n	GSK3A	-0.401703	30.3145	8.90717e-185
rsRNA-10007-n	GSK3A	-0.410294	31.0925	1.89511e-193
rsRNA-10007-n	LCK	-0.342002	25.152	3.32945e-131
rsRNA-10007-n	MS4A1	-0.371687	27.669	2.00063e-156
rsRNA-10007-n	MYC	-0.338722	24.8793	1.39962e-128
rsRNA-10007-n	RB1	-0.345137	25.4135	9.67895e-134
rsRNA-10007-n	STAT3	-0.303572	22.0186	2.04085e-102
rsRNA-10009-n	ITGA2	-0.305144	22.1442	1.63722e-103
rsRNA-10009-n	MAPK14	-0.910332	152.006	0
rsRNA-10009-n	MAPK9	-0.824824	100.82	0
rsRNA-10009-n	MAPK9	-0.827837	101.985	0
rsRNA-10009-n	PEA15	-0.866714	120.082	0
rsRNA-10009-n	PECAM1	-0.31912	23.2707	1.47638e-113
rsRNA-10009-n	PKC	-0.852779	112.842	0
rsRNA-10009-n	PKC	-0.91062	152.287	0
rsRNA-10009-n	RB1	-0.949111	208.265	0
rsRNA-10009-n	RPS6KA1	-0.812331	96.2608	0
rsRNA-10009-n	RPS6KA1	-0.873107	123.765	0
rsRNA-10009-n	SMAD3	-0.913649	155.326	0
rsRNA-10009-n	SMAD3	-0.916033	157.829	0
rsRNA-10009-n	SRC	-0.938476	187.803	0
rsRNA-10009-n	STAT3	-0.80648	94.2642	0
rsRNA-10009-n	STMN1	-0.889597	134.602	0
rsRNA-10009-n	TGM2	-0.885543	131.735	0
rsRNA-10009-n	WWTR1	-0.907727	149.517	0
rsRNA-10009-n	YBX1	-0.897647	140.761	0
rsRNA-1000-n	COL6A1	-0.306815	22.278	1.10137e-104
rsRNA-10010-n	CCNE1	-0.820112	99.0501	0
rsRNA-10010-n	MAPK9	-0.866073	119.726	0
rsRNA-10010-n	PEA15	-0.859644	116.284	0
rsRNA-10010-n	PKC	-0.811864	96.0985	0
rsRNA-10010-n	RPS6KA1	-0.930003	174.863	0
rsRNA-10010-n	SMAD3	-0.824826	100.821	0
rsRNA-10010-n	SRC	-0.96901	271.096	0
rsRNA-10010-n	YAP1	-0.931813	177.43	0
rsRNA-10012-n	AKT1	-0.368635	27.4059	1.04698e-153
rsRNA-10012-n	COL6A1	-0.311223	22.6322	8.16473e-108
rsRNA-10012-n	DVL3	-0.305559	22.1774	8.39082e-104
rsRNA-10012-n	EEF2K	-0.311401	22.6465	6.08226e-108
rsRNA-10012-n	ERRFI1	-0.324834	23.736	8.02144e-118
rsRNA-10012-n	MAP2K1	-0.802336	92.898	0
rsRNA-10012-n	MAPK9	-0.86626	119.83	0
rsRNA-10012-n	MRE11A	-0.303139	21.9839	4.08194e-102
rsRNA-10012-n	NOTCH1	-0.308719	22.4308	4.9687e-106
rsRNA-10012-n	NRAS	-0.838912	106.521	0
rsRNA-10012-n	RPS6	-0.835699	105.163	0
rsRNA-10012-n	RPS6KB1	-0.866465	119.943	0
rsRNA-10014-n	BAD	-0.842262	107.978	0
rsRNA-10014-n	CDH2	-0.330328	24.1862	5.18749e-122
rsRNA-10014-n	CDH3	-0.356457	26.3662	3.78884e-143
rsRNA-10014-n	GSK3A	-0.321215	23.4409	4.13249e-115
rsRNA-10014-n	LCK	-0.454187	35.2318	6.35113e-242
rsRNA-10014-n	MAPK14	-0.899395	142.189	0
rsRNA-10014-n	NOTCH1	-0.337897	24.8109	6.31735e-128
rsRNA-10014-n	PEA15	-0.893919	137.826	0
rsRNA-10014-n	PIK3R1/2	-0.344086	25.3257	6.90917e-133
rsRNA-10014-n	PTEN	-0.312578	22.7414	8.68184e-109
rsRNA-10014-n	RB1	-0.802483	92.9458	0
rsRNA-10014-n	RPS6KA1	-0.868197	120.914	0
rsRNA-10014-n	SMAD3	-0.866632	120.036	0
rsRNA-10014-n	STAT3	-0.450773	34.8991	6.8439e-238
rsRNA-10015-n	YBX1	-0.305179	22.147	1.54868e-103
rsRNA-10016-n	AKT1	-0.391268	29.3825	1.39318e-174
rsRNA-10016-n	AR	-0.46348	36.1474	3.89307e-253
rsRNA-10016-n	BIRC2	-0.30714	22.3041	6.49655e-105
rsRNA-10016-n	CDH2	-0.311712	22.6716	3.64065e-108
rsRNA-10016-n	CTNNA1	-0.39108	29.3658	2.10977e-174
rsRNA-10016-n	CTNNB1	-0.352149	26.0021	1.6001e-139
rsRNA-10016-n	ERBB2	-0.311158	22.627	9.08409e-108
rsRNA-10016-n	MAP2K1	-0.300189	21.7487	4.42215e-100
rsRNA-10016-n	MAPK9	-0.410803	31.1389	5.6996e-194
rsRNA-10016-n	MYC	-0.313864	22.8452	1.02428e-109
rsRNA-10016-n	NF2	-0.380419	28.4276	2.27832e-164
rsRNA-10016-n	PECAM1	-0.394565	29.6754	9.18403e-178
rsRNA-10017-n	CCNE1	-0.801175	92.5221	0
rsRNA-10017-n	CHEK1	-0.824648	100.753	0
rsRNA-10017-n	CHEK2	-0.809717	95.3585	0
rsRNA-10017-n	DVL3	-0.824424	100.667	0
rsRNA-10017-n	GSK3A	-0.31691	23.0914	6.22259e-112
rsRNA-10017-n	GSK3A	-0.529389	43.1238	0
rsRNA-10017-n	KDR	-0.607946	52.9162	0
rsRNA-10017-n	MAP2K1	-0.510517	41.0309	0
rsRNA-10017-n	MAPK9	-0.317249	23.1189	3.5141e-112
rsRNA-10017-n	NFKB1	-0.438519	33.7206	8.60419e-224
rsRNA-10017-n	PRKAA1	-0.518553	41.9117	0
rsRNA-10017-n	PRKCD	-0.426984	32.6325	4.85844e-211
rsRNA-10017-n	PTEN	-0.545991	45.0382	0
rsRNA-10017-n	PTEN	-0.591593	50.7098	0
rsRNA-10017-n	RPS6KA1	-0.402307	30.3689	2.23098e-185
rsRNA-10017-n	RPS6KB1	-0.409607	31.0298	9.57835e-193
rsRNA-10017-n	SMAD1	-0.455757	35.3855	8.56623e-244
rsRNA-10017-n	SRC	-0.30457	22.0983	4.12065e-103
rsRNA-10017-n	STAT5A	-0.318989	23.2601	1.84291e-113
rsRNA-10018-n	CTNNA1	-0.420156	31.9977	1.01047e-203
rsRNA-10018-n	EGFR	-0.979057	332.348	0
rsRNA-10018-n	EIF4G1	-0.848844	110.968	0
rsRNA-10018-n	ERBB2	-0.860245	116.596	0
rsRNA-10018-n	ERBB2	-0.884464	130.997	0
rsRNA-10018-n	ESR1	-0.896521	139.858	0
rsRNA-10018-n	IRS1	-0.833973	104.448	0
rsRNA-10018-n	MAP2K1	-0.887268	132.937	0
rsRNA-10019-n	CTNNB1	-0.373813	27.853	2.44993e-158
rsRNA-10019-n	MS4A1	-0.361084	26.7594	4.1813e-147
rsRNA-1001-n	AR	-0.333315	24.4321	2.51793e-124
rsRNA-1001-n	BIRC2	-0.380828	28.4633	9.54354e-165
rsRNA-1001-n	CDH2	-0.312106	22.7033	1.89702e-108
rsRNA-1001-n	CTNNA1	-0.356182	26.3429	6.48562e-143
rsRNA-1001-n	CTNNB1	-0.350791	25.8877	2.167e-138
rsRNA-1001-n	MAP2K1	-0.342063	25.157	2.97692e-131
rsRNA-1001-n	MRE11A	-0.401205	30.2697	2.78578e-184
rsRNA-1001-n	PECAM1	-0.314994	22.9364	1.55322e-110
rsRNA-1001-n	PRKCD	-0.344541	25.3637	2.95217e-133
rsRNA-10020-n	ERBB2	-0.347383	25.6016	1.41112e-135
rsRNA-10020-n	ERBB2	-0.396265	29.8271	2.03403e-179
rsRNA-10020-n	ERRFI1	-0.398461	30.0234	1.43487e-181
rsRNA-10020-n	FRAP1	-0.413632	31.3974	6.89877e-197
rsRNA-10020-n	FRAP1	-0.450786	34.9004	6.6026e-238
rsRNA-10020-n	MAP2K1	-0.446943	34.5281	2.01659e-233
rsRNA-10020-n	NFKB1	-0.322349	23.5333	5.88864e-116
rsRNA-10020-n	PRKAA1	-0.353969	26.1557	4.77712e-141
rsRNA-10020-n	PTEN	-0.456826	35.4903	4.50972e-245
rsRNA-10021-n	CDH2	-0.353407	26.1083	1.41649e-140
rsRNA-10021-n	EIF4EBP1	-0.300567	21.7788	2.43479e-100
rsRNA-10021-n	MYC	-0.311236	22.6332	7.99543e-108
rsRNA-10021-n	PDK1	-0.340188	25.0011	9.48501e-130
rsRNA-10021-n	PRKAA1	-0.364155	27.0216	9.06984e-150
rsRNA-10021-n	PTEN	-0.50267	40.1848	1.98564e-304
rsRNA-10021-n	SRC	-0.350818	25.89	2.05751e-138
rsRNA-10022-n	AKT1	-0.396146	29.8164	2.65886e-179
rsRNA-10022-n	ERBB2	-0.338266	24.8415	3.22198e-128
rsRNA-10022-n	FRAP1	-0.361401	26.7864	2.22502e-147
rsRNA-10022-n	MAP2K1	-0.406486	30.7464	1.42346e-189
rsRNA-10022-n	NFKB1	-0.321329	23.4502	3.40051e-115
rsRNA-10022-n	PDK1	-0.361045	26.7561	4.51423e-147
rsRNA-10022-n	PTEN	-0.317385	23.1299	2.79337e-112
rsRNA-10022-n	SRC	-0.32455	23.7128	1.31152e-117
rsRNA-10023-n	AR	-0.430275	32.9409	1.25595e-214
rsRNA-10023-n	CTNNB1	-0.324962	23.7464	6.4192e-118
rsRNA-10025-n	PECAM1	-0.3617	26.8119	1.22767e-147
rsRNA-10027-n	AKT1	-0.363516	26.967	3.26606e-149
rsRNA-10027-n	AR	-0.346254	25.507	1.18585e-134
rsRNA-10027-n	BIRC2	-0.330061	24.1642	8.32618e-122
rsRNA-10027-n	CDH2	-0.352356	26.0196	1.07505e-139
rsRNA-10027-n	CTNNA1	-0.321389	23.4551	3.06601e-115
rsRNA-10027-n	CTNNB1	-0.334792	24.554	1.76521e-125
rsRNA-10027-n	MAP2K1	-0.420967	32.0728	1.39143e-204
rsRNA-10027-n	PRKCD	-0.343554	25.2814	1.86217e-132
rsRNA-10028-n	BIRC2	-0.491959	39.0511	9.72196e-290
rsRNA-10028-n	CDH2	-0.343137	25.2465	4.05226e-132
rsRNA-10028-n	ERRFI1	-0.424816	32.4302	1.06868e-208
rsRNA-10028-n	MAP2K1	-0.347718	25.6296	7.49766e-136
rsRNA-10028-n	MAPK9	-0.398127	29.9935	3.05621e-181
rsRNA-10028-n	MS4A1	-0.341256	25.0899	1.32408e-130
rsRNA-10028-n	MYC	-0.422679	32.2315	2.09007e-206
rsRNA-10028-n	PECAM1	-0.388829	29.1666	2.97658e-172
rsRNA-10029-n	AKT1	-0.54958	45.4618	0
rsRNA-10029-n	BIRC2	-0.493231	39.1845	1.86409e-291
rsRNA-10029-n	CDH2	-0.362261	26.8598	4.0152e-148
rsRNA-10029-n	CTNNA1	-0.331896	24.3151	3.18844e-123
rsRNA-10029-n	CTNNB1	-0.387755	29.0717	3.11636e-171
rsRNA-10029-n	ERRFI1	-0.301236	21.8321	8.44017e-101
rsRNA-10029-n	MAP2K1	-0.363772	26.9888	1.95706e-149
rsRNA-10029-n	MAPK9	-0.493311	39.1928	1.45582e-291
rsRNA-10029-n	MS4A1	-0.317284	23.1217	3.31059e-112
rsRNA-10029-n	NF2	-0.375712	28.0176	4.67895e-160
rsRNA-10029-n	NF2	-0.423816	32.3372	1.2671e-207
rsRNA-10029-n	PECAM1	-0.594059	51.0362	0
rsRNA-10029-n	PRKCD	-0.509352	40.9044	0
rsRNA-10029-n	PRKCD	-0.5401	44.3506	0
rsRNA-10029-n	SMAD1	-0.310585	22.5808	2.33555e-107
rsRNA-1002-n	AKT1	-0.539289	44.2567	0
rsRNA-1002-n	BAD	-0.893576	137.564	0
rsRNA-1002-n	CCNE2	-0.916708	158.556	0
rsRNA-1002-n	CDH2	-0.372875	27.7717	1.71717e-157
rsRNA-1002-n	CDKN1B	-0.930225	175.173	0
rsRNA-1002-n	CHEK1	-0.862225	117.639	0
rsRNA-1002-n	CHEK2	-0.810144	95.5051	0
rsRNA-1002-n	CTNNA1	-0.457221	35.5291	1.51649e-245
rsRNA-1002-n	CTNNB1	-0.397382	29.9269	1.64295e-180
rsRNA-1002-n	DVL3	-0.887738	133.269	0
rsRNA-1002-n	EGFR	-0.855615	114.237	0
rsRNA-1002-n	EIF4G1	-0.816908	97.8823	0
rsRNA-1002-n	HSPA1A	-0.838099	106.174	0
rsRNA-1002-n	IRS1	-0.887544	133.132	0
rsRNA-1002-n	ITGA2	-0.904934	146.959	0
rsRNA-1002-n	MAP2K1	-0.303904	22.0451	1.19974e-102
rsRNA-1002-n	MAP2K1	-0.905224	147.22	0
rsRNA-1002-n	MAPK9	-0.389206	29.1999	1.3043e-172
rsRNA-1002-n	PECAM1	-0.514651	41.4822	0
rsRNA-1002-n	PRKCA	-0.333139	24.4175	3.45201e-124
rsRNA-1002-n	PRKCD	-0.465192	36.3177	3.07321e-255
rsRNA-1002-n	Rab	-0.895704	139.213	0
rsRNA-1002-n	SFRS1	-0.891268	135.827	0
rsRNA-1002-n	SMAD1	-0.320409	23.3754	1.64141e-114
rsRNA-1002-n	SRC	-0.8182	98.35	0
rsRNA-1002-n	TP53	-0.906988	148.83	0
rsRNA-1002-n	YAP1	-0.851668	112.306	0
rsRNA-1002-n	YBX1	-0.542527	44.6328	0
rsRNA-10030-n	AKT1	-0.331791	24.3065	3.84695e-123
rsRNA-10030-n	AR	-0.400882	30.2407	5.8256e-184
rsRNA-10030-n	CTNNA1	-0.37398	27.8674	1.73443e-158
rsRNA-10031-n	BIRC2	-0.436467	33.5256	1.73555e-221
rsRNA-10031-n	CDH2	-0.375604	28.0083	5.85924e-160
rsRNA-10031-n	CTNNB1	-0.332113	24.3331	2.16188e-123
rsRNA-10031-n	ERRFI1	-0.321562	23.4692	2.27757e-115
rsRNA-10031-n	MAP2K1	-0.510391	41.0171	0
rsRNA-10031-n	MAPK9	-0.384185	28.7575	7.17426e-168
rsRNA-10031-n	NF2	-0.35883	26.5676	3.60727e-145
rsRNA-10031-n	NFKB1	-0.803995	93.4404	0
rsRNA-10031-n	PECAM1	-0.352449	26.0274	8.98508e-140
rsRNA-10031-n	PRKCD	-0.42134	32.1073	5.59447e-205
rsRNA-10032-n	AKT1	-0.322502	23.5457	4.53088e-116
rsRNA-10032-n	BID	-0.429227	32.8425	1.76199e-213
rsRNA-10032-n	CDH2	-0.433022	33.1996	1.18339e-217
rsRNA-10032-n	CTNNB1	-0.518009	41.8517	0
rsRNA-10032-n	FOXO3	-0.3863	28.9435	7.39273e-170
rsRNA-10032-n	IGFBP2	-0.459488	35.7522	2.81979e-248
rsRNA-10032-n	KIT	-0.418573	31.8515	4.75058e-202
rsRNA-10032-n	MAP2K1	-0.348549	25.6994	1.55072e-136
rsRNA-10032-n	MRE11A	-0.47696	37.5027	4.9833e-270
rsRNA-10032-n	MS4A1	-0.342666	25.2073	9.7239e-132
rsRNA-10032-n	PRKAA1	-0.349605	25.788	2.08446e-137
rsRNA-10032-n	STMN1	-0.341075	25.0748	1.8492e-130
rsRNA-10033-n	MAP2K1	-0.350421	25.8566	4.39097e-138
rsRNA-10033-n	MAPK9	-0.364426	27.0448	5.26843e-150
rsRNA-10034-n	BAD	-0.960548	238.686	0
rsRNA-10034-n	CDKN1B	-0.834096	104.498	0
rsRNA-10034-n	CHEK2	-0.849137	111.105	0
rsRNA-10034-n	DVL3	-0.890904	135.558	0
rsRNA-10034-n	EGFR	-0.921112	163.517	0
rsRNA-10034-n	ERBB2	-0.889703	134.679	0
rsRNA-10034-n	FRAP1	-0.322094	23.5125	9.12949e-116
rsRNA-10034-n	MAPK14	-0.840563	107.234	0
rsRNA-10034-n	MAPK9	-0.87674	125.977	0
rsRNA-10034-n	NRAS	-0.92433	167.401	0
rsRNA-10034-n	PEA15	-0.846639	109.947	0
rsRNA-10034-n	Rab	-0.908506	150.25	0
rsRNA-10034-n	RB1	-0.821899	99.7137	0
rsRNA-10034-n	RPS6KA1	-0.817042	97.9308	0
rsRNA-10034-n	SMAD1	-0.922581	165.261	0
rsRNA-10034-n	SMAD3	-0.944774	199.229	0
rsRNA-10034-n	SRC	-0.854623	113.745	0
rsRNA-10034-n	TP53	-0.959448	235.223	0
rsRNA-10034-n	YAP1	-0.962117	243.88	0
rsRNA-10035-n	IRS1	-0.979057	332.348	0
rsRNA-10035-n	NF2	-0.312411	22.7279	1.14656e-108
rsRNA-10035-n	NFKB1	-0.341625	25.1206	6.69644e-131
rsRNA-10035-n	NFKB1	-0.848844	110.968	0
rsRNA-10035-n	PRKCA	-0.409694	31.0378	7.79432e-193
rsRNA-10035-n	PRKCD	-0.335445	24.608	5.42616e-126
rsRNA-10035-n	PTEN	-0.325158	23.7625	4.56284e-118
rsRNA-10035-n	Rab	-0.884464	130.997	0
rsRNA-10035-n	SFRS1	-0.860245	116.596	0
rsRNA-10035-n	SRC	-0.833973	104.448	0
rsRNA-10035-n	STAT5A	-0.338453	24.857	2.28657e-128
rsRNA-10035-n	TP53	-0.896521	139.858	0
rsRNA-10035-n	YAP1	-0.887268	132.937	0
rsRNA-10039-n	AKT1	-0.421183	32.0928	8.20287e-205
rsRNA-10039-n	AR	-0.356694	26.3863	2.38656e-143
rsRNA-10039-n	BIRC2	-0.327729	23.9729	5.09504e-120
rsRNA-10039-n	CDH2	-0.487165	38.5514	2.47949e-283
rsRNA-10039-n	CTNNA1	-0.307883	22.3637	1.94318e-105
rsRNA-10039-n	CTNNB1	-0.552105	45.7621	0
rsRNA-10039-n	MAP2K1	-0.419137	31.9035	1.2084e-202
rsRNA-10039-n	MAPK9	-0.319382	23.292	9.44729e-114
rsRNA-10039-n	MS4A1	-0.385697	28.8903	2.73804e-169
rsRNA-10039-n	NF2	-0.374718	27.9314	3.72488e-159
rsRNA-10039-n	PECAM1	-0.393095	29.5447	2.42959e-176
rsRNA-10039-n	PRKCD	-0.327767	23.976	4.76859e-120
rsRNA-1003-n	ACVRL1	-0.846056	109.68	0
rsRNA-1003-n	BID	-0.391157	29.3726	1.77844e-174
rsRNA-1003-n	BIRC2	-0.326264	23.8529	6.63671e-119
rsRNA-1003-n	CDH3	-0.565464	47.3808	0
rsRNA-1003-n	CDKN1B	-0.863357	118.244	0
rsRNA-1003-n	CDKN1B	-0.906791	148.648	0
rsRNA-1003-n	CTNNA1	-0.4175	31.7526	6.38976e-201
rsRNA-1003-n	CTNNB1	-0.52333	42.4426	0
rsRNA-1003-n	EGFR	-0.800668	92.3589	0
rsRNA-1003-n	EIF4EBP1	-0.405528	30.6597	1.31973e-188
rsRNA-1003-n	EIF4EBP1	-0.519229	41.9866	0
rsRNA-1003-n	ERBB2	-0.529028	43.0829	0
rsRNA-1003-n	FN1	-0.845808	109.567	0
rsRNA-1003-n	GAPDH	-0.811403	95.9389	0
rsRNA-1003-n	GSK3A	-0.863957	118.568	0
rsRNA-1003-n	MAP2K1	-0.33556	24.6174	4.41157e-126
rsRNA-1003-n	MAPK1	-0.835848	105.225	0
rsRNA-1003-n	MAPK14	-0.819887	98.9672	0
rsRNA-1003-n	MRE11A	-0.851735	112.339	0
rsRNA-1003-n	NFKB1	-0.539758	44.3111	0
rsRNA-1003-n	NOTCH1	-0.378699	28.2775	8.73992e-163
rsRNA-1003-n	NOTCH1	-0.801376	92.5872	0
rsRNA-1003-n	PEA15	-0.80837	94.9001	0
rsRNA-1003-n	STAT3	-0.475925	37.3974	1.05058e-268
rsRNA-10040-n	AKT1	-0.327374	23.9438	9.51545e-120
rsRNA-10040-n	AKT1	-0.412657	31.3081	7.04673e-196
rsRNA-10040-n	CCNB1	-0.337926	24.8133	5.99056e-128
rsRNA-10040-n	CDH2	-0.353981	26.1567	4.6731e-141
rsRNA-10040-n	CTNNA1	-0.300361	21.7624	3.36911e-100
rsRNA-10040-n	EIF4EBP1	-0.376568	28.092	7.78652e-161
rsRNA-10042-n	AR	-0.305777	22.1949	5.89708e-104
rsRNA-10043-n	ACVRL1	-0.93349	179.898	0
rsRNA-10043-n	BIRC2	-0.309485	22.4924	1.41979e-106
rsRNA-10043-n	CDH2	-0.86903	121.387	0
rsRNA-10043-n	CTNNB1	-0.391839	29.4331	3.94293e-175
rsRNA-10043-n	EEF2K	-0.929723	174.474	0
rsRNA-10043-n	EGFR	-0.963803	249.826	0
rsRNA-10043-n	MAPK1	-0.83965	106.839	0
rsRNA-10043-n	MAPK14	-0.804819	93.712	0
rsRNA-10043-n	MAPK9	-0.321819	23.4901	1.46647e-115
rsRNA-10043-n	MAPK9	-0.891487	135.989	0
rsRNA-10043-n	MRE11A	-0.842693	108.169	0
rsRNA-10043-n	MS4A1	-0.317927	23.1739	1.11678e-112
rsRNA-10043-n	NOTCH1	-0.930019	174.885	0
rsRNA-10043-n	NRAS	-0.894979	138.645	0
rsRNA-10043-n	PECAM1	-0.306291	22.236	2.57288e-104
rsRNA-10043-n	PIK3CA	-0.837155	105.774	0
rsRNA-10043-n	RB1	-0.937472	186.139	0
rsRNA-10043-n	STAT3	-0.909633	151.327	0
rsRNA-10043-n	STMN1	-0.929761	174.528	0
rsRNA-10043-n	TGM2	-0.918379	160.393	0
rsRNA-10043-n	VHL	-0.973079	291.787	0
rsRNA-10043-n	WWTR1	-0.90246	144.781	0
rsRNA-10043-n	YBX1	-0.840184	107.07	0
rsRNA-10045-n	ERRFI1	-0.301693	21.8685	4.08459e-101
rsRNA-10045-n	MAP2K1	-0.312606	22.7436	8.28835e-109
rsRNA-10046-n	CDH2	-0.39458	29.6768	8.86724e-178
rsRNA-10046-n	CHEK2	-0.814754	97.1126	0
rsRNA-10046-n	MAPK14	-0.819929	98.9827	0
rsRNA-10046-n	NF2	-0.302433	21.9276	1.25807e-101
rsRNA-10046-n	PEA15	-0.844871	109.142	0
rsRNA-10046-n	RAD50	-0.801211	92.5339	0
rsRNA-10046-n	STAT3	-0.910431	152.102	0
rsRNA-10046-n	TGM2	-0.874089	124.354	0
rsRNA-10047-n	AKT1	-0.389502	29.226	6.81035e-173
rsRNA-10047-n	CTNNA1	-0.3732	27.7999	8.74599e-158
rsRNA-10047-n	CTNNB1	-0.52967	43.1556	0
rsRNA-10047-n	ERBB2	-0.558651	46.5486	0
rsRNA-10047-n	ESR1	-0.333108	24.415	3.64609e-124
rsRNA-10047-n	FOXO3	-0.355193	26.2592	4.45114e-142
rsRNA-10047-n	MAP2K1	-0.432224	33.1243	9.02314e-217
rsRNA-10047-n	MS4A1	-0.314746	22.9163	2.35332e-110
rsRNA-10047-n	NFKB1	-0.517538	41.7997	0
rsRNA-10047-n	PDK1	-0.387817	29.0772	2.7247e-171
rsRNA-10047-n	PRKAA1	-0.514235	41.4366	0
rsRNA-10047-n	PRKCD	-0.41601	31.6155	2.32169e-199
rsRNA-10047-n	SMAD1	-0.54239	44.6169	0
rsRNA-10047-n	SRC	-0.335124	24.5814	9.70696e-126
rsRNA-10048-n	PECAM1	-0.322317	23.5307	6.22434e-116
rsRNA-1004-n	BIRC2	-0.306611	22.2617	1.53186e-104
rsRNA-1004-n	BRCA2	-0.864623	118.93	0
rsRNA-1004-n	CCNE2	-0.900387	143.015	0
rsRNA-1004-n	CDC2	-0.385853	28.9041	1.9497e-169
rsRNA-1004-n	CDKN1B	-0.948761	207.497	0
rsRNA-1004-n	CHEK1	-0.834274	104.571	0
rsRNA-1004-n	EIF4EBP1	-0.938364	187.616	0
rsRNA-1004-n	EIF4G1	-0.826385	101.42	0
rsRNA-1004-n	ITGA2	-0.905523	147.489	0
rsRNA-1004-n	MAP2K1	-0.419701	31.9557	3.06011e-203
rsRNA-1004-n	MAP2K1	-0.93993	190.286	0
rsRNA-1004-n	MAPK9	-0.31243	22.7295	1.10962e-108
rsRNA-1004-n	NF2	-0.329479	24.1164	2.33473e-121
rsRNA-1004-n	NRAS	-0.926119	169.665	0
rsRNA-1004-n	PRKCD	-0.343169	25.2492	3.81414e-132
rsRNA-1004-n	SMAD1	-0.326155	23.844	8.0324e-119
rsRNA-1004-n	SRC	-0.839994	106.987	0
rsRNA-1004-n	TP53	-0.911157	152.815	0
rsRNA-10050-n	BAD	-0.802324	92.8941	0
rsRNA-10050-n	BAK1	-0.803707	93.3459	0
rsRNA-10050-n	EIF4E	-0.81852	98.4665	0
rsRNA-10050-n	EIF4EBP1	-0.360894	26.7432	6.09649e-147
rsRNA-10050-n	EIF4EBP1	-0.499313	39.8268	9.09922e-300
rsRNA-10050-n	GSK3A	-0.305362	22.1616	1.15323e-103
rsRNA-10050-n	HSPA1A	-0.819608	98.8644	0
rsRNA-10050-n	IRS1	-0.427267	32.659	2.39557e-211
rsRNA-10050-n	LCK	-0.361051	26.7566	4.46123e-147
rsRNA-10050-n	NFKB1	-0.33091	24.234	1.84505e-122
rsRNA-10050-n	NOTCH1	-0.437807	33.6528	5.45249e-223
rsRNA-10050-n	PIK3R1/2	-0.462162	36.0167	1.59149e-251
rsRNA-10050-n	RPS6KA1	-0.373771	27.8493	2.67578e-158
rsRNA-10050-n	RPS6KB1	-0.405568	30.6633	1.20379e-188
rsRNA-10050-n	SMAD1	-0.827414	101.82	0
rsRNA-10050-n	TP53	-0.828491	102.242	0
rsRNA-10050-n	YBX1	-0.485138	38.3415	1.18289e-280
rsRNA-10052-n	AKT1	-0.310007	22.5343	6.03794e-107
rsRNA-10052-n	AR	-0.388085	29.1008	1.5173e-171
rsRNA-10052-n	CHEK1	-0.923547	166.434	0
rsRNA-10052-n	CTNNA1	-0.36048	26.708	1.38409e-146
rsRNA-10057-n	BIRC2	-0.306023	22.2146	3.96376e-104
rsRNA-10057-n	CTNNB1	-0.300992	21.8127	1.24226e-100
rsRNA-10057-n	PECAM1	-0.368432	27.3885	1.58309e-153
rsRNA-10058-n	DVL3	-0.317471	23.1369	2.41443e-112
rsRNA-10058-n	MAPK9	-0.334013	24.4897	7.17843e-125
rsRNA-10059-n	CDH2	-0.318028	23.1821	9.40425e-113
rsRNA-10059-n	MAP2K1	-0.405983	30.7009	4.58326e-189
rsRNA-10059-n	NF2	-0.335212	24.5887	8.27173e-126
rsRNA-10059-n	NFKB1	-0.335427	24.6065	5.6068e-126
rsRNA-1005-n	AKT1	-0.34503	25.4046	1.18086e-133
rsRNA-1005-n	BIRC2	-0.867065	120.278	0
rsRNA-1005-n	CDH1	-0.840114	107.039	0
rsRNA-1005-n	CTNNA1	-0.504513	40.3823	5.21685e-307
rsRNA-1005-n	CTNNB1	-0.368884	27.4274	6.30009e-154
rsRNA-1005-n	EGFR	-0.850188	111.6	0
rsRNA-1005-n	ERBB2	-0.375954	28.0386	2.81883e-160
rsRNA-1005-n	ERBB2	-0.917868	159.826	0
rsRNA-1005-n	ERBB2	-0.930271	175.237	0
rsRNA-1005-n	ESR1	-0.912791	154.45	0
rsRNA-1005-n	FRAP1	-0.521785	42.2703	0
rsRNA-1005-n	GATA3	-0.929054	173.554	0
rsRNA-1005-n	IRS1	-0.824677	100.764	0
rsRNA-1005-n	MAP2K1	-0.345086	25.4093	1.06384e-133
rsRNA-1005-n	MYC	-0.329501	24.1182	2.24453e-121
rsRNA-1005-n	NFKB1	-0.383736	28.718	1.89006e-167
rsRNA-1005-n	PDCD4	-0.926904	170.682	0
rsRNA-1005-n	PDK1	-0.326088	23.8386	9.01823e-119
rsRNA-1005-n	PRKAA1	-0.345668	25.4579	3.57428e-134
rsRNA-1005-n	PRKCD	-0.473658	37.1676	8.06447e-266
rsRNA-1005-n	PTEN	-0.355634	26.2965	1.88738e-142
rsRNA-1005-n	PTEN	-0.356368	26.3587	4.50504e-143
rsRNA-1005-n	RPS6KA1	-0.47103	36.9024	1.66823e-262
rsRNA-1005-n	SRC	-0.492142	39.0703	5.50381e-290
rsRNA-1005-n	YBX1	-0.515573	41.5833	0
rsRNA-10062-n	BIRC2	-0.329454	24.1144	2.43966e-121
rsRNA-10062-n	CDH2	-0.352722	26.0504	5.31554e-140
rsRNA-10062-n	DVL3	-0.320031	23.3446	3.12917e-114
rsRNA-10062-n	MAP2K1	-0.314045	22.8597	7.58369e-110
rsRNA-10062-n	MAPK9	-0.373409	27.8179	5.67874e-158
rsRNA-10062-n	MS4A1	-0.306907	22.2854	9.47882e-105
rsRNA-10062-n	NF2	-0.366688	27.2387	5.47997e-152
rsRNA-10062-n	PECAM1	-0.424959	32.4435	7.4982e-209
rsRNA-10063-n	AKT1	-0.374626	27.9234	4.51815e-159
rsRNA-10063-n	AR	-0.353696	26.1326	8.10793e-141
rsRNA-10063-n	BIRC2	-0.301851	21.8812	3.17705e-101
rsRNA-10063-n	CTNNA1	-0.356212	26.3455	6.10939e-143
rsRNA-10063-n	CTNNB1	-0.329894	24.1505	1.1198e-121
rsRNA-10063-n	DVL3	-0.316311	23.043	1.70514e-111
rsRNA-10063-n	EEF2K	-0.311013	22.6153	1.15401e-107
rsRNA-10063-n	EIF4EBP1	-0.534853	43.746	0
rsRNA-10063-n	PECAM1	-0.482221	38.0408	7.87537e-277
rsRNA-10063-n	PRKCA	-0.37927	28.3272	2.61453e-163
rsRNA-10063-n	PRKCD	-0.446727	34.5073	3.5864e-233
rsRNA-10063-n	PTEN	-0.485362	38.3646	5.99606e-281
rsRNA-10063-n	RPS6KA1	-0.350489	25.8624	3.85571e-138
rsRNA-10063-n	RPS6KB1	-0.501789	40.0906	3.35753e-303
rsRNA-10063-n	STAT3	-0.311251	22.6344	7.79995e-108
rsRNA-10064-n	AKT1S1	-0.874013	124.308	0
rsRNA-10064-n	MAPK14	-0.916751	158.603	0
rsRNA-10064-n	MAPK9	-0.827064	101.684	0
rsRNA-10064-n	MAPK9	-0.894759	138.474	0
rsRNA-10064-n	PEA15	-0.803639	93.3236	0
rsRNA-10064-n	PEA15	-0.927843	171.922	0
rsRNA-10064-n	PKC	-0.967565	264.693	0
rsRNA-10064-n	RB1	-0.924309	167.375	0
rsRNA-10064-n	RPS6KA1	-0.906156	148.065	0
rsRNA-10064-n	RPS6KA1	-0.946817	203.353	0
rsRNA-10064-n	SFRS1	-0.881743	129.175	0
rsRNA-10064-n	SMAD3	-0.886964	132.724	0
rsRNA-10064-n	SMAD3	-0.918723	160.778	0
rsRNA-10064-n	SRC	-0.806701	94.3379	0
rsRNA-10064-n	VHL	-0.94434	198.383	0
rsRNA-10064-n	YBX1	-0.951347	213.379	0
rsRNA-10065-n	CDH2	-0.329833	24.1455	1.2472e-121
rsRNA-10065-n	MAP2K1	-0.469569	36.7554	1.13337e-260
rsRNA-10065-n	MAPK9	-0.322719	23.5634	3.11585e-116
rsRNA-10065-n	NF2	-0.34919	25.7531	4.59392e-137
rsRNA-10065-n	NFKB1	-0.39205	29.4518	2.47152e-175
rsRNA-10066-n	ACACA	-0.876159	125.617	0
rsRNA-10066-n	BCL2L11	-0.835894	105.244	0
rsRNA-10066-n	BRCA2	-0.839829	106.916	0
rsRNA-10066-n	CHEK2	-0.844089	108.79	0
rsRNA-10066-n	DVL3	-0.879775	127.895	0
rsRNA-10066-n	ITGA2	-0.986703	419.547	0
rsRNA-10066-n	MET	-0.954161	220.322	0
rsRNA-10066-n	RPS6KA1	-0.321565	23.4694	2.26698e-115
rsRNA-10066-n	TP53	-0.952414	215.94	0
rsRNA-10068-n	CCNB1	-0.807084	94.4665	0
rsRNA-10068-n	CCNE1	-0.812407	96.2876	0
rsRNA-10068-n	CLDN7	-0.875055	124.94	0
rsRNA-10068-n	EIF4G1	-0.807937	94.7537	0
rsRNA-10069-n	AKT1	-0.524727	42.5989	0
rsRNA-10069-n	AR	-0.540044	44.3441	0
rsRNA-10069-n	BIRC2	-0.442536	34.1043	2.37966e-228
rsRNA-10069-n	CDH2	-0.412191	31.2656	2.12819e-195
rsRNA-10069-n	CDKN1B	-0.809237	95.1949	0
rsRNA-10069-n	CTNNA1	-0.347654	25.6243	8.45142e-136
rsRNA-10069-n	CTNNB1	-0.417381	31.7416	8.50723e-201
rsRNA-10069-n	IGFBP2	-0.8054	93.9042	0
rsRNA-10069-n	MAP2K1	-0.304611	22.1016	3.8601e-103
rsRNA-10069-n	MAP2K1	-0.824263	100.606	0
rsRNA-10069-n	MAPK9	-0.358868	26.5708	3.35024e-145
rsRNA-10069-n	MS4A1	-0.424425	32.3939	2.80829e-208
rsRNA-10069-n	NF2	-0.338337	24.8473	2.83043e-128
rsRNA-10069-n	PECAM1	-0.55577	46.2009	0
rsRNA-10069-n	PRKCD	-0.439611	33.8247	5.02349e-225
rsRNA-10069-n	PRKCD	-0.54839	45.321	0
rsRNA-1006-n	AKT1	-0.360239	26.6874	2.23015e-146
rsRNA-1006-n	AR	-0.319683	23.3164	5.66132e-114
rsRNA-1006-n	BIRC2	-0.301335	21.84	7.21579e-101
rsRNA-1006-n	CAV1	-0.546088	45.0497	0
rsRNA-1006-n	CTNNA1	-0.476286	37.4341	3.63308e-269
rsRNA-1006-n	CTNNA1	-0.536218	43.9026	0
rsRNA-1006-n	CTNNB1	-0.32853	24.0385	1.24579e-120
rsRNA-1006-n	FOXO3	-0.453383	35.1533	5.70294e-241
rsRNA-1006-n	KDR	-0.334594	24.5376	2.52249e-125
rsRNA-1006-n	NF2	-0.468464	36.6447	2.70729e-259
rsRNA-1006-n	PECAM1	-0.472734	37.0742	1.18934e-264
rsRNA-1006-n	PRKCD	-0.405186	30.6288	2.91506e-188
rsRNA-1006-n	SMAD1	-0.379606	28.3566	1.28207e-163
rsRNA-10070-n	BIRC2	-0.413336	31.3703	1.39755e-196
rsRNA-10070-n	CTNNB1	-0.378241	28.2376	2.30045e-162
rsRNA-10070-n	MAPK9	-0.361836	26.8235	9.37207e-148
rsRNA-10070-n	MS4A1	-0.469297	36.7282	2.47574e-260
rsRNA-10070-n	MYC	-0.358931	26.5761	2.95743e-145
rsRNA-10070-n	PECAM1	-0.33132	24.2678	8.89246e-123
rsRNA-10072-n	BAK1	-0.892317	136.61	0
rsRNA-10072-n	BCL2L11	-0.84257	108.114	0
rsRNA-10072-n	BIRC2	-0.858878	115.889	0
rsRNA-10072-n	CCNE1	-0.919588	161.757	0
rsRNA-10072-n	CDH1	-0.856168	114.513	0
rsRNA-10072-n	CDH2	-0.360362	26.6979	1.75022e-146
rsRNA-10072-n	CHEK1	-0.893379	137.413	0
rsRNA-10072-n	CLDN7	-0.809743	95.3676	0
rsRNA-10072-n	ERBB2	-0.946329	202.346	0
rsRNA-10072-n	ERRFI1	-0.43003	32.9179	2.3316e-214
rsRNA-10072-n	ESR1	-0.802442	92.9325	0
rsRNA-10072-n	FASN	-0.934523	181.464	0
rsRNA-10072-n	FOXM1	-0.87307	123.743	0
rsRNA-10072-n	MAP2K1	-0.334744	24.55	1.92617e-125
rsRNA-10072-n	NDRG1	-0.835805	105.207	0
rsRNA-10072-n	PCNA	-0.806429	94.247	0
rsRNA-10072-n	RPS6	-0.869741	121.794	0
rsRNA-10072-n	RPS6KB1	-0.867775	120.676	0
rsRNA-10072-n	SRC	-0.85833	115.608	0
rsRNA-10072-n	TP53	-0.861259	117.128	0
rsRNA-10073-n	AKT1	-0.351534	25.9503	5.21101e-139
rsRNA-10073-n	AR	-0.307577	22.3391	3.19581e-105
rsRNA-10073-n	BIRC2	-0.376145	28.0552	1.8892e-160
rsRNA-10073-n	CDH2	-0.398511	30.0279	1.2815e-181
rsRNA-10073-n	CTNNA1	-0.566322	47.4866	0
rsRNA-10073-n	CTNNB1	-0.352471	26.0293	8.61771e-140
rsRNA-10073-n	MAP2K1	-0.375327	27.9842	1.04577e-159
rsRNA-10073-n	MAPK9	-0.300449	21.7694	2.93328e-100
rsRNA-10073-n	MS4A1	-0.460709	35.8728	9.35397e-250
rsRNA-10073-n	MYC	-0.566324	47.4869	0
rsRNA-10073-n	NF2	-0.421812	32.1511	1.75745e-205
rsRNA-10073-n	PECAM1	-0.515237	41.5465	0
rsRNA-10073-n	PRKCD	-0.530287	43.2256	0
rsRNA-10073-n	PRKCD	-0.562017	46.958	0
rsRNA-10074-n	AKT1	-0.360782	26.7337	7.60315e-147
rsRNA-10074-n	AR	-0.382247	28.5875	4.61424e-166
rsRNA-10074-n	BCL2	-0.467017	36.4998	1.70545e-257
rsRNA-10074-n	CDH2	-0.361365	26.7834	2.38983e-147
rsRNA-10074-n	CTNNB1	-0.463417	36.1411	4.65413e-253
rsRNA-10074-n	CTNNB1	-0.568644	47.7741	0
rsRNA-10074-n	EGFR	-0.844132	108.81	0
rsRNA-10074-n	ERBB2	-0.956863	227.603	0
rsRNA-10074-n	FN1	-0.870501	122.233	0
rsRNA-10074-n	GAPDH	-0.965105	254.701	0
rsRNA-10074-n	GATA3	-0.805142	93.819	0
rsRNA-10074-n	HSPA1A	-0.47354	37.1557	1.13589e-265
rsRNA-10074-n	MAPK9	-0.383854	28.7284	1.46533e-167
rsRNA-10074-n	NRAS	-0.853412	113.15	0
rsRNA-10074-n	PEA15	-0.808225	94.8511	0
rsRNA-10074-n	PECAM1	-0.429998	32.9149	2.5237e-214
rsRNA-10074-n	PIK3CA	-0.907748	149.537	0
rsRNA-10074-n	PRKCD	-0.314052	22.8603	7.49359e-110
rsRNA-10074-n	PRKCD	-0.473308	37.1323	2.23301e-265
rsRNA-10074-n	PTEN	-0.873875	124.225	0
rsRNA-10074-n	Rab	-0.814206	96.9186	0
rsRNA-10074-n	RBM15	-0.840392	107.16	0
rsRNA-10074-n	RPS6	-0.830169	102.907	0
rsRNA-10074-n	RPS6KB1	-0.927536	171.514	0
rsRNA-10074-n	SMAD1	-0.390522	29.3163	7.22186e-174
rsRNA-10074-n	STAT3	-0.954182	220.375	0
rsRNA-10074-n	STMN1	-0.853438	113.163	0
rsRNA-10074-n	XRCC1	-0.893866	137.786	0
rsRNA-10074-n	YBX1	-0.323019	23.5879	1.85584e-116
rsRNA-10074-n	YBX1	-0.809581	95.3121	0
rsRNA-10076-n	AKT1	-0.369855	27.511	8.64599e-155
rsRNA-10076-n	AR	-0.335197	24.5874	8.50619e-126
rsRNA-10076-n	BIRC2	-0.427359	32.6676	1.90637e-211
rsRNA-10076-n	CTNNA1	-0.395472	29.7563	1.20635e-178
rsRNA-10076-n	MRE11A	-0.350987	25.9043	1.48668e-138
rsRNA-10077-n	CTNNB1	-0.323265	23.6079	1.21542e-116
rsRNA-10078-n	BIRC2	-0.432188	33.1209	9.88571e-217
rsRNA-10078-n	MYC	-0.333178	24.4208	3.21546e-124
rsRNA-10078-n	PECAM1	-0.324741	23.7284	9.41876e-118
rsRNA-10079-n	MAPK9	-0.336537	24.6983	7.50433e-127
rsRNA-1007-n	CDH2	-0.3716	27.6615	2.39178e-156
rsRNA-1007-n	MAP2K1	-0.346816	25.554	4.11772e-135
rsRNA-1007-n	MAPK1	-0.840022	106.999	0
rsRNA-1007-n	MRE11A	-0.311266	22.6356	7.60616e-108
rsRNA-1007-n	NF2	-0.37596	28.0391	2.78327e-160
rsRNA-1007-n	PRKAA1	-0.845022	109.21	0
rsRNA-1007-n	RPS6	-0.800721	92.3761	0
rsRNA-1007-n	SFRS1	-0.834883	104.823	0
rsRNA-1007-n	SMAD1	-0.838747	106.451	0
rsRNA-1007-n	VHL	-0.844502	108.976	0
rsRNA-1007-n	YBX1	-0.83728	105.826	0
rsRNA-10080-n	AKT1	-0.36487	27.0828	2.15741e-150
rsRNA-10080-n	BIRC2	-0.467459	36.544	4.81892e-258
rsRNA-10080-n	CCND1	-0.444415	34.2846	1.67064e-230
rsRNA-10080-n	CDH2	-0.331395	24.2739	7.78871e-123
rsRNA-10080-n	CDH3	-0.400941	30.246	5.09211e-184
rsRNA-10080-n	CTNNA1	-0.500869	39.9924	6.39235e-302
rsRNA-10080-n	CTNNB1	-0.497642	39.6496	1.8159e-297
rsRNA-10080-n	EIF4EBP1	-0.386695	28.9782	3.13992e-170
rsRNA-10080-n	ERRFI1	-0.30746	22.3297	3.86742e-105
rsRNA-10080-n	MAP2K1	-0.525583	42.6949	0
rsRNA-10080-n	PECAM1	-0.349514	25.7804	2.47694e-137
rsRNA-10080-n	PECAM1	-0.427113	32.6446	3.52063e-211
rsRNA-10080-n	PRKCD	-0.44169	34.0233	2.19322e-227
rsRNA-10080-n	SMAD1	-0.482718	38.0919	1.76455e-277
rsRNA-10082-n	BRCA2	-0.872861	123.619	0
rsRNA-10082-n	CCNE2	-0.805591	93.9677	0
rsRNA-10082-n	CHEK1	-0.81446	97.0083	0
rsRNA-10082-n	EIF4E	-0.80553	93.9476	0
rsRNA-10082-n	EIF4EBP1	-0.856277	114.568	0
rsRNA-10082-n	HSPA1A	-0.865005	119.138	0
rsRNA-10082-n	PIK3CA	-0.840249	107.098	0
rsRNA-10082-n	YBX1	-0.853948	113.413	0
rsRNA-10083-n	BCL2L11	-0.357004	26.4126	1.30034e-143
rsRNA-10083-n	PIK3CA	-0.337743	24.7982	8.35788e-128
rsRNA-10083-n	YBX1	-0.342809	25.2192	7.44948e-132
rsRNA-10084-n	AKT1	-0.375015	27.9571	2.00756e-159
rsRNA-10084-n	CTNNA1	-0.55167	45.7102	0
rsRNA-10084-n	CTNNB1	-0.33077	24.2225	2.36655e-122
rsRNA-10084-n	MAPK9	-0.450069	34.8307	4.58623e-237
rsRNA-10084-n	PECAM1	-0.387599	29.0579	4.38432e-171
rsRNA-10085-n	BIRC2	-0.303848	22.0406	1.31289e-102
rsRNA-10085-n	MAP2K1	-0.3098	22.5177	8.47288e-107
rsRNA-10085-n	MAPK9	-0.311195	22.6299	8.54393e-108
rsRNA-10085-n	NF2	-0.333786	24.4709	1.07993e-124
rsRNA-10087-n	ACVRL1	-0.824561	100.719	0
rsRNA-10087-n	EGFR	-0.819358	98.7727	0
rsRNA-10087-n	PRKCD	-0.369744	27.5014	1.08547e-154
rsRNA-10087-n	PTEN	-0.371869	27.6848	1.37252e-156
rsRNA-10087-n	SMAD1	-0.808807	95.0484	0
rsRNA-10089-n	CDH2	-0.337266	24.7586	1.99608e-127
rsRNA-1008-n	CTNNA1	-0.317467	23.1366	2.42903e-112
rsRNA-10090-n	AKT1	-0.490457	38.8941	1.01322e-287
rsRNA-10090-n	CDH2	-0.351012	25.9063	1.41851e-138
rsRNA-10090-n	CTNNA1	-0.41875	31.8678	3.09114e-202
rsRNA-10090-n	CTNNB1	-0.37496	27.9523	2.25072e-159
rsRNA-10090-n	DVL3	-0.544998	44.9217	0
rsRNA-10090-n	MAPK9	-0.304214	22.0698	7.30174e-103
rsRNA-10090-n	MYC	-0.345348	25.4312	6.50626e-134
rsRNA-10090-n	NF2	-0.427951	32.723	4.33017e-212
rsRNA-10090-n	PECAM1	-0.567073	47.5795	0
rsRNA-10090-n	PRKCD	-0.509662	40.9381	0
rsRNA-10091-n	MAP2K1	-0.322954	23.5825	2.07886e-116
rsRNA-10092-n	EEF2K	-0.328214	24.0127	2.1723e-120
rsRNA-10092-n	FOXO3	-0.375083	27.963	1.74189e-159
rsRNA-10092-n	NFKB1	-0.389444	29.2209	7.7333e-173
rsRNA-10092-n	PRKCD	-0.365905	27.1715	2.67151e-151
rsRNA-10092-n	RPS6KA1	-0.328352	24.0239	1.70594e-120
rsRNA-10093-n	MAPK1	-0.804139	93.4875	0
rsRNA-10093-n	NOTCH1	-0.358987	26.5809	2.64545e-145
rsRNA-10095-n	AKT1	-0.368982	27.4358	5.16046e-154
rsRNA-10095-n	AR	-0.398252	30.0048	2.301e-181
rsRNA-10095-n	BIRC2	-0.337238	24.7563	2.10023e-127
rsRNA-10095-n	CTNNA1	-0.321765	23.4857	1.60693e-115
rsRNA-10095-n	CTNNB1	-0.356741	26.3902	2.17752e-143
rsRNA-10095-n	ITGA2	-0.337999	24.8194	5.23896e-128
rsRNA-10095-n	MYC	-0.367897	27.3424	4.71268e-153
rsRNA-10095-n	NOTCH1	-0.325854	23.8194	1.35672e-118
rsRNA-10095-n	PECAM1	-0.307614	22.3421	3.01053e-105
rsRNA-10097-n	CDH2	-0.328751	24.0567	8.43753e-121
rsRNA-10097-n	MAP2K1	-0.453229	35.1382	8.69596e-241
rsRNA-10097-n	MRE11A	-0.360774	26.733	7.7352e-147
rsRNA-10098-n	AKT1	-0.401668	30.3114	9.66166e-185
rsRNA-10098-n	PRKCD	-0.313334	22.8023	2.47637e-109
rsRNA-10099-n	BIRC2	-0.390417	29.307	9.10489e-174
rsRNA-10099-n	CTNNA1	-0.490204	38.8677	2.21142e-287
rsRNA-10099-n	CTNNB1	-0.328456	24.0325	1.41862e-120
rsRNA-10099-n	FRAP1	-0.376651	28.0992	6.53663e-161
rsRNA-10099-n	MAP2K1	-0.427586	32.6888	1.07978e-211
rsRNA-10099-n	MAPK9	-0.332493	24.3643	1.09697e-123
rsRNA-10099-n	MRE11A	-0.802572	92.9748	0
rsRNA-10099-n	NF2	-0.388227	29.1134	1.11215e-171
rsRNA-10099-n	NOTCH1	-0.806296	94.2027	0
rsRNA-10099-n	PECAM1	-0.311487	22.6534	5.28473e-108
rsRNA-10099-n	PRKCA	-0.470894	36.8886	2.47733e-262
rsRNA-10099-n	PRKCD	-0.303812	22.0377	1.39116e-102
rsRNA-10099-n	RPS6KA1	-0.337021	24.7383	3.11394e-127
rsRNA-1009-n	AKT1	-0.397138	29.9051	2.8472e-180
rsRNA-1009-n	AR	-0.510967	41.0798	0
rsRNA-1009-n	BIRC2	-0.42731	32.663	2.15358e-211
rsRNA-1009-n	CDH2	-0.343001	25.2352	5.21537e-132
rsRNA-1009-n	CTNNA1	-0.444651	34.3073	8.95316e-231
rsRNA-1009-n	CTNNB1	-0.485045	38.3319	1.56846e-280
rsRNA-1009-n	MAP2K1	-0.329805	24.1432	1.31066e-121
rsRNA-1009-n	MAPK9	-0.330621	24.2102	3.08536e-122
rsRNA-1009-n	MS4A1	-0.535278	43.7947	0
rsRNA-1009-n	NF2	-0.330885	24.2319	1.9299e-122
rsRNA-1009-n	PECAM1	-0.587692	50.1982	0
rsRNA-1009-n	PRKCD	-0.65215	59.4509	0
rsRNA-100-n	AKT1	-0.439658	33.8291	4.45097e-225
rsRNA-100-n	AR	-0.400788	30.2323	7.21313e-184
rsRNA-100-n	BIRC2	-0.429082	32.829	2.53328e-213
rsRNA-100-n	CDH2	-0.421617	32.133	2.83695e-205
rsRNA-100-n	CDKN1B	-0.821972	99.7412	0
rsRNA-100-n	CTNNA1	-0.510288	41.006	0
rsRNA-100-n	CTNNB1	-0.514687	41.4861	0
rsRNA-100-n	MAP2K1	-0.385888	28.9072	1.80736e-169
rsRNA-100-n	MAPK14	-0.803654	93.3283	0
rsRNA-100-n	MAPK9	-0.525568	42.6932	0
rsRNA-100-n	MRE11A	-0.396861	29.8803	5.31895e-180
rsRNA-100-n	MS4A1	-0.302621	21.9426	9.33385e-102
rsRNA-100-n	NF2	-0.590607	50.58	0
rsRNA-100-n	PEA15	-0.811934	96.1229	0
rsRNA-100-n	PECAM1	-0.515391	41.5634	0
rsRNA-100-n	PIK3CA	-0.83488	104.822	0
rsRNA-100-n	RAD50	-0.852964	112.932	0
rsRNA-100-n	STAT3	-0.837942	106.107	0
rsRNA-100-n	WWTR1	-0.831652	103.502	0
rsRNA-10100-n	AKT1	-0.568149	47.7127	0
rsRNA-10100-n	AR	-0.368253	27.3731	2.28205e-153
rsRNA-10100-n	CDH2	-0.367793	27.3335	5.82143e-153
rsRNA-10100-n	CDH3	-0.479005	37.7113	1.16774e-272
rsRNA-10100-n	ERRFI1	-0.302587	21.9399	9.84043e-102
rsRNA-10100-n	MAP2K1	-0.447789	34.6099	2.09762e-234
rsRNA-10100-n	MRE11A	-0.316969	23.0962	5.63085e-112
rsRNA-10100-n	MS4A1	-0.561409	46.8839	0
rsRNA-10100-n	MYC	-0.391783	29.4281	4.46111e-175
rsRNA-10100-n	PECAM1	-0.50338	40.2607	2.02515e-305
rsRNA-10100-n	PRKCD	-0.364665	27.0652	3.25819e-150
rsRNA-10100-n	PRKCD	-0.386956	29.0013	1.77659e-170
rsRNA-10100-n	RPS6KB1	-0.301162	21.8262	9.48115e-101
rsRNA-10100-n	SMAD1	-0.49547	39.4201	1.69754e-294
rsRNA-10101-n	ACVRL1	-0.92306	165.84	0
rsRNA-10101-n	CDKN1B	-0.932261	178.081	0
rsRNA-10101-n	CDKN1B	-0.953272	218.061	0
rsRNA-10101-n	KIT	-0.908656	150.393	0
rsRNA-10101-n	LCK	-0.854885	113.874	0
rsRNA-10101-n	MAPK14	-0.80576	94.024	0
rsRNA-10101-n	PEA15	-0.824449	100.676	0
rsRNA-10101-n	PECAM1	-0.309526	22.4957	1.32723e-106
rsRNA-10101-n	PIK3R1/2	-0.916222	158.032	0
rsRNA-10101-n	PRKCA	-0.848003	110.576	0
rsRNA-10101-n	PRKCA	-0.881575	129.065	0
rsRNA-10101-n	PRKCD	-0.801968	92.7788	0
rsRNA-10101-n	RAD50	-0.945169	200.009	0
rsRNA-10101-n	TGM2	-0.858417	115.652	0
rsRNA-10101-n	YBX1	-0.927228	171.108	0
rsRNA-10102-n	FOXO3	-0.344951	25.398	1.37032e-133
rsRNA-10102-n	RICTOR	-0.806948	94.4207	0
rsRNA-10103-n	CDH2	-0.333153	24.4187	3.36499e-124
rsRNA-10103-n	CDH3	-0.415898	31.6052	3.03422e-199
rsRNA-10103-n	NF2	-0.358285	26.5213	1.05332e-144
rsRNA-10103-n	NFKB1	-0.303648	22.0246	1.8081e-102
rsRNA-10103-n	PRKCA	-0.358288	26.5215	1.04888e-144
rsRNA-10103-n	PRKCD	-0.396731	29.8687	7.12488e-180
rsRNA-10103-n	RPS6KB1	-0.340833	25.0547	2.8889e-130
rsRNA-10103-n	YBX1	-0.313075	22.7814	3.80913e-109
rsRNA-10104-n	AKT1	-0.30592	22.2063	4.68424e-104
rsRNA-10104-n	MAP2K1	-0.35634	26.3563	4.76468e-143
rsRNA-10104-n	MAPK9	-0.32264	23.557	3.56845e-116
rsRNA-10104-n	NF2	-0.317892	23.171	1.18512e-112
rsRNA-10104-n	PRKCA	-0.511133	41.0979	0
rsRNA-10104-n	PTEN	-0.337111	24.7457	2.6468e-127
rsRNA-10104-n	RPS6KA1	-0.315297	22.9609	9.35145e-111
rsRNA-10105-n	CTNNA1	-0.323295	23.6104	1.153e-116
rsRNA-10105-n	PRKCD	-0.314567	22.9019	3.17041e-110
rsRNA-10108-n	BIRC2	-0.414501	31.477	8.65874e-198
rsRNA-10108-n	CTNNB1	-0.369064	27.4428	4.363e-154
rsRNA-10108-n	MS4A1	-0.319119	23.2706	1.47881e-113
rsRNA-10108-n	MYC	-0.338857	24.8905	1.09284e-128
rsRNA-10108-n	PECAM1	-0.300242	21.7529	4.06568e-100
rsRNA-10109-n	CDH2	-0.358753	26.561	4.19725e-145
rsRNA-10109-n	MAP2K1	-0.378639	28.2723	9.92355e-163
rsRNA-10109-n	MAPK9	-0.348073	25.6594	3.82682e-136
rsRNA-10109-n	PRKCD	-0.415639	31.5814	5.66057e-199
rsRNA-10109-n	SMAD1	-0.372854	27.7699	1.79211e-157
rsRNA-10109-n	YBX1	-0.503938	40.3205	3.34809e-306
rsRNA-1010-n	AKT1	-0.391409	29.3949	1.02048e-174
rsRNA-1010-n	BIRC2	-0.380432	28.4287	2.21645e-164
rsRNA-1010-n	CCND1	-0.379308	28.3306	2.41006e-163
rsRNA-1010-n	CTNNA1	-0.38375	28.7193	1.83068e-167
rsRNA-1010-n	CTNNB1	-0.369476	27.4783	1.87756e-154
rsRNA-1010-n	ERRFI1	-0.504556	40.3868	4.54865e-307
rsRNA-1010-n	MAPK9	-0.424442	32.3954	2.69463e-208
rsRNA-1010-n	MRE11A	-0.389764	29.2493	3.82649e-173
rsRNA-1010-n	MS4A1	-0.361831	26.8231	9.45377e-148
rsRNA-1010-n	MYC	-0.335182	24.5862	8.74189e-126
rsRNA-1010-n	PECAM1	-0.481013	37.9168	2.93826e-275
rsRNA-1010-n	PRKCD	-0.356828	26.3977	1.83488e-143
rsRNA-10110-n	AKT1	-0.321077	23.4297	5.23007e-115
rsRNA-10110-n	AR	-0.410725	31.1317	6.85978e-194
rsRNA-10110-n	BIRC2	-0.398637	30.0392	9.62261e-182
rsRNA-10110-n	CDH2	-0.36508	27.1008	1.41121e-150
rsRNA-10110-n	CTNNA1	-0.307964	22.3702	1.70316e-105
rsRNA-10110-n	CTNNB1	-0.444652	34.3074	8.93061e-231
rsRNA-10110-n	MAP2K1	-0.340986	25.0674	2.18133e-130
rsRNA-10110-n	MAPK9	-0.337328	24.7637	1.78308e-127
rsRNA-10110-n	NF2	-0.317307	23.1236	3.18678e-112
rsRNA-10110-n	PECAM1	-0.566871	47.5544	0
rsRNA-10110-n	PRKCD	-0.37577	28.0226	4.14728e-160
rsRNA-10110-n	RPS6KA1	-0.487264	38.5617	1.8328e-283
rsRNA-10110-n	SMAD1	-0.309302	22.4776	1.91726e-106
rsRNA-10112-n	AKT1	-0.394509	29.6704	1.04127e-177
rsRNA-10112-n	CDH2	-0.42614	32.5537	3.98435e-210
rsRNA-10112-n	CDH2	-0.552229	45.7768	0
rsRNA-10112-n	CTNNB1	-0.439251	33.7904	1.28297e-224
rsRNA-10112-n	CTNNB1	-0.489228	38.7659	4.46754e-286
rsRNA-10112-n	MAPK9	-0.511379	41.1247	0
rsRNA-10112-n	MS4A1	-0.316151	23.03	2.23193e-111
rsRNA-10112-n	MYC	-0.385708	28.8913	2.67312e-169
rsRNA-10112-n	MYC	-0.560602	46.7855	0
rsRNA-10112-n	NF2	-0.374233	27.8893	1.02309e-158
rsRNA-10112-n	PECAM1	-0.340769	25.0493	3.2535e-130
rsRNA-10112-n	PRKCD	-0.444245	34.2683	2.62182e-230
rsRNA-10113-n	AKT1	-0.369464	27.4773	1.92364e-154
rsRNA-10113-n	AR	-0.440821	33.9401	2.13876e-226
rsRNA-10113-n	CTNNA1	-0.453718	35.186	2.28495e-241
rsRNA-10113-n	NOTCH1	-0.42596	32.5369	6.23922e-210
rsRNA-10113-n	YBX1	-0.30339	22.004	2.73296e-102
rsRNA-10115-n	ANXA7	-0.803324	93.2201	0
rsRNA-10115-n	ARAF	-0.820621	99.2381	0
rsRNA-10115-n	ASNS	-0.807586	94.6352	0
rsRNA-10115-n	BIRC2	-0.321495	23.4637	2.55652e-115
rsRNA-10115-n	CTNNB1	-0.428882	32.8102	4.19038e-213
rsRNA-10115-n	FRAP1	-0.833067	104.076	0
rsRNA-10115-n	MAPK14	-0.840075	107.022	0
rsRNA-10115-n	MAPK9	-0.820325	99.1289	0
rsRNA-10115-n	MS4A1	-0.350368	25.8521	4.86317e-138
rsRNA-10115-n	NRAS	-0.850075	111.547	0
rsRNA-10115-n	PEA15	-0.814576	97.0496	0
rsRNA-10115-n	PECAM1	-0.365335	27.1226	8.44988e-151
rsRNA-10115-n	RB1	-0.813273	96.5902	0
rsRNA-10115-n	RPS6KA1	-0.841264	107.54	0
rsRNA-10115-n	RPS6KA1	-0.857682	115.277	0
rsRNA-10115-n	SMAD3	-0.838424	106.312	0
rsRNA-10115-n	STAT3	-0.859064	115.985	0
rsRNA-10115-n	WWTR1	-0.833195	104.129	0
rsRNA-10116-n	CDH2	-0.455019	35.3132	6.50481e-243
rsRNA-10116-n	ERRFI1	-0.398348	30.0134	1.85037e-181
rsRNA-10116-n	FRAP1	-0.380406	28.4264	2.34389e-164
rsRNA-10116-n	KDR	-0.833973	104.448	0
rsRNA-10116-n	MAP2K1	-0.358273	26.5202	1.08004e-144
rsRNA-10116-n	MAPK9	-0.369523	27.4824	1.70429e-154
rsRNA-10116-n	PKC	-0.979057	332.348	0
rsRNA-10116-n	RAB11A	-0.848844	110.968	0
rsRNA-10116-n	RICTOR	-0.896521	139.858	0
rsRNA-10116-n	SMAD3	-0.884464	130.997	0
rsRNA-10116-n	SRC	-0.860245	116.596	0
rsRNA-10116-n	YAP1	-0.887268	132.937	0
rsRNA-10117-n	AKT1	-0.346556	25.5322	6.72317e-135
rsRNA-10117-n	AR	-0.329608	24.1271	1.85575e-121
rsRNA-10117-n	BIRC2	-0.334379	24.5199	3.71734e-125
rsRNA-10117-n	CDC2	-0.480622	37.8767	9.44415e-275
rsRNA-10117-n	CDH2	-0.531088	43.3165	0
rsRNA-10117-n	CDH3	-0.533822	43.6279	0
rsRNA-10117-n	EIF4EBP1	-0.311396	22.6461	6.13871e-108
rsRNA-10117-n	ITGA2	-0.372623	27.75	2.88995e-157
rsRNA-10117-n	NF2	-0.45713	35.5202	1.94645e-245
rsRNA-10117-n	NOTCH1	-0.372268	27.7192	6.02874e-157
rsRNA-10117-n	PECAM1	-0.49524	39.3958	3.49878e-294
rsRNA-10117-n	PRKCD	-0.494462	39.3138	4.0044e-293
rsRNA-10117-n	RPS6KB1	-0.329591	24.1257	1.91241e-121
rsRNA-10117-n	RPS6KB1	-0.335273	24.5937	7.41018e-126
rsRNA-10118-n	AR	-0.407487	30.8372	1.37855e-190
rsRNA-10118-n	DVL3	-0.39296	29.5327	3.2787e-176
rsRNA-10118-n	NFKB1	-0.312601	22.7432	8.36098e-109
rsRNA-10118-n	PIK3R1/2	-0.313736	22.8348	1.26862e-109
rsRNA-10119-n	CHEK1	-0.895303	138.898	0
rsRNA-10119-n	EGFR	-0.942025	194.02	0
rsRNA-10119-n	ERBB2	-0.927895	171.992	0
rsRNA-10119-n	ESR1	-0.972667	289.484	0
rsRNA-10119-n	GATA3	-0.849829	111.431	0
rsRNA-10119-n	MAPK14	-0.814293	96.9494	0
rsRNA-10119-n	MAPK9	-0.897338	140.511	0
rsRNA-10119-n	NRAS	-0.843311	108.443	0
rsRNA-10119-n	PEA15	-0.943737	197.221	0
rsRNA-10119-n	PRKCA	-0.319378	23.2916	9.50994e-114
rsRNA-10119-n	RB1	-0.972689	289.607	0
rsRNA-10119-n	RPS6KA1	-0.855108	113.984	0
rsRNA-10119-n	SMAD3	-0.904609	146.668	0
rsRNA-1011-n	AR	-0.306484	22.2516	1.88054e-104
rsRNA-1011-n	CCNE2	-0.860245	116.596	0
rsRNA-1011-n	COL6A1	-0.31495	22.9329	1.67116e-110
rsRNA-1011-n	EGFR	-0.833973	104.448	0
rsRNA-1011-n	ERBB2	-0.979057	332.348	0
rsRNA-1011-n	IRS1	-0.848844	110.968	0
rsRNA-1011-n	MAPK1	-0.887268	132.937	0
rsRNA-1011-n	SFRS1	-0.896521	139.858	0
rsRNA-1011-n	YBX1	-0.884464	130.997	0
rsRNA-10120-n	KDR	-0.314188	22.8713	5.97384e-110
rsRNA-10121-n	BCL2L11	-0.323398	23.6188	9.64424e-117
rsRNA-10121-n	CTNNA1	-0.313868	22.8455	1.01802e-109
rsRNA-10121-n	MAP2K1	-0.399223	30.0917	2.54812e-182
rsRNA-10121-n	NOTCH1	-0.300193	21.749	4.39707e-100
rsRNA-10121-n	SMAD3	-0.346428	25.5215	8.56081e-135
rsRNA-10122-n	BID	-0.382973	28.6511	9.72794e-167
rsRNA-10122-n	CDC2	-0.32822	24.0131	2.15105e-120
rsRNA-10122-n	COL6A1	-0.30518	22.1471	1.54552e-103
rsRNA-10122-n	NOTCH1	-0.310107	22.5424	5.12025e-107
rsRNA-10123-n	AKT1	-0.300976	21.8114	1.27415e-100
rsRNA-10123-n	CTNNA1	-0.32188	23.4951	1.31955e-115
rsRNA-10123-n	MAP2K1	-0.34364	25.2885	1.58835e-132
rsRNA-10124-n	AR	-0.34628	25.5091	1.13103e-134
rsRNA-10124-n	CTNNB1	-0.398663	30.0415	9.08183e-182
rsRNA-10124-n	HSPA1A	-0.814464	97.0098	0
rsRNA-10124-n	MAPK9	-0.858109	115.494	0
rsRNA-10124-n	MRE11A	-0.861201	117.097	0
rsRNA-10124-n	NOTCH1	-0.830352	102.98	0
rsRNA-10124-n	PEA15	-0.853579	113.232	0
rsRNA-10124-n	PIK3CA	-0.817141	97.9665	0
rsRNA-10124-n	STAT3	-0.86227	117.663	0
rsRNA-10124-n	TGM2	-0.82509	100.922	0
rsRNA-10124-n	YBX1	-0.850077	111.548	0
rsRNA-10125-n	MAPK14	-0.804165	93.4961	0
rsRNA-10125-n	MAPK14	-0.837554	105.942	0
rsRNA-10125-n	MAPK9	-0.836094	105.328	0
rsRNA-10125-n	MS4A1	-0.31313	22.7858	3.478e-109
rsRNA-10125-n	NRAS	-0.810788	95.7264	0
rsRNA-10125-n	NRAS	-0.834835	104.803	0
rsRNA-10125-n	PEA15	-0.818293	98.3838	0
rsRNA-10125-n	PEA15	-0.84473	109.079	0
rsRNA-10125-n	PECAM1	-0.353384	26.1063	1.48115e-140
rsRNA-10125-n	RB1	-0.859235	116.072	0
rsRNA-10125-n	RPS6KA1	-0.834581	104.698	0
rsRNA-10125-n	RPS6KA1	-0.83605	105.309	0
rsRNA-10125-n	SMAD3	-0.837233	105.807	0
rsRNA-10126-n	BIRC2	-0.378277	28.2407	2.13554e-162
rsRNA-10127-n	MAPK9	-0.314828	22.923	2.05227e-110
rsRNA-10128-n	ERRFI1	-0.327286	23.9366	1.11002e-119
rsRNA-10128-n	NF2	-0.378252	28.2386	2.2468e-162
rsRNA-10128-n	PRKCD	-0.360904	26.7441	5.97088e-147
rsRNA-10129-n	EEF2K	-0.516967	41.7367	0
rsRNA-10130-n	AKT1	-0.304251	22.0728	6.88008e-103
rsRNA-10130-n	AR	-0.425233	32.4691	3.79634e-209
rsRNA-10130-n	CTNNA1	-0.316978	23.097	5.54315e-112
rsRNA-10130-n	CTNNB1	-0.456034	35.4126	3.99608e-244
rsRNA-10130-n	GSK3A	-0.489673	38.8123	1.13586e-286
rsRNA-10130-n	MAPK9	-0.362097	26.8458	5.56716e-148
rsRNA-10130-n	PIK3CA	-0.380855	28.4657	9.01769e-165
rsRNA-10130-n	PRKCA	-0.362917	26.9158	1.08331e-148
rsRNA-10130-n	PRKCA	-0.389069	29.1878	1.75881e-172
rsRNA-10130-n	PRKCD	-0.363821	26.993	1.77568e-149
rsRNA-10130-n	SRC	-0.310218	22.5513	4.27089e-107
rsRNA-10131-n	BIRC2	-0.348074	25.6595	3.81701e-136
rsRNA-10131-n	PECAM1	-0.354688	26.2165	1.18612e-141
rsRNA-10132-n	CDH2	-0.46058	35.8601	1.33905e-249
rsRNA-10132-n	MAP2K1	-0.349219	25.7556	4.34279e-137
rsRNA-10132-n	MAPK9	-0.331405	24.2747	7.6473e-123
rsRNA-10132-n	NF2	-0.36376	26.9878	2.00355e-149
rsRNA-10133-n	PRKCD	-0.344557	25.3651	2.86218e-133
rsRNA-10133-n	RPS6KA1	-0.345462	25.4407	5.26036e-134
rsRNA-10134-n	AR	-0.359353	26.612	1.28692e-145
rsRNA-10134-n	BIRC2	-0.346329	25.5132	1.03138e-134
rsRNA-10134-n	CTNNA1	-0.309922	22.5275	6.93323e-107
rsRNA-10134-n	CTNNB1	-0.473387	37.1403	1.77315e-265
rsRNA-10134-n	FRAP1	-0.440293	33.8897	8.5011e-226
rsRNA-10134-n	MAPK9	-0.497877	39.6745	8.64565e-298
rsRNA-10134-n	MS4A1	-0.347327	25.5969	1.56825e-135
rsRNA-10134-n	MYC	-0.357957	26.4934	2.00716e-144
rsRNA-10134-n	NOTCH1	-0.544929	44.9136	0
rsRNA-10134-n	PECAM1	-0.305939	22.2078	4.54371e-104
rsRNA-10134-n	PRKCA	-0.408729	30.95	7.53105e-192
rsRNA-10134-n	PRKCD	-0.301087	21.8202	1.06837e-100
rsRNA-10134-n	SMAD1	-0.346282	25.5093	1.12645e-134
rsRNA-10135-n	ERRFI1	-0.303855	22.0411	1.29783e-102
rsRNA-10136-n	AR	-0.323509	23.6279	7.96065e-117
rsRNA-10136-n	BCL2L11	-0.833973	104.448	0
rsRNA-10136-n	CDH2	-0.424555	32.4059	2.03876e-208
rsRNA-10136-n	CLDN7	-0.887268	132.937	0
rsRNA-10136-n	ERBB2	-0.319674	23.3157	5.74937e-114
rsRNA-10136-n	MAP2K1	-0.355277	26.2663	3.77965e-142
rsRNA-10136-n	MAPK9	-0.896521	139.858	0
rsRNA-10136-n	NOTCH1	-0.343544	25.2805	1.89905e-132
rsRNA-10136-n	NRAS	-0.884464	130.997	0
rsRNA-10136-n	PEA15	-0.860245	116.596	0
rsRNA-10136-n	PECAM1	-0.333235	24.4254	2.90711e-124
rsRNA-10136-n	RB1	-0.979057	332.348	0
rsRNA-10136-n	SMAD3	-0.848844	110.968	0
rsRNA-10137-n	CDKN1B	-0.323886	23.6586	4.14809e-117
rsRNA-10137-n	DVL3	-0.358397	26.5308	8.4552e-145
rsRNA-10137-n	PRKCD	-0.330927	24.2354	1.78918e-122
rsRNA-10137-n	RPS6	-0.316191	23.0333	2.08594e-111
rsRNA-10138-n	MAP2K1	-0.33079	24.2242	2.28309e-122
rsRNA-10138-n	NFKB1	-0.308827	22.4395	4.16825e-106
rsRNA-10138-n	PECAM1	-0.323733	23.6461	5.4077e-117
rsRNA-1013-n	AKT1	-0.380155	28.4045	3.99472e-164
rsRNA-1013-n	FOXO3	-0.319244	23.2807	1.19506e-113
rsRNA-1013-n	HSPA1A	-0.365433	27.131	6.93873e-151
rsRNA-1013-n	ITGA2	-0.328555	24.0406	1.19247e-120
rsRNA-1013-n	KDR	-0.38369	28.714	2.08484e-167
rsRNA-1013-n	STAT3	-0.382441	28.6045	3.04212e-166
rsRNA-10140-n	CTNNA1	-0.330315	24.1851	5.31205e-122
rsRNA-10141-n	CTNNB1	-0.304194	22.0683	7.53382e-103
rsRNA-10142-n	BIRC2	-0.324539	23.7119	1.33877e-117
rsRNA-10142-n	MAPK9	-0.341324	25.0955	1.16841e-130
rsRNA-10142-n	PECAM1	-0.36204	26.8409	6.23699e-148
rsRNA-10143-n	CDH2	-0.311921	22.6884	2.57631e-108
rsRNA-10143-n	MAP2K1	-0.341219	25.0868	1.41732e-130
rsRNA-10143-n	NF2	-0.310485	22.5728	2.75286e-107
rsRNA-10145-n	BCL2L11	-0.884464	130.997	0
rsRNA-10145-n	CCNE1	-0.979057	332.348	0
rsRNA-10145-n	CHEK2	-0.833973	104.448	0
rsRNA-10145-n	CLDN7	-0.887268	132.937	0
rsRNA-10145-n	MET	-0.860245	116.596	0
rsRNA-10145-n	RPS6	-0.896521	139.858	0
rsRNA-10145-n	RPS6KB1	-0.848844	110.968	0
rsRNA-10146-n	MS4A1	-0.353633	26.1273	9.15086e-141
rsRNA-10146-n	PRKCA	-0.303004	21.9732	5.06337e-102
rsRNA-10146-n	PRKCD	-0.323657	23.6399	6.17265e-117
rsRNA-10147-n	AKT1	-0.45273	35.0896	3.3793e-240
rsRNA-10147-n	BIRC2	-0.486932	38.5272	5.04667e-283
rsRNA-10147-n	CDH2	-0.328456	24.0325	1.41955e-120
rsRNA-10147-n	CTNNA1	-0.456792	35.487	4.94795e-245
rsRNA-10147-n	CTNNB1	-0.402552	30.391	1.26998e-185
rsRNA-10147-n	DVL3	-0.353182	26.0892	2.18991e-140
rsRNA-10147-n	ITGA2	-0.376624	28.0969	6.91705e-161
rsRNA-10147-n	MAP2K1	-0.384782	28.8099	1.98108e-168
rsRNA-10147-n	MAPK9	-0.30623	22.2312	2.83734e-104
rsRNA-10147-n	NF2	-0.543943	44.7982	0
rsRNA-10147-n	PECAM1	-0.447973	34.6277	1.28334e-234
rsRNA-10148-n	AKT1	-0.32869	24.0516	9.40146e-121
rsRNA-10148-n	CCNB1	-0.896897	140.157	0
rsRNA-10148-n	CCNE1	-0.806619	94.3107	0
rsRNA-10148-n	EIF4G1	-0.864459	118.84	0
rsRNA-10148-n	PRKCD	-0.303462	22.0097	2.43663e-102
rsRNA-10149-n	CAV1	-0.303409	22.0055	2.64927e-102
rsRNA-10149-n	COL6A1	-0.335245	24.5914	7.80032e-126
rsRNA-10149-n	ITGA2	-0.329808	24.1434	1.30391e-121
rsRNA-10149-n	KDR	-0.529646	43.1529	0
rsRNA-10149-n	MAP2K1	-0.443572	34.2037	1.55006e-229
rsRNA-10149-n	MAPK9	-0.519904	42.0613	0
rsRNA-10149-n	MYC	-0.498178	39.7063	3.33779e-298
rsRNA-10149-n	NFKB1	-0.383099	28.6621	7.43165e-167
rsRNA-10149-n	PECAM1	-0.506098	40.5527	0
rsRNA-10149-n	PTEN	-0.310038	22.5368	5.73394e-107
rsRNA-10149-n	STAT5A	-0.505175	40.4534	0
rsRNA-1014-n	CDH3	-0.480491	37.8632	1.40014e-274
rsRNA-1014-n	COL6A1	-0.33294	24.4011	4.93082e-124
rsRNA-1014-n	EIF4EBP1	-0.433336	33.2293	5.31322e-218
rsRNA-1014-n	ITGA2	-0.321645	23.476	1.97475e-115
rsRNA-1014-n	MAPK9	-0.562544	47.0224	0
rsRNA-1014-n	NOTCH1	-0.312024	22.6967	2.17283e-108
rsRNA-1014-n	RPS6	-0.546115	45.0529	0
rsRNA-1014-n	STAT3	-0.327675	23.9685	5.60299e-120
rsRNA-10150-n	AR	-0.311081	22.6207	1.03169e-107
rsRNA-10150-n	CTNNB1	-0.329508	24.1188	2.21769e-121
rsRNA-10150-n	FOXM1	-0.838396	106.3	0
rsRNA-10150-n	MAP2K1	-0.854536	113.702	0
rsRNA-10150-n	PCNA	-0.849801	111.417	0
rsRNA-10150-n	PECAM1	-0.436134	33.4939	4.09566e-221
rsRNA-10150-n	PRKCD	-0.307151	22.305	6.38678e-105
rsRNA-10150-n	RPS6	-0.852478	112.697	0
rsRNA-10150-n	RPS6KB1	-0.822875	100.08	0
rsRNA-10151-n	BIRC2	-0.304908	22.1253	2.39473e-103
rsRNA-10151-n	ERBB2	-0.332784	24.3883	6.51791e-124
rsRNA-10152-n	PRKCD	-0.354598	26.2088	1.41355e-141
rsRNA-10153-n	AKT1	-0.355015	26.2441	6.29032e-142
rsRNA-10155-n	CTNNA1	-0.334774	24.5525	1.82476e-125
rsRNA-10157-n	AR	-0.358378	26.5292	8.78031e-145
rsRNA-10157-n	CDC2	-0.842142	107.925	0
rsRNA-10157-n	CTNNB1	-0.306559	22.2575	1.66778e-104
rsRNA-10157-n	EGFR	-0.963501	248.73	0
rsRNA-10157-n	FN1	-0.965056	254.515	0
rsRNA-10157-n	GAPDH	-0.873235	123.842	0
rsRNA-10157-n	MAPK1	-0.84759	110.385	0
rsRNA-10157-n	MAPK9	-0.804477	93.5991	0
rsRNA-10157-n	PARK7	-0.900659	143.244	0
rsRNA-10157-n	PKC	-0.952517	216.192	0
rsRNA-10157-n	RPS6KA1	-0.804159	93.4943	0
rsRNA-10157-n	SMAD3	-0.864749	118.999	0
rsRNA-10157-n	SRC	-0.916276	158.09	0
rsRNA-10157-n	XRCC1	-0.935015	182.223	0
rsRNA-10157-n	YWHAE	-0.802911	93.0852	0
rsRNA-10158-n	BIRC2	-0.370987	27.6086	8.45131e-156
rsRNA-10158-n	CDKN1B	-0.86626	119.83	0
rsRNA-10158-n	GSK3A	-0.802336	92.898	0
rsRNA-10158-n	MAPK14	-0.838912	106.521	0
rsRNA-10158-n	MRE11A	-0.866465	119.943	0
rsRNA-10158-n	NOTCH1	-0.835699	105.163	0
rsRNA-10158-n	PECAM1	-0.313204	22.7918	3.07373e-109
rsRNA-10159-n	CDH2	-0.413544	31.3893	8.52474e-197
rsRNA-10159-n	MAP2K1	-0.350769	25.8859	2.25694e-138
rsRNA-10159-n	MAPK9	-0.429421	32.8607	1.08165e-213
rsRNA-10159-n	NF2	-0.400973	30.2488	4.7353e-184
rsRNA-10159-n	PRKCD	-0.302397	21.9247	1.33218e-101
rsRNA-10159-n	SMAD1	-0.302546	21.9366	1.0518e-101
rsRNA-1015-n	AKT1	-0.542517	44.6316	0
rsRNA-1015-n	BCL2L11	-0.414484	31.4755	9.0086e-198
rsRNA-1015-n	CDH3	-0.546632	45.1137	0
rsRNA-1015-n	CTNNA1	-0.31424	22.8754	5.48119e-110
rsRNA-1015-n	EEF2K	-0.433545	33.2489	3.12282e-218
rsRNA-1015-n	EIF4EBP1	-0.314393	22.8879	4.24036e-110
rsRNA-1015-n	GSK3A	-0.447202	34.5532	1.00893e-233
rsRNA-1015-n	ITGA2	-0.528916	43.0703	0
rsRNA-1015-n	MAP2K1	-0.406254	30.7254	2.44198e-189
rsRNA-1015-n	MAPK14	-0.438739	33.7416	4.85658e-224
rsRNA-1015-n	NOTCH1	-0.579161	49.0976	0
rsRNA-1015-n	PIK3R1/2	-0.331901	24.3156	3.15813e-123
rsRNA-10160-n	CTNNB1	-0.429806	32.8968	4.1017e-214
rsRNA-10162-n	BIRC2	-0.353335	26.1021	1.62962e-140
rsRNA-10163-n	AKT1	-0.343931	25.3128	9.22169e-133
rsRNA-10163-n	AR	-0.390803	29.3412	3.89021e-174
rsRNA-10163-n	CTNNA1	-0.390442	29.3092	8.62421e-174
rsRNA-10163-n	CTNNB1	-0.380151	28.4042	4.03205e-164
rsRNA-10163-n	MAPK9	-0.462848	36.0846	2.317e-252
rsRNA-10163-n	MS4A1	-0.458557	35.6605	3.74617e-247
rsRNA-10163-n	MYC	-0.353596	26.1242	9.83318e-141
rsRNA-10164-n	BAD	-0.939647	189.795	0
rsRNA-10164-n	BAK1	-0.890087	134.958	0
rsRNA-10164-n	BIRC2	-0.942652	195.177	0
rsRNA-10164-n	CHEK1	-0.808022	94.7824	0
rsRNA-10164-n	MAPK14	-0.887327	132.979	0
rsRNA-10164-n	MAPK9	-0.939464	189.48	0
rsRNA-10164-n	PEA15	-0.820996	99.3773	0
rsRNA-10164-n	PEA15	-0.845854	109.588	0
rsRNA-10164-n	PECAM1	-0.353243	26.0944	1.9467e-140
rsRNA-10164-n	PIK3CA	-0.841056	107.449	0
rsRNA-10164-n	PKC	-0.879155	127.498	0
rsRNA-10164-n	RPS6KA1	-0.872055	123.142	0
rsRNA-10164-n	SMAD3	-0.879306	127.594	0
rsRNA-10164-n	SRC	-0.941062	192.28	0
rsRNA-10164-n	STAT3	-0.856482	114.67	0
rsRNA-10164-n	STMN1	-0.840135	107.048	0
rsRNA-10164-n	WWTR1	-0.863352	118.242	0
rsRNA-10164-n	YAP1	-0.94765	205.1	0
rsRNA-10164-n	YBX1	-0.932236	178.044	0
rsRNA-10165-n	BIRC2	-0.31857	23.226	3.7563e-113
rsRNA-10166-n	CDH2	-0.406233	30.7235	2.56744e-189
rsRNA-10166-n	MAP2K1	-0.362463	26.877	2.68567e-148
rsRNA-10166-n	MAPK9	-0.327977	23.9932	3.29804e-120
rsRNA-10166-n	NF2	-0.337774	24.8007	7.90793e-128
rsRNA-10168-n	AKT1	-0.509147	40.8821	0
rsRNA-10168-n	BIRC2	-0.414528	31.4794	8.1269e-198
rsRNA-10168-n	CDH2	-0.360312	26.6936	1.93299e-146
rsRNA-10168-n	CTNNA1	-0.305482	22.1713	9.4961e-104
rsRNA-10168-n	CTNNB1	-0.327087	23.9203	1.57318e-119
rsRNA-10168-n	GATA3	-0.328726	24.0547	8.81286e-121
rsRNA-10168-n	MAP2K1	-0.428318	32.7574	1.72507e-212
rsRNA-10168-n	MAPK9	-0.509631	40.9346	0
rsRNA-10168-n	NF2	-0.341069	25.0743	1.871e-130
rsRNA-10168-n	PECAM1	-0.534328	43.6859	0
rsRNA-10168-n	PRKCA	-0.569181	47.8408	0
rsRNA-10168-n	PRKCD	-0.322032	23.5075	1.01634e-115
rsRNA-10168-n	PRKCD	-0.444785	34.3202	6.26996e-231
rsRNA-10168-n	SMAD1	-0.511885	41.1798	0
rsRNA-10169-n	IGFBP2	-0.31951	23.3023	7.60449e-114
rsRNA-1016-n	AKT1	-0.367782	27.3326	5.9487e-153
rsRNA-1016-n	CDH2	-0.495016	39.3722	7.06626e-294
rsRNA-1016-n	CTNNA1	-0.381812	28.5494	1.17074e-165
rsRNA-1016-n	CTNNB1	-0.389121	29.1924	1.56987e-172
rsRNA-1016-n	DVL3	-0.434208	33.3116	5.73446e-219
rsRNA-1016-n	MAP2K1	-0.470251	36.8241	1.58305e-261
rsRNA-1016-n	MS4A1	-0.349752	25.8004	1.57412e-137
rsRNA-1016-n	NF2	-0.40343	30.4701	1.68831e-186
rsRNA-1016-n	NFKB1	-0.485082	38.3357	1.40138e-280
rsRNA-1016-n	PECAM1	-0.61322	53.6501	0
rsRNA-1016-n	PIK3R1/2	-0.442853	34.1347	1.03317e-228
rsRNA-10170-n	MAPK9	-0.35896	26.5786	2.79034e-145
rsRNA-10170-n	PRKCD	-0.335894	24.6451	2.40907e-126
rsRNA-10171-n	EIF4EBP1	-0.306922	22.2866	9.25235e-105
rsRNA-10171-n	EIF4EBP1	-0.368759	27.4166	8.12699e-154
rsRNA-10171-n	EIF4EBP1	-0.37185	27.6831	1.42867e-156
rsRNA-10171-n	SMAD1	-0.304205	22.0691	7.40378e-103
rsRNA-10172-n	AKT1	-0.311375	22.6444	6.35478e-108
rsRNA-10172-n	CDH1	-0.930726	175.877	0
rsRNA-10172-n	EGFR	-0.818093	98.311	0
rsRNA-10172-n	ERBB2	-0.839772	106.891	0
rsRNA-10172-n	ERBB2	-0.929755	174.518	0
rsRNA-10172-n	ESR1	-0.928641	172.993	0
rsRNA-10172-n	GATA3	-0.831012	103.244	0
rsRNA-10172-n	IRS1	-0.846368	109.822	0
rsRNA-10172-n	PDCD4	-0.801787	92.7199	0
rsRNA-10173-n	CTNNA1	-0.313557	22.8203	1.70996e-109
rsRNA-10173-n	CTNNB1	-0.308155	22.3855	1.24797e-105
rsRNA-10173-n	MAP2K1	-0.530688	43.271	0
rsRNA-10173-n	MAPK9	-0.360027	26.6694	3.39399e-146
rsRNA-10173-n	NF2	-0.493478	39.2104	8.63316e-292
rsRNA-10173-n	NFKB1	-0.462005	36.0011	2.4756e-251
rsRNA-10173-n	PECAM1	-0.349817	25.8058	1.39153e-137
rsRNA-10173-n	RPS6KA1	-0.327397	23.9457	9.13051e-120
rsRNA-10174-n	ACVRL1	-0.916751	158.603	0
rsRNA-10174-n	AKT1S1	-0.874013	124.308	0
rsRNA-10174-n	EGFR	-0.967565	264.693	0
rsRNA-10174-n	EIF4EBP1	-0.340847	25.0559	2.81515e-130
rsRNA-10174-n	FN1	-0.886964	132.724	0
rsRNA-10174-n	GAPDH	-0.806701	94.3379	0
rsRNA-10174-n	GSK3A	-0.827064	101.684	0
rsRNA-10174-n	KIT	-0.946817	203.353	0
rsRNA-10174-n	LCK	-0.906156	148.065	0
rsRNA-10174-n	MAPK1	-0.924309	167.375	0
rsRNA-10174-n	MRE11A	-0.803639	93.3236	0
rsRNA-10174-n	NOTCH1	-0.918723	160.778	0
rsRNA-10174-n	PARK7	-0.927843	171.922	0
rsRNA-10174-n	PRKCD	-0.320553	23.3871	1.28289e-114
rsRNA-10174-n	SFRS1	-0.881743	129.175	0
rsRNA-10174-n	VHL	-0.94434	198.383	0
rsRNA-10174-n	YBX1	-0.951347	213.379	0
rsRNA-10174-n	YWHAE	-0.894759	138.474	0
rsRNA-10176-n	AKT1	-0.870123	122.015	0
rsRNA-10176-n	AKT1	-0.960989	240.116	0
rsRNA-10176-n	BID	-0.547307	45.1933	0
rsRNA-10176-n	CAV1	-0.558705	46.5552	0
rsRNA-10176-n	CDKN1B	-0.801162	92.518	0
rsRNA-10176-n	CDKN1B	-0.893695	137.654	0
rsRNA-10176-n	EEF2K	-0.35492	26.2361	7.56275e-142
rsRNA-10176-n	ESR1	-0.940146	190.661	0
rsRNA-10176-n	FOXO3	-0.624073	55.1967	0
rsRNA-10176-n	GSK3A	-0.865077	119.178	0
rsRNA-10176-n	HSPA1A	-0.403467	30.4735	1.54774e-186
rsRNA-10176-n	IGFBP2	-0.36034	26.696	1.82738e-146
rsRNA-10176-n	MAPK1	-0.829404	102.603	0
rsRNA-10176-n	MAPK14	-0.835198	104.954	0
rsRNA-10176-n	MRE11A	-0.319862	23.3309	4.17646e-114
rsRNA-10176-n	MS4A1	-0.337329	24.7639	1.7776e-127
rsRNA-10176-n	NOTCH1	-0.308011	22.374	1.57704e-105
rsRNA-10176-n	PEA15	-0.831131	103.292	0
rsRNA-10176-n	PGR	-0.990824	506.611	0
rsRNA-10176-n	PIK3CA	-0.898387	141.361	0
rsRNA-10176-n	PIK3R1/2	-0.927557	171.542	0
rsRNA-10176-n	PRKAA1	-0.354237	26.1784	2.84275e-141
rsRNA-10176-n	PRKAA1	-0.989682	477.361	0
rsRNA-10176-n	PRKCA	-0.915333	157.084	0
rsRNA-10176-n	PRKCA	-0.94484	199.36	0
rsRNA-10176-n	RPS6	-0.856037	114.448	0
rsRNA-10176-n	RPS6	-0.900654	143.239	0
rsRNA-10176-n	STAT3	-0.843308	108.442	0
rsRNA-10176-n	STAT5A	-0.843239	108.411	0
rsRNA-10176-n	STMN1	-0.472768	37.0777	1.07737e-264
rsRNA-10176-n	STMN1	-0.843356	108.463	0
rsRNA-10176-n	TGM2	-0.873494	123.997	0
rsRNA-10176-n	TSC2	-0.93116	176.492	0
rsRNA-10176-n	WWTR1	-0.918174	160.165	0
rsRNA-10176-n	XRCC5	-0.842888	108.255	0
rsRNA-10176-n	YBX1	-0.945496	200.661	0
rsRNA-10177-n	EIF4E	-0.304522	22.0944	4.45519e-103
rsRNA-10177-n	ESR1	-0.384717	28.8042	2.27934e-168
rsRNA-10177-n	PECAM1	-0.357415	26.4474	5.82132e-144
rsRNA-10178-n	AKT1	-0.372054	27.7008	9.37521e-157
rsRNA-10178-n	BAX	-0.91928	161.406	0
rsRNA-10178-n	BCL2L1	-0.434769	33.3647	1.36276e-219
rsRNA-10178-n	BIRC2	-0.313799	22.8399	1.14152e-109
rsRNA-10178-n	C12ORF5	-0.907095	148.929	0
rsRNA-10178-n	COL6A1	-0.879592	127.777	0
rsRNA-10178-n	MAP2K1	-0.381835	28.5514	1.11303e-165
rsRNA-10178-n	MAPK1	-0.908055	149.825	0
rsRNA-10178-n	PEA15	-0.893348	137.39	0
rsRNA-10178-n	PRKAA1	-0.845756	109.543	0
rsRNA-10178-n	PRKCA	-0.394645	29.6826	7.67091e-178
rsRNA-10178-n	PRKCD	-0.335046	24.5749	1.11712e-125
rsRNA-10178-n	RPS6	-0.870917	122.475	0
rsRNA-10178-n	RPS6	-0.937186	185.671	0
rsRNA-10178-n	SRC	-0.348276	25.6764	2.606e-136
rsRNA-10178-n	SRC	-0.355608	26.2943	1.98516e-142
rsRNA-10178-n	STAT5A	-0.931272	176.653	0
rsRNA-10178-n	TP53BP1	-0.875793	125.392	0
rsRNA-10178-n	TSC1	-0.81863	98.5065	0
rsRNA-10178-n	XRCC5	-0.826761	101.566	0
rsRNA-10179-n	ACACA	-0.824422	100.666	0
rsRNA-10179-n	ANXA7	-0.907327	149.144	0
rsRNA-10179-n	BCL2L11	-0.820969	99.3674	0
rsRNA-10179-n	BRCA2	-0.842991	108.301	0
rsRNA-10179-n	CCNE1	-0.846391	109.833	0
rsRNA-10179-n	CLDN7	-0.944237	198.182	0
rsRNA-10179-n	CTNNA1	-0.329892	24.1504	1.12273e-121
rsRNA-10179-n	CTNNA1	-0.338109	24.8284	4.29241e-128
rsRNA-10179-n	CTNNB1	-0.315177	22.9512	1.14334e-110
rsRNA-10179-n	CTNNB1	-0.391303	29.3856	1.28841e-174
rsRNA-10179-n	EIF4E	-0.915613	157.381	0
rsRNA-10179-n	EIF4EBP1	-0.850413	111.707	0
rsRNA-10179-n	GSK3A	-0.323817	23.653	4.67696e-117
rsRNA-10179-n	MAP2K1	-0.868233	120.934	0
rsRNA-10179-n	MAPK9	-0.342338	25.18	1.78664e-131
rsRNA-10179-n	PECAM1	-0.40801	30.8847	4.05499e-191
rsRNA-10179-n	RPS6	-0.936706	184.894	0
rsRNA-10179-n	RPS6KB1	-0.987891	440.044	0
rsRNA-1017-n	BIRC2	-0.338838	24.8889	1.13132e-128
rsRNA-1017-n	CDH2	-0.366863	27.2536	3.85018e-152
rsRNA-10180-n	PRKCD	-0.311694	22.6701	3.75251e-108
rsRNA-10181-n	PRKAA1	-0.33637	24.6844	1.01742e-126
rsRNA-10182-n	MAPK9	-0.386534	28.964	4.45436e-170
rsRNA-10182-n	MRE11A	-0.426324	32.5709	2.52057e-210
rsRNA-10182-n	MS4A1	-0.451078	34.9287	2.99908e-238
rsRNA-10182-n	NF2	-0.316148	23.0298	2.24204e-111
rsRNA-10182-n	SMAD3	-0.325728	23.8091	1.69001e-118
rsRNA-10183-n	AKT1	-0.311425	22.6484	5.85075e-108
rsRNA-10183-n	ASNS	-0.805168	93.8274	0
rsRNA-10183-n	CDH2	-0.344867	25.3909	1.60495e-133
rsRNA-10183-n	DVL3	-0.385227	28.849	7.56799e-169
rsRNA-10183-n	FOXO3	-0.49226	39.0827	3.81721e-290
rsRNA-10183-n	MS4A1	-0.395525	29.7611	1.06961e-178
rsRNA-10183-n	NFKB1	-0.316797	23.0823	7.52761e-112
rsRNA-10184-n	NOTCH1	-0.406745	30.7699	7.78116e-190
rsRNA-10184-n	PIK3R1/2	-0.388144	29.106	1.33368e-171
rsRNA-10185-n	CAV1	-0.351504	25.9477	5.52776e-139
rsRNA-10185-n	NOTCH1	-0.330848	24.2289	2.06056e-122
rsRNA-10185-n	PRKCA	-0.315667	22.9908	5.03457e-111
rsRNA-10187-n	KDR	-0.440124	33.8736	1.31974e-225
rsRNA-10188-n	CCNE1	-0.309278	22.4757	1.99247e-106
rsRNA-10188-n	CDC2	-0.38115	28.4915	4.80276e-165
rsRNA-1018-n	CCNE2	-0.314855	22.9252	1.96124e-110
rsRNA-1018-n	CCNE2	-0.344485	25.359	3.27875e-133
rsRNA-1018-n	CDC2	-0.317302	23.1232	3.20892e-112
rsRNA-1018-n	CDKN1B	-0.361638	26.8066	1.39049e-147
rsRNA-1018-n	GATA3	-0.302131	21.9034	2.03727e-101
rsRNA-1018-n	LCK	-0.312249	22.7148	1.49924e-108
rsRNA-1018-n	NOTCH1	-0.345028	25.4044	1.18656e-133
rsRNA-10190-n	AKT1	-0.320651	23.3951	1.08518e-114
rsRNA-10190-n	CTNNA1	-0.325343	23.7776	3.30598e-118
rsRNA-10190-n	CTNNB1	-0.353384	26.1063	1.48076e-140
rsRNA-10192-n	BIRC2	-0.328095	24.0029	2.67782e-120
rsRNA-10192-n	ERBB2	-0.349589	25.7867	2.14776e-137
rsRNA-10192-n	MAP2K1	-0.398082	29.9895	3.38294e-181
rsRNA-10192-n	MAPK9	-0.315586	22.9843	5.75933e-111
rsRNA-10192-n	PECAM1	-0.416514	31.6619	6.88794e-200
rsRNA-10194-n	ERRFI1	-0.321213	23.4408	4.1449e-115
rsRNA-10195-n	CDH2	-0.353759	26.1379	7.18053e-141
rsRNA-10196-n	NF2	-0.331541	24.2859	5.99987e-123
rsRNA-10197-n	PRKCD	-0.428509	32.7752	1.06946e-212
rsRNA-10198-n	AKT1S1	-0.863821	118.495	0
rsRNA-10198-n	BID	-0.80536	93.8911	0
rsRNA-10198-n	EEF2K	-0.837117	105.758	0
rsRNA-10198-n	MAPK14	-0.871056	122.556	0
rsRNA-10198-n	PXN	-0.83843	106.315	0
rsRNA-10198-n	RPS6KA1	-0.84675	109.998	0
rsRNA-10199-n	AKT1	-0.47446	37.2488	7.72142e-267
rsRNA-10199-n	BIRC2	-0.312016	22.696	2.20452e-108
rsRNA-10199-n	CTNNA1	-0.548261	45.3058	0
rsRNA-10199-n	CTNNB1	-0.542282	44.6043	0
rsRNA-10199-n	ERBB2	-0.490191	38.8662	2.30614e-287
rsRNA-10199-n	ERRFI1	-0.325214	23.7671	4.138e-118
rsRNA-10199-n	FRAP1	-0.365985	27.1783	2.27416e-151
rsRNA-10199-n	MAP2K1	-0.355973	26.3252	9.73631e-143
rsRNA-10199-n	MAPK9	-0.378005	28.217	3.78568e-162
rsRNA-10199-n	NF2	-0.3131	22.7834	3.65643e-109
rsRNA-10199-n	NFKB1	-0.45327	35.1423	7.75982e-241
rsRNA-10199-n	PECAM1	-0.334008	24.4892	7.25299e-125
rsRNA-10199-n	PTEN	-0.474274	37.23	1.32975e-266
rsRNA-1019-n	AKT1	-0.308612	22.4222	5.92075e-106
rsRNA-1019-n	BCL2	-0.394708	29.6882	6.67063e-178
rsRNA-1019-n	BIRC2	-0.345118	25.412	1.00121e-133
rsRNA-1019-n	CTNNA1	-0.378659	28.274	9.51937e-163
rsRNA-1019-n	CTNNB1	-0.476474	37.4533	2.0873e-269
rsRNA-1019-n	DVL3	-0.526907	42.8437	0
rsRNA-1019-n	EIF4EBP1	-0.463398	36.1392	4.91622e-253
rsRNA-1019-n	ERBB2	-0.325237	23.7689	3.97783e-118
rsRNA-1019-n	NFKB1	-0.518556	41.9121	0
rsRNA-1019-n	PDK1	-0.399527	30.119	1.27809e-182
rsRNA-1019-n	PIK3CA	-0.301151	21.8253	9.65813e-101
rsRNA-1019-n	PRKCD	-0.521397	42.2271	0
rsRNA-1019-n	PTEN	-0.321227	23.4419	4.04611e-115
rsRNA-1019-n	PTEN	-0.446015	34.4387	2.38854e-232
rsRNA-101-n	BAD	-0.853526	113.206	0
rsRNA-101-n	MAPK9	-0.30986	22.5225	7.68511e-107
rsRNA-101-n	RB1	-0.843745	108.636	0
rsRNA-101-n	SMAD3	-0.819523	98.8332	0
rsRNA-101-n	VHL	-0.843536	108.543	0
rsRNA-10201-n	BAK1	-0.822931	100.101	0
rsRNA-10201-n	BIRC2	-0.860902	116.94	0
rsRNA-10201-n	CDH1	-0.927808	171.875	0
rsRNA-10201-n	CHEK1	-0.823556	100.337	0
rsRNA-10201-n	EGFR	-0.918936	161.018	0
rsRNA-10201-n	ERBB2	-0.822215	99.8321	0
rsRNA-10201-n	ERBB2	-0.939741	189.959	0
rsRNA-10201-n	ESR1	-0.813351	96.6176	0
rsRNA-10201-n	GATA3	-0.899747	142.481	0
rsRNA-10201-n	IRS1	-0.818535	98.4718	0
rsRNA-10201-n	NF2	-0.340264	25.0074	8.25082e-130
rsRNA-10201-n	PDCD4	-0.872346	123.313	0
rsRNA-10202-n	AKT1	-0.347202	25.5864	1.986e-135
rsRNA-10202-n	AKT1S1	-0.874013	124.308	0
rsRNA-10202-n	CDH3	-0.302765	21.9541	7.41461e-102
rsRNA-10202-n	EEF2K	-0.441135	33.9702	9.39729e-227
rsRNA-10202-n	EIF4E	-0.906156	148.065	0
rsRNA-10202-n	EIF4EBP1	-0.329	24.0771	5.43467e-121
rsRNA-10202-n	EIF4EBP1	-0.827064	101.684	0
rsRNA-10202-n	HSPA1A	-0.803639	93.3236	0
rsRNA-10202-n	MAPK1	-0.916751	158.603	0
rsRNA-10202-n	MAPK9	-0.927843	171.922	0
rsRNA-10202-n	PKC	-0.924309	167.375	0
rsRNA-10202-n	PRKAA1	-0.894759	138.474	0
rsRNA-10202-n	PRKCA	-0.469439	36.7424	1.64747e-260
rsRNA-10202-n	PRKCD	-0.405733	30.6782	8.20515e-189
rsRNA-10202-n	RPS6	-0.946817	203.353	0
rsRNA-10202-n	RPS6KA1	-0.967565	264.693	0
rsRNA-10202-n	SFRS1	-0.881743	129.175	0
rsRNA-10202-n	SMAD3	-0.886964	132.724	0
rsRNA-10202-n	SRC	-0.806701	94.3379	0
rsRNA-10202-n	VHL	-0.94434	198.383	0
rsRNA-10202-n	YBX1	-0.918723	160.778	0
rsRNA-10202-n	YBX1	-0.951347	213.379	0
rsRNA-10204-n	MAPK14	-0.819358	98.7727	0
rsRNA-10204-n	MAPK9	-0.808807	95.0484	0
rsRNA-10204-n	NRAS	-0.824561	100.719	0
rsRNA-10205-n	AKT1	-0.369529	27.4829	1.68584e-154
rsRNA-10205-n	AKT1	-0.502958	40.2155	7.88351e-305
rsRNA-10205-n	CDH2	-0.438566	33.7251	7.60862e-224
rsRNA-10205-n	CDH3	-0.309054	22.4577	2.87653e-106
rsRNA-10205-n	ERBB3	-0.3121	22.7029	1.91599e-108
rsRNA-10205-n	FOXO3	-0.348485	25.6939	1.75283e-136
rsRNA-10205-n	MS4A1	-0.500066	39.9069	8.28625e-301
rsRNA-10205-n	PRKCA	-0.437656	33.6385	8.05393e-223
rsRNA-10206-n	AR	-0.354033	26.1611	4.22482e-141
rsRNA-10206-n	BAK1	-0.838912	106.521	0
rsRNA-10206-n	CTNNA1	-0.319504	23.3018	7.6805e-114
rsRNA-10206-n	PEA15	-0.866465	119.943	0
rsRNA-10206-n	RB1	-0.835699	105.163	0
rsRNA-10206-n	RPS6KA1	-0.802336	92.898	0
rsRNA-10206-n	SMAD3	-0.86626	119.83	0
rsRNA-10207-n	BIRC2	-0.309752	22.5138	9.16963e-107
rsRNA-10207-n	CTNNB1	-0.311263	22.6354	7.64172e-108
rsRNA-10207-n	MAPK9	-0.307409	22.3257	4.20053e-105
rsRNA-10207-n	PECAM1	-0.410853	31.1434	5.06903e-194
rsRNA-10208-n	MAP2K1	-0.362131	26.8487	5.20424e-148
rsRNA-10209-n	CDH2	-0.324027	23.6701	3.24808e-117
rsRNA-10209-n	NF2	-0.301142	21.8246	9.79336e-101
rsRNA-10209-n	NFKB1	-0.323951	23.6639	3.70698e-117
rsRNA-10209-n	RPS6KA1	-0.362504	26.8805	2.47206e-148
rsRNA-1020-n	AKT1	-0.552506	45.8099	0
rsRNA-1020-n	AR	-0.566801	47.5458	0
rsRNA-1020-n	BIRC2	-0.406714	30.7671	8.37301e-190
rsRNA-1020-n	CDH2	-0.336049	24.6579	1.81824e-126
rsRNA-1020-n	CTNNA1	-0.356179	26.3426	6.52101e-143
rsRNA-1020-n	CTNNB1	-0.460782	35.88	7.61764e-250
rsRNA-1020-n	MAP2K1	-0.300194	21.7491	4.38967e-100
rsRNA-1020-n	MAPK9	-0.343928	25.3126	9.26821e-133
rsRNA-1020-n	MRE11A	-0.432232	33.1251	8.84212e-217
rsRNA-1020-n	MS4A1	-0.463108	36.1104	1.11387e-252
rsRNA-1020-n	NF2	-0.558467	46.5264	0
rsRNA-1020-n	PECAM1	-0.54092	44.4458	0
rsRNA-1020-n	PRKCD	-0.472409	37.0414	3.05837e-264
rsRNA-10210-n	AKT1	-0.479005	37.7113	1.16774e-272
rsRNA-10210-n	AR	-0.561409	46.8839	0
rsRNA-10210-n	BIRC2	-0.302587	21.9399	9.84043e-102
rsRNA-10210-n	CDH2	-0.568149	47.7127	0
rsRNA-10210-n	CTNNA1	-0.391783	29.4281	4.46111e-175
rsRNA-10210-n	CTNNB1	-0.50338	40.2607	2.02515e-305
rsRNA-10210-n	ERRFI1	-0.364665	27.0652	3.25819e-150
rsRNA-10210-n	GSK3A	-0.301162	21.8262	9.48115e-101
rsRNA-10210-n	MAP2K1	-0.367793	27.3335	5.82143e-153
rsRNA-10210-n	MAPK9	-0.316969	23.0962	5.63085e-112
rsRNA-10210-n	NF2	-0.368253	27.3731	2.28205e-153
rsRNA-10210-n	PECAM1	-0.447789	34.6099	2.09762e-234
rsRNA-10210-n	PRKCD	-0.386956	29.0013	1.77659e-170
rsRNA-10210-n	SMAD1	-0.49547	39.4201	1.69754e-294
rsRNA-10211-n	PRKCD	-0.304107	22.0613	8.66534e-103
rsRNA-10212-n	ACACA	-0.403254	30.4542	2.53242e-186
rsRNA-10212-n	AKT1	-0.571227	48.0959	0
rsRNA-10212-n	AR	-0.390371	29.3029	1.00798e-173
rsRNA-10212-n	BIRC2	-0.805491	93.9346	0
rsRNA-10212-n	CDH1	-0.810165	95.5121	0
rsRNA-10212-n	CDH2	-0.451771	34.9962	4.58197e-239
rsRNA-10212-n	CHEK1	-0.822409	99.905	0
rsRNA-10212-n	CTNNA1	-0.487888	38.6264	2.72512e-284
rsRNA-10212-n	CTNNB1	-0.804438	93.5861	0
rsRNA-10212-n	MAPK9	-0.306479	22.2511	1.89618e-104
rsRNA-10212-n	NFKB1	-0.349323	25.7643	3.56349e-137
rsRNA-10212-n	PRKCA	-0.350444	25.8586	4.19971e-138
rsRNA-10212-n	PRKCD	-0.511399	41.1269	0
rsRNA-10212-n	PRKCD	-0.556705	46.3136	0
rsRNA-10212-n	RPS6KA1	-0.495994	39.4753	3.277e-295
rsRNA-10212-n	RPS6KB1	-0.37196	27.6926	1.13867e-156
rsRNA-10212-n	SMAD1	-0.316456	23.0546	1.33749e-111
rsRNA-10213-n	PRKCD	-0.373756	27.848	2.76035e-158
rsRNA-10213-n	RPS6	-0.314336	22.8833	4.66427e-110
rsRNA-10213-n	STAT5A	-0.318092	23.1873	8.43899e-113
rsRNA-10216-n	AKT1	-0.355954	26.3236	1.01179e-142
rsRNA-10216-n	AR	-0.317173	23.1127	3.99457e-112
rsRNA-10216-n	CTNNA1	-0.413122	31.3507	2.32742e-196
rsRNA-10217-n	BIRC2	-0.429001	32.8214	3.10406e-213
rsRNA-10217-n	CDH2	-0.522523	42.3525	0
rsRNA-10217-n	CTNNB1	-0.329582	24.1249	1.94585e-121
rsRNA-10217-n	MAP2K1	-0.387243	29.0265	9.52327e-171
rsRNA-10217-n	MAPK9	-0.311987	22.6937	2.31301e-108
rsRNA-10217-n	NF2	-0.347564	25.6167	1.00257e-135
rsRNA-10217-n	PECAM1	-0.41502	31.5245	2.50078e-198
rsRNA-10217-n	PRKCD	-0.347704	25.6284	7.7018e-136
rsRNA-10219-n	SMAD1	-0.353673	26.1307	8.47429e-141
rsRNA-1021-n	CCNE2	-0.423346	32.2934	4.04476e-207
rsRNA-1021-n	CDC2	-0.422014	32.1698	1.07181e-205
rsRNA-1021-n	EEF2K	-0.316969	23.0962	5.63293e-112
rsRNA-1021-n	EIF4EBP1	-0.52392	42.5086	0
rsRNA-1021-n	GATA3	-0.551097	45.642	0
rsRNA-1021-n	MYC	-0.534267	43.6789	0
rsRNA-1021-n	PECAM1	-0.472754	37.0762	1.12318e-264
rsRNA-1021-n	PIK3CA	-0.468417	36.6399	3.10156e-259
rsRNA-1021-n	SMAD1	-0.309576	22.4996	1.22408e-106
rsRNA-1021-n	SMAD1	-0.409438	31.0145	1.42496e-192
rsRNA-1021-n	YBX1	-0.310292	22.5572	3.78223e-107
rsRNA-1021-n	YWHAE	-0.387267	29.0287	9.031e-171
rsRNA-10221-n	CDH3	-0.31498	22.9353	1.59024e-110
rsRNA-10221-n	LCK	-0.306353	22.241	2.32691e-104
rsRNA-10223-n	AKT1	-0.31756	23.1441	2.07706e-112
rsRNA-10223-n	AKT1S1	-0.887268	132.937	0
rsRNA-10223-n	CTNNA1	-0.37844	28.2549	1.51298e-162
rsRNA-10223-n	CTNNB1	-0.449035	34.7305	7.42457e-236
rsRNA-10223-n	EGFR	-0.979057	332.348	0
rsRNA-10223-n	ERBB2	-0.860245	116.596	0
rsRNA-10223-n	ERBB2	-0.884464	130.997	0
rsRNA-10223-n	ESR1	-0.848844	110.968	0
rsRNA-10223-n	GATA3	-0.896521	139.858	0
rsRNA-10223-n	GSK3A	-0.33866	24.8741	1.56797e-128
rsRNA-10223-n	PDCD4	-0.833973	104.448	0
rsRNA-10223-n	PIK3R1/2	-0.318948	23.2567	1.97881e-113
rsRNA-10223-n	RPS6KB1	-0.305137	22.1437	1.65551e-103
rsRNA-10224-n	BIRC2	-0.404603	30.576	1.12619e-187
rsRNA-10224-n	PECAM1	-0.315604	22.9857	5.59388e-111
rsRNA-10225-n	ACACA	-0.862745	117.916	0
rsRNA-10225-n	AKT1	-0.347911	25.6458	5.20397e-136
rsRNA-10225-n	BRCA2	-0.84963	111.337	0
rsRNA-10225-n	EIF4EBP1	-0.826934	101.633	0
rsRNA-10225-n	ITGA2	-0.828458	102.229	0
rsRNA-10225-n	MAP2K1	-0.372956	27.7787	1.45169e-157
rsRNA-10225-n	MAPK14	-0.867549	120.549	0
rsRNA-10225-n	MAPK9	-0.387808	29.0764	2.77642e-171
rsRNA-10225-n	MAPK9	-0.849585	111.316	0
rsRNA-10225-n	MET	-0.819941	98.9871	0
rsRNA-10225-n	NF2	-0.334889	24.562	1.48187e-125
rsRNA-10225-n	NRAS	-0.931616	177.145	0
rsRNA-10225-n	PEA15	-0.847291	110.247	0
rsRNA-10225-n	PRKCD	-0.351855	25.9774	2.81498e-139
rsRNA-10225-n	RB1	-0.849275	111.17	0
rsRNA-10225-n	RPS6KA1	-0.803373	93.2364	0
rsRNA-10225-n	SCD1	-0.89214	136.477	0
rsRNA-10225-n	SMAD3	-0.897707	140.809	0
rsRNA-10225-n	YBX1	-0.855731	114.295	0
rsRNA-10226-n	CTNNA1	-0.312234	22.7137	1.53503e-108
rsRNA-10227-n	AR	-0.32764	23.9655	5.96606e-120
rsRNA-1022-n	BIRC2	-0.465525	36.3509	1.19155e-255
rsRNA-1022-n	CDH2	-0.487402	38.576	1.20262e-283
rsRNA-1022-n	CTNNB1	-0.471988	36.9989	1.04015e-263
rsRNA-1022-n	MAP2K1	-0.570232	47.9717	0
rsRNA-1022-n	MAPK9	-0.332928	24.4002	5.03734e-124
rsRNA-1022-n	MS4A1	-0.396823	29.8769	5.79358e-180
rsRNA-1022-n	NF2	-0.352275	26.0128	1.25586e-139
rsRNA-1022-n	PECAM1	-0.435801	33.4624	9.64389e-221
rsRNA-1022-n	PRKCD	-0.544264	44.8358	0
rsRNA-10230-n	AKT1	-0.543144	44.7048	0
rsRNA-10230-n	AR	-0.548368	45.3184	0
rsRNA-10230-n	BIRC2	-0.569057	47.8254	0
rsRNA-10230-n	CDH2	-0.42981	32.8972	4.05843e-214
rsRNA-10230-n	CTNNA1	-0.384087	28.7489	8.86525e-168
rsRNA-10230-n	CTNNB1	-0.304719	22.1102	3.24515e-103
rsRNA-10230-n	MAP2K1	-0.369152	27.4505	3.63986e-154
rsRNA-10230-n	MAPK9	-0.429087	32.8294	2.5024e-213
rsRNA-10230-n	MS4A1	-0.543556	44.753	0
rsRNA-10230-n	NF2	-0.575919	48.6858	0
rsRNA-10230-n	PECAM1	-0.438532	33.7218	8.31673e-224
rsRNA-10230-n	PRKCD	-0.323518	23.6286	7.8459e-117
rsRNA-10230-n	SMAD1	-0.4511	34.9309	2.824e-238
rsRNA-10231-n	CCNE2	-0.896521	139.858	0
rsRNA-10231-n	CHEK1	-0.979057	332.348	0
rsRNA-10231-n	CHEK2	-0.848844	110.968	0
rsRNA-10231-n	DVL3	-0.884464	130.997	0
rsRNA-10231-n	EIF4E	-0.860245	116.596	0
rsRNA-10231-n	EIF4G1	-0.833973	104.448	0
rsRNA-10231-n	HSPA1A	-0.887268	132.937	0
rsRNA-10232-n	BID	-0.552641	45.826	0
rsRNA-10232-n	CDH3	-0.421804	32.1503	1.79354e-205
rsRNA-10232-n	CDKN1B	-0.84429	108.881	0
rsRNA-10232-n	COL6A1	-0.300395	21.7651	3.19475e-100
rsRNA-10232-n	CTNNA1	-0.571975	48.1895	0
rsRNA-10232-n	EEF2K	-0.863719	118.439	0
rsRNA-10232-n	EIF4EBP1	-0.564005	47.2014	0
rsRNA-10232-n	ERRFI1	-0.440876	33.9455	1.84944e-226
rsRNA-10232-n	GSK3A	-0.331546	24.2863	5.95331e-123
rsRNA-10232-n	GSK3A	-0.396744	29.8699	6.9177e-180
rsRNA-10232-n	IGFBP2	-0.555662	46.1879	0
rsRNA-10232-n	KDR	-0.347001	25.5695	2.90451e-135
rsRNA-10232-n	MAP2K1	-0.434013	33.2932	9.44551e-219
rsRNA-10232-n	MAP2K1	-0.844862	109.138	0
rsRNA-10232-n	MAPK14	-0.805612	93.9747	0
rsRNA-10232-n	MAPK14	-0.868582	121.132	0
rsRNA-10232-n	MAPK9	-0.831386	103.395	0
rsRNA-10232-n	MAPK9	-0.849805	111.419	0
rsRNA-10232-n	NRAS	-0.804043	93.4562	0
rsRNA-10232-n	NRAS	-0.844509	108.979	0
rsRNA-10232-n	PEA15	-0.833999	104.458	0
rsRNA-10232-n	PRKCD	-0.505577	40.4966	0
rsRNA-10232-n	RB1	-0.842174	107.939	0
rsRNA-10232-n	RPS6	-0.825109	100.929	0
rsRNA-10232-n	RPS6KA1	-0.807595	94.6382	0
rsRNA-10232-n	RPS6KA1	-0.877779	126.626	0
rsRNA-10232-n	SMAD1	-0.844924	109.166	0
rsRNA-10232-n	SMAD3	-0.836321	105.423	0
rsRNA-10232-n	SRC	-0.848152	110.645	0
rsRNA-10232-n	TP53	-0.851823	112.38	0
rsRNA-10233-n	MAP2K1	-0.327275	23.9357	1.13076e-119
rsRNA-10233-n	PECAM1	-0.31338	22.806	2.295e-109
rsRNA-10234-n	ACVRL1	-0.884464	130.997	0
rsRNA-10234-n	AKT1	-0.307031	22.2954	7.75515e-105
rsRNA-10234-n	CDKN1B	-0.887268	132.937	0
rsRNA-10234-n	KIT	-0.860245	116.596	0
rsRNA-10234-n	LCK	-0.833973	104.448	0
rsRNA-10234-n	RB1	-0.979057	332.348	0
rsRNA-10234-n	SMAD3	-0.848844	110.968	0
rsRNA-10234-n	VHL	-0.896521	139.858	0
rsRNA-10235-n	AR	-0.39153	29.4057	7.79958e-175
rsRNA-10235-n	CTNNA1	-0.349579	25.7859	2.18748e-137
rsRNA-10235-n	CTNNB1	-0.38908	29.1887	1.71931e-172
rsRNA-10235-n	PECAM1	-0.320773	23.405	8.80056e-115
rsRNA-10236-n	BIRC2	-0.36312	26.9331	7.22108e-149
rsRNA-10236-n	CDH2	-0.325319	23.7757	3.44758e-118
rsRNA-10236-n	DVL3	-0.406454	30.7436	1.53196e-189
rsRNA-10236-n	MAPK9	-0.314548	22.9004	3.27523e-110
rsRNA-10237-n	EGFR	-0.872412	123.352	0
rsRNA-10237-n	MAPK1	-0.814675	97.0846	0
rsRNA-10237-n	MRE11A	-0.811501	95.9728	0
rsRNA-10237-n	PRKCA	-0.802009	92.7921	0
rsRNA-10237-n	PRKCA	-0.905395	147.374	0
rsRNA-10237-n	PRKCD	-0.878432	127.038	0
rsRNA-10237-n	RICTOR	-0.928852	173.28	0
rsRNA-10237-n	WWTR1	-0.810117	95.4955	0
rsRNA-10238-n	NF2	-0.315348	22.965	8.58591e-111
rsRNA-10238-n	PRKCA	-0.307369	22.3224	4.48382e-105
rsRNA-10238-n	PRKCD	-0.368488	27.3933	1.41354e-153
rsRNA-10239-n	BCL2L11	-0.346594	25.5355	6.25323e-135
rsRNA-10239-n	CCNE2	-0.31364	22.8271	1.48773e-109
rsRNA-10239-n	CDC2	-0.334304	24.5137	4.25341e-125
rsRNA-10239-n	CDKN1B	-0.36589	27.1702	2.75385e-151
rsRNA-10239-n	EIF4E	-0.403921	30.5145	5.43538e-187
rsRNA-10239-n	MAP2K1	-0.460274	35.8298	3.1533e-249
rsRNA-10239-n	MAPK14	-0.831853	103.583	0
rsRNA-10239-n	MAPK9	-0.803345	93.2273	0
rsRNA-10239-n	MYC	-0.366026	27.1818	2.09406e-151
rsRNA-10239-n	NOTCH1	-0.822057	99.7728	0
rsRNA-10239-n	NRAS	-0.813559	96.6908	0
rsRNA-10239-n	PEA15	-0.830004	102.841	0
rsRNA-10239-n	PEA15	-0.840134	107.048	0
rsRNA-10239-n	PIK3R1/2	-0.398724	30.0471	7.89575e-182
rsRNA-10239-n	PTEN	-0.308684	22.428	5.26241e-106
rsRNA-10239-n	PTEN	-0.4338	33.273	1.62837e-218
rsRNA-10239-n	RB1	-0.841169	107.498	0
rsRNA-10239-n	RPS6KA1	-0.815082	97.229	0
rsRNA-10239-n	RPS6KB1	-0.366296	27.205	1.2134e-151
rsRNA-10239-n	SMAD3	-0.815556	97.3977	0
rsRNA-10239-n	STMN1	-0.319723	23.3197	5.28631e-114
rsRNA-10239-n	YBX1	-0.362496	26.8798	2.5143e-148
rsRNA-1023-n	AKT1	-0.407938	30.8781	4.80716e-191
rsRNA-1023-n	CCNE1	-0.362498	26.88	2.50426e-148
rsRNA-1023-n	CTNNA1	-0.313412	22.8086	2.17512e-109
rsRNA-1023-n	MAP2K1	-0.342131	25.1627	2.62224e-131
rsRNA-10240-n	BCL2L11	-0.813221	96.5719	0
rsRNA-10240-n	CCNE1	-0.822523	99.9478	0
rsRNA-10240-n	CLDN7	-0.818736	98.5451	0
rsRNA-10240-n	FOXM1	-0.805652	93.988	0
rsRNA-10240-n	MAP2K1	-0.813173	96.5551	0
rsRNA-10240-n	MS4A1	-0.356018	26.329	8.92189e-143
rsRNA-10241-n	PECAM1	-0.349027	25.7394	6.2644e-137
rsRNA-10242-n	ACACA	-0.884464	130.997	0
rsRNA-10242-n	BRCA2	-0.860245	116.596	0
rsRNA-10242-n	CHEK1	-0.887268	132.937	0
rsRNA-10242-n	EIF4EBP1	-0.896521	139.858	0
rsRNA-10242-n	ITGA2	-0.833973	104.448	0
rsRNA-10242-n	RPS6	-0.848844	110.968	0
rsRNA-10242-n	RPS6KB1	-0.979057	332.348	0
rsRNA-10243-n	AR	-0.356062	26.3328	8.1851e-143
rsRNA-10243-n	CTNNA1	-0.419508	31.9378	4.89573e-203
rsRNA-10243-n	CTNNB1	-0.312803	22.7595	5.97986e-109
rsRNA-10243-n	PRKCD	-0.369091	27.4452	4.12687e-154
rsRNA-10243-n	YBX1	-0.354147	26.1707	3.38691e-141
rsRNA-10245-n	BCL2L1	-0.390925	29.3521	2.96931e-174
rsRNA-10245-n	BIRC2	-0.31465	22.9086	2.7639e-110
rsRNA-10245-n	PECAM1	-0.380019	28.3926	5.33561e-164
rsRNA-10246-n	AKT1	-0.393617	29.5911	7.60174e-177
rsRNA-10246-n	AR	-0.314638	22.9076	2.81765e-110
rsRNA-10246-n	CTNNA1	-0.381913	28.5583	9.42206e-166
rsRNA-10246-n	EIF4E	-0.358073	26.5033	1.59902e-144
rsRNA-10246-n	IGFBP2	-0.30339	22.004	2.73352e-102
rsRNA-10246-n	LCK	-0.370974	27.6075	8.68858e-156
rsRNA-10247-n	AKT1	-0.876584	125.88	0
rsRNA-10247-n	BIRC2	-0.396314	29.8315	1.82096e-179
rsRNA-10247-n	CCNE2	-0.857664	115.268	0
rsRNA-10247-n	CDKN1B	-0.80782	94.7142	0
rsRNA-10247-n	CTNNB1	-0.337616	24.7876	1.05521e-127
rsRNA-10247-n	EIF4E	-0.875062	124.944	0
rsRNA-10247-n	HSPA1A	-0.84632	109.801	0
rsRNA-10247-n	MAP2K1	-0.449718	34.7967	1.1798e-236
rsRNA-10247-n	MAPK9	-0.440373	33.8973	6.89793e-226
rsRNA-10247-n	PECAM1	-0.336473	24.693	8.43146e-127
rsRNA-10247-n	SMAD1	-0.872697	123.521	0
rsRNA-10247-n	TP53	-0.816057	97.5768	0
rsRNA-10248-n	CDH2	-0.316995	23.0983	5.39509e-112
rsRNA-10248-n	NF2	-0.328793	24.0601	7.83558e-121
rsRNA-10248-n	PRKCD	-0.3036	22.0208	1.95156e-102
rsRNA-10248-n	SMAD1	-0.315718	22.995	4.61511e-111
rsRNA-10251-n	AKT1	-0.468407	36.6389	3.19075e-259
rsRNA-10251-n	AR	-0.378824	28.2884	6.71515e-163
rsRNA-10251-n	BIRC2	-0.434742	33.3621	1.46092e-219
rsRNA-10251-n	CDH3	-0.465527	36.3511	1.18536e-255
rsRNA-10251-n	EEF2K	-0.533663	43.6099	0
rsRNA-10251-n	ERBB2	-0.407974	30.8814	4.41706e-191
rsRNA-10251-n	LCK	-0.531107	43.3187	0
rsRNA-10251-n	MS4A1	-0.305933	22.2074	4.58326e-104
rsRNA-10251-n	PIK3R1/2	-0.41428	31.4567	1.47055e-197
rsRNA-10251-n	PRKCA	-0.433194	33.2158	7.63974e-218
rsRNA-10251-n	RPS6	-0.315806	23.0021	3.98377e-111
rsRNA-10251-n	STAT3	-0.524819	42.6092	0
rsRNA-10252-n	ERBB3	-0.325762	23.8118	1.59431e-118
rsRNA-10252-n	ITGA2	-0.369807	27.5068	9.54511e-155
rsRNA-10252-n	NOTCH1	-0.303483	22.0114	2.35466e-102
rsRNA-10253-n	AKT1	-0.349743	25.7996	1.60168e-137
rsRNA-10253-n	AR	-0.322351	23.5334	5.87367e-116
rsRNA-10253-n	BIRC2	-0.499655	39.8632	3.06648e-300
rsRNA-10253-n	CTNNA1	-0.429506	32.8687	8.72014e-214
rsRNA-10253-n	CTNNB1	-0.381953	28.5617	8.65462e-166
rsRNA-10253-n	MAP2K1	-0.346293	25.5102	1.10269e-134
rsRNA-10253-n	MAPK9	-0.338853	24.8902	1.10085e-128
rsRNA-10253-n	PRKCD	-0.316903	23.0909	6.29013e-112
rsRNA-10254-n	AKT1	-0.327013	23.9142	1.79017e-119
rsRNA-10254-n	CTNNB1	-0.382638	28.6217	1.99606e-166
rsRNA-10254-n	NFKB1	-0.347324	25.5966	1.57888e-135
rsRNA-10254-n	RPS6KA1	-0.319311	23.2861	1.06723e-113
rsRNA-10255-n	AR	-0.441505	34.0056	3.56324e-227
rsRNA-10255-n	BIRC2	-0.390209	29.2886	1.43934e-173
rsRNA-10255-n	CTNNA1	-0.404896	30.6025	5.70967e-188
rsRNA-10255-n	CTNNB1	-0.30545	22.1687	1.00078e-103
rsRNA-10255-n	MAPK9	-0.394435	29.6638	1.22854e-177
rsRNA-10255-n	MRE11A	-0.346553	25.532	6.76008e-135
rsRNA-10255-n	MS4A1	-0.449215	34.7479	4.57558e-236
rsRNA-10255-n	PECAM1	-0.407457	30.8344	1.48066e-190
rsRNA-10256-n	CDH2	-0.347352	25.5989	1.49808e-135
rsRNA-10256-n	NF2	-0.305585	22.1795	8.04599e-104
rsRNA-10256-n	PRKCD	-0.303715	22.03	1.6242e-102
rsRNA-10257-n	AKT1	-0.307955	22.3695	1.72781e-105
rsRNA-10257-n	AKT1	-0.811969	96.135	0
rsRNA-10257-n	AR	-0.435349	33.4196	3.07913e-220
rsRNA-10257-n	BIRC2	-0.517276	41.7708	0
rsRNA-10257-n	CTNNA1	-0.499568	39.8539	4.04263e-300
rsRNA-10257-n	CTNNB1	-0.335509	24.6132	4.83883e-126
rsRNA-10257-n	ESR1	-0.818472	98.449	0
rsRNA-10257-n	FOXO3	-0.3659	27.1711	2.69985e-151
rsRNA-10257-n	GSK3A	-0.803801	93.3766	0
rsRNA-10257-n	KIT	-0.482464	38.0658	3.78891e-277
rsRNA-10257-n	MAPK1	-0.807676	94.6657	0
rsRNA-10257-n	MAPK9	-0.311846	22.6824	2.91692e-108
rsRNA-10257-n	MS4A1	-0.432641	33.1636	3.12687e-217
rsRNA-10257-n	MYC	-0.322918	23.5796	2.21212e-116
rsRNA-10257-n	PECAM1	-0.382563	28.6152	2.34356e-166
rsRNA-10257-n	PGR	-0.841913	107.824	0
rsRNA-10257-n	PRKAA1	-0.810678	95.6883	0
rsRNA-10257-n	RPS6	-0.805804	94.0387	0
rsRNA-10257-n	RPS6	-0.820843	99.3205	0
rsRNA-10257-n	SMAD1	-0.42239	32.2047	4.25053e-206
rsRNA-10257-n	SMAD1	-0.426174	32.5569	3.65972e-210
rsRNA-10257-n	STAT5A	-0.807845	94.7226	0
rsRNA-10257-n	TSC2	-0.829759	102.744	0
rsRNA-10257-n	XRCC5	-0.80952	95.2912	0
rsRNA-10258-n	CDH2	-0.311706	22.671	3.68094e-108
rsRNA-10258-n	MAP2K1	-0.328357	24.0243	1.69047e-120
rsRNA-10258-n	NF2	-0.303215	21.99	3.61508e-102
rsRNA-1025-n	BCL2L1	-0.473932	37.1954	3.61555e-266
rsRNA-1025-n	BIRC2	-0.572128	48.2086	0
rsRNA-1025-n	CDH2	-0.338134	24.8306	4.09692e-128
rsRNA-1025-n	FOXO3	-0.491352	38.9876	6.37953e-289
rsRNA-1025-n	FOXO3	-0.542051	44.5774	0
rsRNA-1025-n	LCK	-0.444607	34.3031	1.0054e-230
rsRNA-1025-n	MAPK9	-0.491404	38.993	5.43216e-289
rsRNA-1025-n	PECAM1	-0.450471	34.8697	1.549e-237
rsRNA-1025-n	PRKCD	-0.414062	31.4367	2.47297e-197
rsRNA-1025-n	PRKCD	-0.473032	37.1044	4.98899e-265
rsRNA-1025-n	RPS6	-0.306715	22.27	1.2946e-104
rsRNA-1025-n	SMAD3	-0.388282	29.1182	9.86907e-172
rsRNA-1025-n	STAT3	-0.316742	23.0779	8.25273e-112
rsRNA-10260-n	ACVRL1	-0.845756	109.543	0
rsRNA-10260-n	AKT1	-0.91928	161.406	0
rsRNA-10260-n	AR	-0.879592	127.777	0
rsRNA-10260-n	ATM	-0.826761	101.566	0
rsRNA-10260-n	CDKN1B	-0.81863	98.5065	0
rsRNA-10260-n	CDKN1B	-0.893348	137.39	0
rsRNA-10260-n	EIF4EBP1	-0.875793	125.392	0
rsRNA-10260-n	G6PD	-0.870917	122.475	0
rsRNA-10260-n	KIT	-0.908055	149.825	0
rsRNA-10260-n	LCK	-0.931272	176.653	0
rsRNA-10260-n	MS4A1	-0.937186	185.671	0
rsRNA-10260-n	MYH11	-0.907095	148.929	0
rsRNA-10261-n	CDH2	-0.314819	22.9222	2.08348e-110
rsRNA-10261-n	MRE11A	-0.323295	23.6104	1.15241e-116
rsRNA-10263-n	BAD	-0.843915	108.713	0
rsRNA-10263-n	CCNE1	-0.922373	165.011	0
rsRNA-10263-n	CDH2	-0.339179	24.9172	6.05583e-129
rsRNA-10263-n	CDKN1B	-0.893263	137.325	0
rsRNA-10263-n	CHEK1	-0.927902	172	0
rsRNA-10263-n	CHEK2	-0.867325	120.423	0
rsRNA-10263-n	CLDN7	-0.872521	123.417	0
rsRNA-10263-n	EIF4G1	-0.91135	153.006	0
rsRNA-10263-n	ESR1	-0.923402	166.257	0
rsRNA-10263-n	MAP2K1	-0.932061	177.79	0
rsRNA-10263-n	PECAM1	-0.335923	24.6474	2.28818e-126
rsRNA-10263-n	PIK3R1/2	-0.907693	149.486	0
rsRNA-10263-n	PRKCA	-0.867697	120.632	0
rsRNA-10263-n	PRKCA	-0.897327	140.502	0
rsRNA-10263-n	PRKCD	-0.912926	154.588	0
rsRNA-10263-n	RICTOR	-0.927487	171.45	0
rsRNA-10263-n	RPS6	-0.915306	157.056	0
rsRNA-10263-n	RPS6KB1	-0.812054	96.1644	0
rsRNA-10263-n	RPTOR	-0.83349	104.249	0
rsRNA-10263-n	SRC	-0.904013	146.139	0
rsRNA-10263-n	WWTR1	-0.903846	145.991	0
rsRNA-10265-n	NOTCH1	-0.353673	26.1307	8.47429e-141
rsRNA-10267-n	AKT1	-0.417883	31.7879	2.52856e-201
rsRNA-10267-n	AR	-0.318957	23.2574	1.94703e-113
rsRNA-10267-n	CAV1	-0.345768	25.4663	2.96102e-134
rsRNA-10267-n	CTNNA1	-0.321273	23.4456	3.74203e-115
rsRNA-10267-n	CTNNB1	-0.439714	33.8345	3.84781e-225
rsRNA-10267-n	MS4A1	-0.338662	24.8743	1.56074e-128
rsRNA-10268-n	BIRC2	-0.320498	23.3826	1.40973e-114
rsRNA-10268-n	FOXO3	-0.37618	28.0583	1.75448e-160
rsRNA-10268-n	PECAM1	-0.448886	34.716	1.10836e-235
rsRNA-10269-n	CDH2	-0.500559	39.9593	1.72155e-301
rsRNA-10269-n	MRE11A	-0.555458	46.1634	0
rsRNA-10269-n	PRKCD	-0.324251	23.6884	2.20488e-117
rsRNA-1026-n	SMAD1	-0.318544	23.2239	3.92556e-113
rsRNA-10270-n	BCL2L1	-0.367107	27.2746	2.34335e-152
rsRNA-10270-n	BIRC2	-0.403505	30.4769	1.41871e-186
rsRNA-10270-n	CCNB1	-0.308152	22.3853	1.25363e-105
rsRNA-10270-n	CTNNA1	-0.30093	21.8077	1.37052e-100
rsRNA-10270-n	CTNNB1	-0.327009	23.9139	1.8036e-119
rsRNA-10270-n	EIF4E	-0.430447	32.9571	8.13246e-215
rsRNA-10270-n	IGFBP2	-0.454247	35.2376	5.39441e-242
rsRNA-10270-n	IRS1	-0.341641	25.1219	6.49464e-131
rsRNA-10270-n	MAP2K1	-0.303405	22.0052	2.66713e-102
rsRNA-10270-n	MAPK9	-0.535551	43.826	0
rsRNA-10270-n	PDK1	-0.335342	24.5994	6.53906e-126
rsRNA-10270-n	PRKCD	-0.328826	24.0629	7.3872e-121
rsRNA-10271-n	AKT1	-0.304072	22.0585	9.17025e-103
rsRNA-10271-n	CTNNA1	-0.424255	32.3781	4.27599e-208
rsRNA-10272-n	AKT1	-0.820352	99.1387	0
rsRNA-10272-n	BIRC2	-0.573804	48.4189	0
rsRNA-10272-n	CDKN1B	-0.898079	141.11	0
rsRNA-10272-n	CTNNB1	-0.388864	29.1697	2.75648e-172
rsRNA-10272-n	ERBB2	-0.555836	46.2089	0
rsRNA-10272-n	ERRFI1	-0.800692	92.3666	0
rsRNA-10272-n	FN1	-0.908827	150.556	0
rsRNA-10272-n	GAPDH	-0.850586	111.789	0
rsRNA-10272-n	MAPK9	-0.394298	29.6517	1.66721e-177
rsRNA-10272-n	MYC	-0.852326	112.623	0
rsRNA-10272-n	PARK7	-0.829251	102.542	0
rsRNA-10272-n	PECAM1	-0.410485	31.1098	1.20875e-193
rsRNA-10272-n	PIK3CA	-0.815981	97.5497	0
rsRNA-10272-n	PIK3R1/2	-0.840936	107.396	0
rsRNA-10272-n	PRKAA1	-0.404651	30.5804	1.00689e-187
rsRNA-10272-n	RPTOR	-0.881784	129.203	0
rsRNA-10272-n	STAT3	-0.848115	110.628	0
rsRNA-10272-n	YWHAE	-0.829804	102.761	0
rsRNA-10273-n	NF2	-0.390887	29.3487	3.23096e-174
rsRNA-10273-n	PRKAA1	-0.30999	22.5329	6.20796e-107
rsRNA-10273-n	PRKCD	-0.331279	24.2644	9.57072e-123
rsRNA-10273-n	PTEN	-0.319476	23.2995	8.05878e-114
rsRNA-10274-n	AKT1	-0.33	24.1592	9.28115e-122
rsRNA-10274-n	AKT1	-0.352244	26.0101	1.33382e-139
rsRNA-10274-n	AR	-0.318775	23.2427	2.65082e-113
rsRNA-10274-n	BIRC2	-0.358929	26.576	2.96939e-145
rsRNA-10274-n	BRCA2	-0.805289	93.8677	0
rsRNA-10274-n	CDKN1B	-0.834999	104.871	0
rsRNA-10274-n	CTNNA1	-0.484604	38.2863	5.9572e-280
rsRNA-10274-n	CTNNB1	-0.477156	37.5226	2.79494e-270
rsRNA-10274-n	EIF4E	-0.846968	110.098	0
rsRNA-10274-n	EIF4EBP1	-0.829206	102.524	0
rsRNA-10274-n	MAPK14	-0.829898	102.799	0
rsRNA-10274-n	MAPK9	-0.376906	28.1213	3.82986e-161
rsRNA-10274-n	MAPK9	-0.818561	98.4814	0
rsRNA-10274-n	MAPK9	-0.83861	106.392	0
rsRNA-10274-n	MS4A1	-0.471172	36.9166	1.10819e-262
rsRNA-10274-n	NF2	-0.348658	25.7085	1.26075e-136
rsRNA-10274-n	NRAS	-0.831668	103.508	0
rsRNA-10274-n	PEA15	-0.826828	101.592	0
rsRNA-10274-n	PEA15	-0.845061	109.228	0
rsRNA-10274-n	PECAM1	-0.324222	23.6861	2.31725e-117
rsRNA-10274-n	PRKCD	-0.358838	26.5683	3.55049e-145
rsRNA-10274-n	RPS6KA1	-0.829276	102.552	0
rsRNA-10274-n	STMN1	-0.812885	96.4542	0
rsRNA-10274-n	TP53	-0.867433	120.483	0
rsRNA-10275-n	CTNNA1	-0.326196	23.8473	7.48006e-119
rsRNA-10276-n	ACVRL1	-0.819511	98.829	0
rsRNA-10276-n	AKT1	-0.304458	22.0894	4.93311e-103
rsRNA-10276-n	BIRC2	-0.376014	28.0438	2.48554e-160
rsRNA-10276-n	CDH2	-0.583912	49.7075	0
rsRNA-10276-n	CTNNA1	-0.504694	40.4017	2.90332e-307
rsRNA-10276-n	CTNNB1	-0.310091	22.5411	5.2568e-107
rsRNA-10276-n	MAP2K1	-0.360567	26.7153	1.1656e-146
rsRNA-10276-n	MAPK9	-0.432329	33.1342	6.9053e-217
rsRNA-10276-n	PECAM1	-0.478621	37.672	3.6518e-272
rsRNA-10276-n	PRKCD	-0.476462	37.4521	2.16113e-269
rsRNA-10276-n	RB1	-0.829003	102.444	0
rsRNA-10276-n	SMAD1	-0.443589	34.2053	1.48309e-229
rsRNA-10276-n	SMAD3	-0.811708	96.0442	0
rsRNA-10277-n	AR	-0.368517	27.3958	1.33094e-153
rsRNA-10277-n	BIRC2	-0.46401	36.2001	8.71665e-254
rsRNA-10277-n	CDH2	-0.44617	34.4536	1.58392e-232
rsRNA-10277-n	CTNNB1	-0.41567	31.5843	5.24888e-199
rsRNA-10277-n	MAP2K1	-0.327637	23.9653	5.99363e-120
rsRNA-10277-n	MAPK9	-0.428477	32.7722	1.15969e-212
rsRNA-10277-n	MRE11A	-0.31604	23.021	2.69069e-111
rsRNA-10277-n	MS4A1	-0.476341	37.4398	3.08606e-269
rsRNA-10277-n	NF2	-0.302635	21.9437	9.11675e-102
rsRNA-10277-n	PECAM1	-0.355801	26.3106	1.36239e-142
rsRNA-10278-n	AKT1	-0.494811	39.3506	1.33979e-293
rsRNA-10278-n	AR	-0.47818	37.627	1.35257e-271
rsRNA-10278-n	BIRC2	-0.461921	35.9927	3.13455e-251
rsRNA-10278-n	CDH2	-0.309687	22.5086	1.02048e-106
rsRNA-10278-n	CTNNA1	-0.342256	25.1732	2.07825e-131
rsRNA-10278-n	CTNNB1	-0.380696	28.4517	1.26571e-164
rsRNA-10278-n	GAPDH	-0.802767	93.0383	0
rsRNA-10278-n	KIT	-0.800688	92.3656	0
rsRNA-10278-n	MAP2K1	-0.422519	32.2167	3.09502e-206
rsRNA-10278-n	MAPK9	-0.422677	32.2313	2.10098e-206
rsRNA-10278-n	NF2	-0.46037	35.8393	2.40683e-249
rsRNA-10278-n	PECAM1	-0.592481	50.8271	0
rsRNA-10278-n	PRKCD	-0.389155	29.1954	1.4575e-172
rsRNA-10278-n	PRKCD	-0.534105	43.6603	0
rsRNA-10278-n	RPS6KA1	-0.327368	23.9433	9.60612e-120
rsRNA-1027-n	AKT1	-0.401765	30.3201	7.72693e-185
rsRNA-1027-n	BCL2	-0.552625	45.8241	0
rsRNA-1027-n	BID	-0.46392	36.1911	1.12578e-253
rsRNA-1027-n	CDC2	-0.365292	27.119	9.2046e-151
rsRNA-1027-n	COL6A1	-0.508146	40.7738	0
rsRNA-1027-n	ESR1	-0.547192	45.1797	0
rsRNA-1027-n	MRE11A	-0.594863	51.143	0
rsRNA-1027-n	MS4A1	-0.387693	29.0662	3.57176e-171
rsRNA-1027-n	MYC	-0.359272	26.6051	1.51059e-145
rsRNA-1027-n	NOTCH1	-0.327581	23.9608	6.60862e-120
rsRNA-1027-n	PECAM1	-0.321128	23.4339	4.79508e-115
rsRNA-1027-n	PRKCA	-0.549064	45.4008	0
rsRNA-1027-n	SMAD1	-0.414523	31.479	8.2069e-198
rsRNA-10280-n	GSK3A	-0.307061	22.2978	7.38915e-105
rsRNA-10281-n	YBX1	-0.323501	23.6272	8.07505e-117
rsRNA-10284-n	ITGA2	-0.362294	26.8626	3.76038e-148
rsRNA-10286-n	AKT1	-0.330877	24.2313	1.95651e-122
rsRNA-10286-n	CDKN1B	-0.840411	107.168	0
rsRNA-10286-n	CTNNA1	-0.367763	27.331	6.18193e-153
rsRNA-10286-n	CTNNB1	-0.307959	22.3698	1.71569e-105
rsRNA-10286-n	LCK	-0.852118	112.523	0
rsRNA-10287-n	COL6A1	-0.303407	22.0053	2.66085e-102
rsRNA-10287-n	MAP2K1	-0.365046	27.0979	1.51123e-150
rsRNA-10287-n	MAPK9	-0.374701	27.9298	3.86599e-159
rsRNA-10287-n	NF2	-0.445838	34.4216	3.82855e-232
rsRNA-10287-n	NFKB1	-0.357416	26.4475	5.80837e-144
rsRNA-10287-n	PRKCD	-0.318571	23.2261	3.7526e-113
rsRNA-10288-n	ESR1	-0.308873	22.4432	3.86736e-106
rsRNA-10288-n	KDR	-0.329303	24.102	3.18649e-121
rsRNA-10289-n	ERBB2	-0.33977	24.9663	2.04708e-129
rsRNA-1028-n	BIRC2	-0.353819	26.143	6.39517e-141
rsRNA-1028-n	MAP2K1	-0.372812	27.7662	1.95794e-157
rsRNA-1028-n	MRE11A	-0.432536	33.1537	4.08314e-217
rsRNA-1028-n	MS4A1	-0.421239	32.0979	7.16264e-205
rsRNA-1028-n	NFKB1	-0.366963	27.2622	3.14003e-152
rsRNA-1028-n	PDK1	-0.36099	26.7514	5.03897e-147
rsRNA-1028-n	PECAM1	-0.313753	22.8361	1.23428e-109
rsRNA-1028-n	SRC	-0.486543	38.4869	1.65327e-282
rsRNA-10291-n	CDH2	-0.31956	23.3064	6.9773e-114
rsRNA-10291-n	EIF4EBP1	-0.318213	23.1971	6.88039e-113
rsRNA-10292-n	AKT1	-0.316704	23.0748	8.79987e-112
rsRNA-10292-n	CDH3	-0.30616	22.2256	3.17814e-104
rsRNA-10292-n	CDKN1B	-0.979057	332.348	0
rsRNA-10292-n	EEF2K	-0.460062	35.8089	5.69069e-249
rsRNA-10292-n	ERBB2	-0.388934	29.1758	2.36766e-172
rsRNA-10292-n	LCK	-0.302323	21.9188	1.49996e-101
rsRNA-10292-n	MAPK14	-0.848844	110.968	0
rsRNA-10292-n	PEA15	-0.896521	139.858	0
rsRNA-10292-n	PIK3R1/2	-0.302548	21.9368	1.04761e-101
rsRNA-10292-n	PIK3R1/2	-0.884464	130.997	0
rsRNA-10292-n	PRKCA	-0.833973	104.448	0
rsRNA-10292-n	PRKCA	-0.860245	116.596	0
rsRNA-10292-n	STAT3	-0.887268	132.937	0
rsRNA-10293-n	ERBB2	-0.334241	24.5085	4.76269e-125
[truncated: 63,536 more rows]
