# Supplementary material for: A legion of potential regulatory sRNAs exists beyond the typical microRNAs microcosm
Source: Nucleic Acids Res. 2015 Oct 10;43(18):8713–24. doi: 10.1093/nar/gkv871 (PMC4605316; doi:10.1093/nar/gkv871)
Supplement: SUPPLEMENTARY DATA [file supp_gkv871_nar-02020-n-2015-File014.xls]

## Sheet: Locus
Supplementary File 6: List of rsRNAs locus overlapping with Alus, Linc RNA, hAT-charlie and intronic locus.
Alus	LINC RNA	hAT-Charlie	Introns
rsRNA-10000-n	rsRNA-10001-n	rsRNA-10014-n	rsRNA-2-n
rsRNA-10007-n	rsRNA-10004-n	rsRNA-10030-n	rsRNA-4-n
rsRNA-10008-n	rsRNA-10006-n	rsRNA-10345-n	rsRNA-10-n
rsRNA-10009-n	rsRNA-10034-n	rsRNA-10352-n	rsRNA-11-n
rsRNA-1000-n	rsRNA-10047-n	rsRNA-10497-n	rsRNA-14-n
rsRNA-10017-n	rsRNA-10070-n	rsRNA-10532-n	rsRNA-15-n
rsRNA-1001-n	rsRNA-10086-n	rsRNA-10553-n	rsRNA-20-n
rsRNA-10022-n	rsRNA-10097-n	rsRNA-10956-n	rsRNA-23-n
rsRNA-10023-n	rsRNA-10123-n	rsRNA-10981-n	rsRNA-25-n
rsRNA-10026-n	rsRNA-10127-n	rsRNA-11047-n	rsRNA-29-n
rsRNA-10027-n	rsRNA-10136-n	rsRNA-11176-n	rsRNA-30-n
rsRNA-1002-n	rsRNA-10178-n	rsRNA-1205-n	rsRNA-32-n
rsRNA-10033-n	rsRNA-1017-n	rsRNA-2344-n	rsRNA-33-n
rsRNA-10037-n	rsRNA-1018-n	rsRNA-3410-n	rsRNA-37-n
rsRNA-1003-n	rsRNA-10213-n	rsRNA-3685-n	rsRNA-38-n
rsRNA-10040-n	rsRNA-10267-n	rsRNA-3861-n	rsRNA-42-n
rsRNA-10045-n	rsRNA-10283-n	rsRNA-4255-n	rsRNA-44-n
rsRNA-10050-n	rsRNA-10329-n	rsRNA-4455-n	rsRNA-48-n
rsRNA-10056-n	rsRNA-10330-n	rsRNA-4620-n	rsRNA-51-n
rsRNA-10062-n	rsRNA-10349-n	rsRNA-4934-n	rsRNA-56-n
rsRNA-10063-n	rsRNA-1038-n	rsRNA-5776-n	rsRNA-58-n
rsRNA-10069-n	rsRNA-10390-n	rsRNA-6542-n	rsRNA-60-n
rsRNA-1006-n	rsRNA-10399-n	rsRNA-6723-n	rsRNA-61-n
rsRNA-10074-n	rsRNA-10400-n	rsRNA-6789-n	rsRNA-76-n
rsRNA-10076-n	rsRNA-10402-n	rsRNA-6857-n	rsRNA-77-n
rsRNA-10078-n	rsRNA-10405-n	rsRNA-6952-n	rsRNA-83-n
rsRNA-10079-n	rsRNA-10418-n	rsRNA-6-n	rsRNA-86-n
rsRNA-10080-n	rsRNA-10431-n	rsRNA-7009-n	rsRNA-87-n
rsRNA-10085-n	rsRNA-10478-n	rsRNA-7091-n	rsRNA-89-n
rsRNA-1008-n	rsRNA-10484-n	rsRNA-7121-n	rsRNA-91-n
rsRNA-10095-n	rsRNA-10496-n	rsRNA-7180-n	rsRNA-97-n
rsRNA-10099-n	rsRNA-10498-n	rsRNA-7544-n	rsRNA-104-n
rsRNA-100-n	rsRNA-10546-n	rsRNA-7857-n	rsRNA-106-n
rsRNA-10103-n	rsRNA-10557-n	rsRNA-7970-n	rsRNA-108-n
rsRNA-10104-n	rsRNA-10568-n	rsRNA-8048-n	rsRNA-109-n
rsRNA-10106-n	rsRNA-10586-n	rsRNA-8101-n	rsRNA-115-n
rsRNA-10108-n	rsRNA-10593-n	rsRNA-8165-n	rsRNA-116-n
rsRNA-10109-n	rsRNA-10595-n	rsRNA-8350-n	rsRNA-117-n
rsRNA-10112-n	rsRNA-10623-n	rsRNA-8498-n	rsRNA-118-n
rsRNA-10117-n	rsRNA-10626-n	rsRNA-8640-n	rsRNA-119-n
rsRNA-10128-n	rsRNA-10641-n	rsRNA-8708-n	rsRNA-122-n
rsRNA-10129-n	rsRNA-10659-n	rsRNA-9006-n	rsRNA-123-n
rsRNA-10130-n	rsRNA-10665-n	rsRNA-9030-n	rsRNA-127-n
rsRNA-10135-n	rsRNA-10677-n	rsRNA-9152-n	rsRNA-128-n
rsRNA-10137-n	rsRNA-10701-n	rsRNA-9217-n	rsRNA-132-n
rsRNA-10147-n	rsRNA-10712-n	rsRNA-9417-n	rsRNA-133-n
rsRNA-10149-n	rsRNA-10743-n	rsRNA-9436-n	rsRNA-135-n
rsRNA-1014-n	rsRNA-10757-n	rsRNA-9438-n	rsRNA-137-n
rsRNA-10158-n	rsRNA-10766-n	rsRNA-9498-n	rsRNA-138-n
rsRNA-1015-n	rsRNA-10767-n	rsRNA-9526-n	rsRNA-141-n
rsRNA-10163-n	rsRNA-10768-n	rsRNA-9898-n	rsRNA-146-n
rsRNA-1016-n	rsRNA-10776-n		rsRNA-147-n
rsRNA-10171-n	rsRNA-10787-n		rsRNA-150-n
rsRNA-10174-n	rsRNA-10798-n		rsRNA-153-n
rsRNA-10175-n	rsRNA-10808-n		rsRNA-157-n
rsRNA-10179-n	rsRNA-10826-n		rsRNA-158-n
rsRNA-10182-n	rsRNA-10830-n		rsRNA-159-n
rsRNA-10183-n	rsRNA-10854-n		rsRNA-164-n
rsRNA-10184-n	rsRNA-10868-n		rsRNA-165-n
rsRNA-101-n	rsRNA-10898-n		rsRNA-176-n
rsRNA-10205-n	rsRNA-10901-n		rsRNA-178-n
rsRNA-10207-n	rsRNA-10903-n		rsRNA-179-n
rsRNA-10210-n	rsRNA-10911-n		rsRNA-181-n
rsRNA-10212-n	rsRNA-10912-n		rsRNA-183-n
rsRNA-10216-n	rsRNA-10932-n		rsRNA-185-n
rsRNA-10217-n	rsRNA-10942-n		rsRNA-189-n
rsRNA-10218-n	rsRNA-10975-n		rsRNA-190-n
rsRNA-10220-n	rsRNA-11083-n		rsRNA-191-n
rsRNA-10227-n	rsRNA-11105-n		rsRNA-196-n
rsRNA-10228-n	rsRNA-1110-n		rsRNA-197-n
rsRNA-1022-n	rsRNA-11111-n		rsRNA-199-n
rsRNA-10230-n	rsRNA-11116-n		rsRNA-202-n
rsRNA-10233-n	rsRNA-11132-n		rsRNA-204-n
rsRNA-10234-n	rsRNA-11186-n		rsRNA-205-n
rsRNA-10239-n	rsRNA-11197-n		rsRNA-208-n
rsRNA-10240-n	rsRNA-11217-n		rsRNA-212-n
rsRNA-10241-n	rsRNA-1128-n		rsRNA-215-n
rsRNA-10244-n	rsRNA-1133-n		rsRNA-217-n
rsRNA-10245-n	rsRNA-1195-n		rsRNA-225-n
rsRNA-10255-n	rsRNA-1211-n		rsRNA-226-n
rsRNA-10256-n	rsRNA-1234-n		rsRNA-227-n
rsRNA-10257-n	rsRNA-1257-n		rsRNA-228-n
rsRNA-10258-n	rsRNA-1302-n		rsRNA-229-n
rsRNA-10264-n	rsRNA-1303-n		rsRNA-230-n
rsRNA-10268-n	rsRNA-1315-n		rsRNA-238-n
rsRNA-1026-n	rsRNA-1324-n		rsRNA-239-n
rsRNA-10272-n	rsRNA-1326-n		rsRNA-245-n
rsRNA-10274-n	rsRNA-1345-n		rsRNA-246-n
rsRNA-10284-n	rsRNA-1367-n		rsRNA-249-n
rsRNA-10285-n	rsRNA-1370-n		rsRNA-253-n
rsRNA-10286-n	rsRNA-1384-n		rsRNA-255-n
rsRNA-1028-n	rsRNA-1417-n		rsRNA-262-n
rsRNA-10292-n	rsRNA-1427-n		rsRNA-263-n
rsRNA-1029-n	rsRNA-1483-n		rsRNA-264-n
rsRNA-102-n	rsRNA-1484-n		rsRNA-265-n
rsRNA-10302-n	rsRNA-1609-n		rsRNA-269-n
rsRNA-10304-n	rsRNA-160-n		rsRNA-270-n
rsRNA-10310-n	rsRNA-161-n		rsRNA-271-n
rsRNA-10311-n	rsRNA-1659-n		rsRNA-272-n
rsRNA-10313-n	rsRNA-1668-n		rsRNA-273-n
rsRNA-1031-n	rsRNA-1740-n		rsRNA-275-n
rsRNA-10320-n	rsRNA-1775-n		rsRNA-280-n
rsRNA-10321-n	rsRNA-1791-n		rsRNA-282-n
rsRNA-10324-n	rsRNA-1804-n		rsRNA-286-n
rsRNA-10333-n	rsRNA-1822-n		rsRNA-288-n
rsRNA-10334-n	rsRNA-1832-n		rsRNA-290-n
rsRNA-10338-n	rsRNA-1836-n		rsRNA-294-n
rsRNA-10341-n	rsRNA-1840-n		rsRNA-295-n
rsRNA-10346-n	rsRNA-1855-n		rsRNA-300-n
rsRNA-10351-n	rsRNA-1871-n		rsRNA-301-n
rsRNA-10354-n	rsRNA-1872-n		rsRNA-302-n
rsRNA-10357-n	rsRNA-1939-n		rsRNA-305-n
rsRNA-10358-n	rsRNA-1944-n		rsRNA-307-n
rsRNA-1035-n	rsRNA-1973-n		rsRNA-312-n
rsRNA-10360-n	rsRNA-1982-n		rsRNA-313-n
rsRNA-10365-n	rsRNA-19-n		rsRNA-314-n
rsRNA-10373-n	rsRNA-2001-n		rsRNA-315-n
rsRNA-10381-n	rsRNA-2003-n		rsRNA-318-n
rsRNA-10386-n	rsRNA-2058-n		rsRNA-323-n
rsRNA-10391-n	rsRNA-2087-n		rsRNA-325-n
rsRNA-10392-n	rsRNA-2089-n		rsRNA-326-n
rsRNA-10394-n	rsRNA-2094-n		rsRNA-327-n
rsRNA-10395-n	rsRNA-2105-n		rsRNA-329-n
rsRNA-10396-n	rsRNA-2139-n		rsRNA-334-n
rsRNA-103-n	rsRNA-2159-n		rsRNA-338-n
rsRNA-10404-n	rsRNA-2164-n		rsRNA-346-n
rsRNA-10409-n	rsRNA-2165-n		rsRNA-347-n
rsRNA-1040-n	rsRNA-2182-n		rsRNA-348-n
rsRNA-10411-n	rsRNA-2240-n		rsRNA-349-n
rsRNA-10415-n	rsRNA-2244-n		rsRNA-352-n
rsRNA-10417-n	rsRNA-2268-n		rsRNA-353-n
rsRNA-10419-n	rsRNA-2283-n		rsRNA-356-n
rsRNA-1041-n	rsRNA-2298-n		rsRNA-358-n
rsRNA-10421-n	rsRNA-2305-n		rsRNA-359-n
rsRNA-10426-n	rsRNA-2310-n		rsRNA-363-n
rsRNA-10427-n	rsRNA-2318-n		rsRNA-382-n
rsRNA-1042-n	rsRNA-2329-n		rsRNA-387-n
rsRNA-10434-n	rsRNA-2333-n		rsRNA-388-n
rsRNA-10435-n	rsRNA-2334-n		rsRNA-391-n
rsRNA-1043-n	rsRNA-2358-n		rsRNA-397-n
rsRNA-10441-n	rsRNA-2381-n		rsRNA-403-n
rsRNA-10445-n	rsRNA-2414-n		rsRNA-407-n
rsRNA-10446-n	rsRNA-2455-n		rsRNA-408-n
rsRNA-1044-n	rsRNA-2479-n		rsRNA-409-n
rsRNA-10453-n	rsRNA-2512-n		rsRNA-410-n
rsRNA-10454-n	rsRNA-2523-n		rsRNA-413-n
rsRNA-10455-n	rsRNA-2539-n		rsRNA-414-n
rsRNA-10458-n	rsRNA-2553-n		rsRNA-415-n
rsRNA-1045-n	rsRNA-2568-n		rsRNA-417-n
rsRNA-10460-n	rsRNA-2593-n		rsRNA-422-n
rsRNA-10465-n	rsRNA-2594-n		rsRNA-425-n
rsRNA-10469-n	rsRNA-2644-n		rsRNA-426-n
rsRNA-1046-n	rsRNA-2661-n		rsRNA-427-n
rsRNA-1047-n	rsRNA-2671-n		rsRNA-428-n
rsRNA-10480-n	rsRNA-2681-n		rsRNA-433-n
rsRNA-10483-n	rsRNA-2684-n		rsRNA-434-n
rsRNA-10491-n	rsRNA-2712-n		rsRNA-436-n
rsRNA-10493-n	rsRNA-2730-n		rsRNA-437-n
rsRNA-1049-n	rsRNA-2737-n		rsRNA-441-n
rsRNA-10501-n	rsRNA-2742-n		rsRNA-448-n
rsRNA-10503-n	rsRNA-2744-n		rsRNA-449-n
rsRNA-10504-n	rsRNA-2783-n		rsRNA-452-n
rsRNA-10507-n	rsRNA-2840-n		rsRNA-453-n
rsRNA-10513-n	rsRNA-2841-n		rsRNA-457-n
rsRNA-10516-n	rsRNA-2853-n		rsRNA-458-n
rsRNA-10519-n	rsRNA-2866-n		rsRNA-459-n
rsRNA-1051-n	rsRNA-2872-n		rsRNA-465-n
rsRNA-10520-n	rsRNA-2910-n		rsRNA-466-n
rsRNA-10534-n	rsRNA-2921-n		rsRNA-470-n
rsRNA-10538-n	rsRNA-2953-n		rsRNA-474-n
rsRNA-1053-n	rsRNA-2957-n		rsRNA-476-n
rsRNA-1054-n	rsRNA-2988-n		rsRNA-479-n
rsRNA-10550-n	rsRNA-299-n		rsRNA-480-n
rsRNA-10551-n	rsRNA-3017-n		rsRNA-483-n
rsRNA-1055-n	rsRNA-3022-n		rsRNA-484-n
rsRNA-10564-n	rsRNA-3024-n		rsRNA-486-n
rsRNA-10566-n	rsRNA-3059-n		rsRNA-487-n
rsRNA-1056-n	rsRNA-3095-n		rsRNA-492-n
rsRNA-10572-n	rsRNA-3123-n		rsRNA-499-n
rsRNA-10578-n	rsRNA-3132-n		rsRNA-503-n
rsRNA-1057-n	rsRNA-3166-n		rsRNA-505-n
rsRNA-10580-n	rsRNA-3223-n		rsRNA-506-n
rsRNA-10581-n	rsRNA-3244-n		rsRNA-509-n
rsRNA-10582-n	rsRNA-3256-n		rsRNA-512-n
rsRNA-10587-n	rsRNA-3332-n		rsRNA-513-n
rsRNA-10588-n	rsRNA-3341-n		rsRNA-514-n
rsRNA-10590-n	rsRNA-3351-n		rsRNA-516-n
rsRNA-10591-n	rsRNA-3362-n		rsRNA-517-n
rsRNA-1059-n	rsRNA-3370-n		rsRNA-520-n
rsRNA-105-n	rsRNA-340-n		rsRNA-523-n
rsRNA-10600-n	rsRNA-342-n		rsRNA-525-n
rsRNA-10601-n	rsRNA-3438-n		rsRNA-526-n
rsRNA-10606-n	rsRNA-3469-n		rsRNA-530-n
rsRNA-10611-n	rsRNA-3473-n		rsRNA-532-n
rsRNA-10613-n	rsRNA-3574-n		rsRNA-533-n
rsRNA-10614-n	rsRNA-3666-n		rsRNA-541-n
rsRNA-1061-n	rsRNA-3668-n		rsRNA-542-n
rsRNA-1062-n	rsRNA-3670-n		rsRNA-547-n
rsRNA-10632-n	rsRNA-3706-n		rsRNA-549-n
rsRNA-10635-n	rsRNA-370-n		rsRNA-551-n
rsRNA-10637-n	rsRNA-3716-n		rsRNA-555-n
rsRNA-10638-n	rsRNA-3726-n		rsRNA-557-n
rsRNA-10642-n	rsRNA-3753-n		rsRNA-561-n
rsRNA-10649-n	rsRNA-3758-n		rsRNA-564-n
rsRNA-10650-n	rsRNA-3762-n		rsRNA-566-n
rsRNA-10653-n	rsRNA-3766-n		rsRNA-573-n
rsRNA-10661-n	rsRNA-3783-n		rsRNA-574-n
rsRNA-10662-n	rsRNA-378-n		rsRNA-580-n
rsRNA-1066-n	rsRNA-3816-n		rsRNA-584-n
rsRNA-1067-n	rsRNA-3836-n		rsRNA-586-n
rsRNA-10680-n	rsRNA-3843-n		rsRNA-595-n
rsRNA-1068-n	rsRNA-3846-n		rsRNA-597-n
rsRNA-10691-n	rsRNA-3893-n		rsRNA-599-n
rsRNA-10697-n	rsRNA-3901-n		rsRNA-601-n
rsRNA-1069-n	rsRNA-390-n		rsRNA-605-n
rsRNA-10700-n	rsRNA-3910-n		rsRNA-610-n
rsRNA-10702-n	rsRNA-3936-n		rsRNA-611-n
rsRNA-1070-n	rsRNA-3938-n		rsRNA-612-n
rsRNA-10714-n	rsRNA-3949-n		rsRNA-614-n
rsRNA-10716-n	rsRNA-3952-n		rsRNA-616-n
rsRNA-10717-n	rsRNA-3954-n		rsRNA-617-n
rsRNA-10718-n	rsRNA-3988-n		rsRNA-619-n
rsRNA-1071-n	rsRNA-4015-n		rsRNA-620-n
rsRNA-10720-n	rsRNA-4016-n		rsRNA-622-n
rsRNA-10729-n	rsRNA-4033-n		rsRNA-623-n
rsRNA-1072-n	rsRNA-4046-n		rsRNA-624-n
rsRNA-10733-n	rsRNA-4047-n		rsRNA-628-n
rsRNA-10737-n	rsRNA-404-n		rsRNA-633-n
rsRNA-1073-n	rsRNA-4060-n		rsRNA-635-n
rsRNA-10742-n	rsRNA-4085-n		rsRNA-649-n
rsRNA-10746-n	rsRNA-4091-n		rsRNA-653-n
rsRNA-10748-n	rsRNA-4100-n		rsRNA-663-n
rsRNA-10749-n	rsRNA-4138-n		rsRNA-667-n
rsRNA-10751-n	rsRNA-4151-n		rsRNA-669-n
rsRNA-10756-n	rsRNA-4164-n		rsRNA-676-n
rsRNA-10764-n	rsRNA-4167-n		rsRNA-677-n
rsRNA-10765-n	rsRNA-4170-n		rsRNA-679-n
rsRNA-1076-n	rsRNA-4193-n		rsRNA-682-n
rsRNA-10774-n	rsRNA-4200-n		rsRNA-688-n
rsRNA-10777-n	rsRNA-4202-n		rsRNA-694-n
rsRNA-1077-n	rsRNA-420-n		rsRNA-697-n
rsRNA-10783-n	rsRNA-4306-n		rsRNA-699-n
rsRNA-10786-n	rsRNA-4350-n		rsRNA-701-n
rsRNA-10790-n	rsRNA-4356-n		rsRNA-703-n
rsRNA-10793-n	rsRNA-4360-n		rsRNA-705-n
rsRNA-10794-n	rsRNA-442-n		rsRNA-709-n
rsRNA-10796-n	rsRNA-4437-n		rsRNA-710-n
rsRNA-10797-n	rsRNA-4443-n		rsRNA-713-n
rsRNA-10799-n	rsRNA-4463-n		rsRNA-715-n
rsRNA-1079-n	rsRNA-4490-n		rsRNA-720-n
rsRNA-107-n	rsRNA-4497-n		rsRNA-722-n
rsRNA-10806-n	rsRNA-4557-n		rsRNA-725-n
rsRNA-1080-n	rsRNA-4561-n		rsRNA-726-n
rsRNA-10812-n	rsRNA-4576-n		rsRNA-728-n
rsRNA-10816-n	rsRNA-4601-n		rsRNA-731-n
rsRNA-10817-n	rsRNA-4604-n		rsRNA-733-n
rsRNA-10820-n	rsRNA-4615-n		rsRNA-735-n
rsRNA-10824-n	rsRNA-4624-n		rsRNA-738-n
rsRNA-10825-n	rsRNA-4637-n		rsRNA-739-n
rsRNA-1082-n	rsRNA-463-n		rsRNA-750-n
rsRNA-10834-n	rsRNA-4657-n		rsRNA-752-n
rsRNA-10835-n	rsRNA-4658-n		rsRNA-754-n
rsRNA-10837-n	rsRNA-4679-n		rsRNA-756-n
rsRNA-10838-n	rsRNA-4681-n		rsRNA-762-n
rsRNA-10839-n	rsRNA-4709-n		rsRNA-766-n
rsRNA-1083-n	rsRNA-4742-n		rsRNA-772-n
rsRNA-10842-n	rsRNA-4756-n		rsRNA-781-n
rsRNA-10844-n	rsRNA-4759-n		rsRNA-792-n
rsRNA-10846-n	rsRNA-4785-n		rsRNA-793-n
rsRNA-10847-n	rsRNA-4797-n		rsRNA-795-n
rsRNA-10849-n	rsRNA-4860-n		rsRNA-798-n
rsRNA-10852-n	rsRNA-4872-n		rsRNA-805-n
rsRNA-10853-n	rsRNA-4889-n		rsRNA-807-n
rsRNA-10859-n	rsRNA-4913-n		rsRNA-812-n
rsRNA-10860-n	rsRNA-4935-n		rsRNA-815-n
rsRNA-10863-n	rsRNA-4944-n		rsRNA-820-n
rsRNA-10870-n	rsRNA-4969-n		rsRNA-822-n
rsRNA-10877-n	rsRNA-4985-n		rsRNA-824-n
rsRNA-10879-n	rsRNA-500-n		rsRNA-827-n
rsRNA-1087-n	rsRNA-5010-n		rsRNA-829-n
rsRNA-10881-n	rsRNA-5015-n		rsRNA-834-n
rsRNA-10887-n	rsRNA-501-n		rsRNA-835-n
rsRNA-1088-n	rsRNA-5034-n		rsRNA-836-n
rsRNA-10890-n	rsRNA-5036-n		rsRNA-840-n
rsRNA-10891-n	rsRNA-5051-n		rsRNA-842-n
rsRNA-10897-n	rsRNA-5065-n		rsRNA-844-n
rsRNA-10899-n	rsRNA-5092-n		rsRNA-847-n
rsRNA-1089-n	rsRNA-5098-n		rsRNA-851-n
rsRNA-10902-n	rsRNA-5108-n		rsRNA-855-n
rsRNA-10906-n	rsRNA-5116-n		rsRNA-857-n
rsRNA-1090-n	rsRNA-5130-n		rsRNA-860-n
rsRNA-10916-n	rsRNA-5134-n		rsRNA-861-n
rsRNA-10918-n	rsRNA-5141-n		rsRNA-862-n
rsRNA-10919-n	rsRNA-5145-n		rsRNA-864-n
rsRNA-10921-n	rsRNA-5186-n		rsRNA-871-n
rsRNA-10923-n	rsRNA-5190-n		rsRNA-873-n
rsRNA-10924-n	rsRNA-5205-n		rsRNA-876-n
rsRNA-10926-n	rsRNA-521-n		rsRNA-878-n
rsRNA-10928-n	rsRNA-5239-n		rsRNA-879-n
rsRNA-1092-n	rsRNA-5246-n		rsRNA-882-n
rsRNA-10937-n	rsRNA-524-n		rsRNA-884-n
rsRNA-10939-n	rsRNA-5251-n		rsRNA-886-n
rsRNA-10943-n	rsRNA-5252-n		rsRNA-887-n
rsRNA-10946-n	rsRNA-5257-n		rsRNA-888-n
rsRNA-10947-n	rsRNA-5263-n		rsRNA-891-n
rsRNA-10948-n	rsRNA-5273-n		rsRNA-894-n
rsRNA-10949-n	rsRNA-5291-n		rsRNA-904-n
rsRNA-1094-n	rsRNA-5303-n		rsRNA-906-n
rsRNA-1095-n	rsRNA-5309-n		rsRNA-909-n
rsRNA-10964-n	rsRNA-5313-n		rsRNA-914-n
rsRNA-10965-n	rsRNA-5323-n		rsRNA-917-n
rsRNA-1096-n	rsRNA-5359-n		rsRNA-928-n
rsRNA-10971-n	rsRNA-537-n		rsRNA-931-n
rsRNA-10972-n	rsRNA-5383-n		rsRNA-932-n
rsRNA-10976-n	rsRNA-5401-n		rsRNA-933-n
rsRNA-10977-n	rsRNA-544-n		rsRNA-934-n
rsRNA-1097-n	rsRNA-5465-n		rsRNA-937-n
rsRNA-10982-n	rsRNA-5491-n		rsRNA-940-n
rsRNA-10983-n	rsRNA-5499-n		rsRNA-941-n
rsRNA-10984-n	rsRNA-5574-n		rsRNA-944-n
rsRNA-10986-n	rsRNA-5590-n		rsRNA-946-n
rsRNA-1098-n	rsRNA-5600-n		rsRNA-948-n
rsRNA-10994-n	rsRNA-5614-n		rsRNA-951-n
rsRNA-10996-n	rsRNA-5629-n		rsRNA-953-n
rsRNA-11004-n	rsRNA-5640-n		rsRNA-954-n
rsRNA-11013-n	rsRNA-5659-n		rsRNA-956-n
rsRNA-11017-n	rsRNA-5663-n		rsRNA-958-n
rsRNA-1101-n	rsRNA-5666-n		rsRNA-959-n
rsRNA-11020-n	rsRNA-5701-n		rsRNA-961-n
rsRNA-11022-n	rsRNA-5709-n		rsRNA-962-n
rsRNA-11024-n	rsRNA-5716-n		rsRNA-967-n
rsRNA-11030-n	rsRNA-5718-n		rsRNA-970-n
rsRNA-11049-n	rsRNA-571-n		rsRNA-971-n
rsRNA-11059-n	rsRNA-5728-n		rsRNA-974-n
rsRNA-11065-n	rsRNA-5768-n		rsRNA-975-n
rsRNA-11071-n	rsRNA-5788-n		rsRNA-981-n
rsRNA-11078-n	rsRNA-5796-n		rsRNA-983-n
rsRNA-1107-n	rsRNA-5801-n		rsRNA-987-n
rsRNA-11081-n	rsRNA-5845-n		rsRNA-988-n
rsRNA-11084-n	rsRNA-5914-n		rsRNA-991-n
rsRNA-11087-n	rsRNA-5921-n		rsRNA-996-n
rsRNA-1108-n	rsRNA-5929-n		rsRNA-999-n
rsRNA-11090-n	rsRNA-5943-n		rsRNA-1004-n
rsRNA-11091-n	rsRNA-5946-n		rsRNA-1005-n
rsRNA-11092-n	rsRNA-6006-n		rsRNA-1007-n
rsRNA-11093-n	rsRNA-600-n		rsRNA-1009-n
rsRNA-11095-n	rsRNA-6019-n		rsRNA-1010-n
rsRNA-11097-n	rsRNA-6042-n		rsRNA-1011-n
rsRNA-1109-n	rsRNA-6045-n		rsRNA-1012-n
rsRNA-110-n	rsRNA-6078-n		rsRNA-1013-n
rsRNA-11102-n	rsRNA-6094-n		rsRNA-1019-n
rsRNA-11104-n	rsRNA-6144-n		rsRNA-1020-n
rsRNA-11112-n	rsRNA-6150-n		rsRNA-1021-n
rsRNA-1111-n	rsRNA-6173-n		rsRNA-1024-n
rsRNA-11122-n	rsRNA-6183-n		rsRNA-1025-n
rsRNA-11123-n	rsRNA-6220-n		rsRNA-1027-n
rsRNA-11127-n	rsRNA-6238-n		rsRNA-1030-n
rsRNA-1112-n	rsRNA-6279-n		rsRNA-1032-n
rsRNA-11135-n	rsRNA-6308-n		rsRNA-1033-n
rsRNA-11136-n	rsRNA-6316-n		rsRNA-1034-n
rsRNA-11139-n	rsRNA-634-n		rsRNA-1036-n
rsRNA-1113-n	rsRNA-6364-n		rsRNA-1037-n
rsRNA-11140-n	rsRNA-6376-n		rsRNA-1048-n
rsRNA-11145-n	rsRNA-6380-n		rsRNA-1050-n
rsRNA-1114-n	rsRNA-6381-n		rsRNA-1052-n
rsRNA-11150-n	rsRNA-640-n		rsRNA-1058-n
rsRNA-11155-n	rsRNA-6430-n		rsRNA-1060-n
rsRNA-11157-n	rsRNA-6440-n		rsRNA-1063-n
rsRNA-1115-n	rsRNA-6444-n		rsRNA-1064-n
rsRNA-11165-n	rsRNA-6460-n		rsRNA-1065-n
rsRNA-11173-n	rsRNA-6480-n		rsRNA-1074-n
rsRNA-11178-n	rsRNA-6522-n		rsRNA-1075-n
rsRNA-1117-n	rsRNA-6525-n		rsRNA-1078-n
rsRNA-11180-n	rsRNA-6556-n		rsRNA-1084-n
rsRNA-11184-n	rsRNA-6558-n		rsRNA-1085-n
rsRNA-11189-n	rsRNA-6560-n		rsRNA-1091-n
rsRNA-1118-n	rsRNA-6606-n		rsRNA-1093-n
rsRNA-11193-n	rsRNA-661-n		rsRNA-1099-n
rsRNA-11194-n	rsRNA-6629-n		rsRNA-1100-n
rsRNA-11199-n	rsRNA-6659-n		rsRNA-1103-n
rsRNA-111-n	rsRNA-6664-n		rsRNA-1104-n
rsRNA-11201-n	rsRNA-6684-n		rsRNA-1105-n
rsRNA-11208-n	rsRNA-6692-n		rsRNA-1116-n
rsRNA-11210-n	rsRNA-6693-n		rsRNA-1119-n
rsRNA-11213-n	rsRNA-6698-n		rsRNA-1120-n
rsRNA-11215-n	rsRNA-6701-n		rsRNA-1130-n
rsRNA-11218-n	rsRNA-6720-n		rsRNA-1132-n
rsRNA-1121-n	rsRNA-6729-n		rsRNA-1136-n
rsRNA-11222-n	rsRNA-6734-n		rsRNA-1140-n
rsRNA-11227-n	rsRNA-6744-n		rsRNA-1141-n
rsRNA-1122-n	rsRNA-6767-n		rsRNA-1148-n
rsRNA-11230-n	rsRNA-6794-n		rsRNA-1153-n
rsRNA-11231-n	rsRNA-6845-n		rsRNA-1155-n
rsRNA-11234-n	rsRNA-6851-n		rsRNA-1161-n
rsRNA-1123-n	rsRNA-6873-n		rsRNA-1162-n
rsRNA-1124-n	rsRNA-687-n		rsRNA-1163-n
rsRNA-1125-n	rsRNA-6889-n		rsRNA-1165-n
rsRNA-1126-n	rsRNA-6893-n		rsRNA-1166-n
rsRNA-1127-n	rsRNA-6926-n		rsRNA-1173-n
rsRNA-1129-n	rsRNA-6928-n		rsRNA-1174-n
rsRNA-112-n	rsRNA-6937-n		rsRNA-1180-n
rsRNA-1134-n	rsRNA-6939-n		rsRNA-1182-n
rsRNA-1135-n	rsRNA-6967-n		rsRNA-1188-n
rsRNA-1137-n	rsRNA-6971-n		rsRNA-1191-n
rsRNA-1138-n	rsRNA-6990-n		rsRNA-1197-n
rsRNA-1139-n	rsRNA-7004-n		rsRNA-1202-n
rsRNA-113-n	rsRNA-7012-n		rsRNA-1210-n
rsRNA-1142-n	rsRNA-7014-n		rsRNA-1215-n
rsRNA-1143-n	rsRNA-7044-n		rsRNA-1218-n
rsRNA-1144-n	rsRNA-7058-n		rsRNA-1220-n
rsRNA-1145-n	rsRNA-7063-n		rsRNA-1224-n
rsRNA-1146-n	rsRNA-706-n		rsRNA-1229-n
rsRNA-1149-n	rsRNA-7072-n		rsRNA-1230-n
rsRNA-114-n	rsRNA-7089-n		rsRNA-1233-n
rsRNA-1150-n	rsRNA-708-n		rsRNA-1235-n
rsRNA-1151-n	rsRNA-7097-n		rsRNA-1236-n
rsRNA-1152-n	rsRNA-7135-n		rsRNA-1237-n
rsRNA-1154-n	rsRNA-7138-n		rsRNA-1250-n
rsRNA-1156-n	rsRNA-7140-n		rsRNA-1256-n
rsRNA-1157-n	rsRNA-7160-n		rsRNA-1263-n
rsRNA-1158-n	rsRNA-7165-n		rsRNA-1265-n
rsRNA-1159-n	rsRNA-7223-n		rsRNA-1266-n
rsRNA-1160-n	rsRNA-7230-n		rsRNA-1268-n
rsRNA-1167-n	rsRNA-7255-n		rsRNA-1270-n
rsRNA-1168-n	rsRNA-7258-n		rsRNA-1272-n
rsRNA-1169-n	rsRNA-7269-n		rsRNA-1273-n
rsRNA-1171-n	rsRNA-7270-n		rsRNA-1275-n
rsRNA-1172-n	rsRNA-7282-n		rsRNA-1278-n
rsRNA-1175-n	rsRNA-7295-n		rsRNA-1279-n
rsRNA-1176-n	rsRNA-7300-n		rsRNA-1280-n
rsRNA-1177-n	rsRNA-7327-n		rsRNA-1285-n
rsRNA-1179-n	rsRNA-7372-n		rsRNA-1288-n
rsRNA-1181-n	rsRNA-7391-n		rsRNA-1289-n
rsRNA-1184-n	rsRNA-7397-n		rsRNA-1291-n
rsRNA-1185-n	rsRNA-7399-n		rsRNA-1292-n
rsRNA-1186-n	rsRNA-7413-n		rsRNA-1295-n
rsRNA-1187-n	rsRNA-7417-n		rsRNA-1296-n
rsRNA-1189-n	rsRNA-7436-n		rsRNA-1301-n
rsRNA-1190-n	rsRNA-7457-n		rsRNA-1306-n
rsRNA-1192-n	rsRNA-7467-n		rsRNA-1308-n
rsRNA-1193-n	rsRNA-7473-n		rsRNA-1312-n
rsRNA-1194-n	rsRNA-7482-n		rsRNA-1314-n
rsRNA-1196-n	rsRNA-7500-n		rsRNA-1316-n
rsRNA-1198-n	rsRNA-7518-n		rsRNA-1318-n
rsRNA-1199-n	rsRNA-751-n		rsRNA-1321-n
rsRNA-1200-n	rsRNA-7522-n		rsRNA-1322-n
rsRNA-1201-n	rsRNA-7523-n		rsRNA-1328-n
rsRNA-1203-n	rsRNA-7532-n		rsRNA-1329-n
rsRNA-1204-n	rsRNA-7542-n		rsRNA-1333-n
rsRNA-1206-n	rsRNA-7549-n		rsRNA-1336-n
rsRNA-1207-n	rsRNA-7557-n		rsRNA-1337-n
rsRNA-1208-n	rsRNA-7569-n		rsRNA-1342-n
rsRNA-1209-n	rsRNA-7580-n		rsRNA-1344-n
rsRNA-120-n	rsRNA-7588-n		rsRNA-1347-n
rsRNA-1212-n	rsRNA-7626-n		rsRNA-1348-n
rsRNA-1213-n	rsRNA-7629-n		rsRNA-1350-n
rsRNA-1214-n	rsRNA-7673-n		rsRNA-1352-n
rsRNA-1216-n	rsRNA-7712-n		rsRNA-1353-n
rsRNA-1217-n	rsRNA-7733-n		rsRNA-1355-n
rsRNA-1219-n	rsRNA-774-n		rsRNA-1360-n
rsRNA-121-n	rsRNA-7752-n		rsRNA-1361-n
rsRNA-1222-n	rsRNA-7762-n		rsRNA-1364-n
rsRNA-1223-n	rsRNA-7770-n		rsRNA-1365-n
rsRNA-1225-n	rsRNA-7772-n		rsRNA-1366-n
rsRNA-1226-n	rsRNA-7778-n		rsRNA-1371-n
rsRNA-1227-n	rsRNA-7808-n		rsRNA-1373-n
rsRNA-1228-n	rsRNA-7830-n		rsRNA-1376-n
rsRNA-1231-n	rsRNA-7831-n		rsRNA-1382-n
rsRNA-1232-n	rsRNA-7856-n		rsRNA-1383-n
rsRNA-1238-n	rsRNA-7867-n		rsRNA-1385-n
rsRNA-1240-n	rsRNA-787-n		rsRNA-1386-n
rsRNA-1241-n	rsRNA-7888-n		rsRNA-1388-n
rsRNA-1242-n	rsRNA-7921-n		rsRNA-1389-n
rsRNA-1243-n	rsRNA-7931-n		rsRNA-1391-n
rsRNA-1244-n	rsRNA-7937-n		rsRNA-1393-n
rsRNA-1245-n	rsRNA-7951-n		rsRNA-1396-n
rsRNA-1246-n	rsRNA-7957-n		rsRNA-1401-n
rsRNA-1247-n	rsRNA-7959-n		rsRNA-1404-n
rsRNA-1248-n	rsRNA-7963-n		rsRNA-1405-n
rsRNA-1249-n	rsRNA-7968-n		rsRNA-1406-n
rsRNA-124-n	rsRNA-799-n		rsRNA-1409-n
rsRNA-1251-n	rsRNA-8006-n		rsRNA-1413-n
rsRNA-1252-n	rsRNA-8010-n		rsRNA-1414-n
rsRNA-1253-n	rsRNA-8017-n		rsRNA-1416-n
rsRNA-1254-n	rsRNA-8030-n		rsRNA-1419-n
rsRNA-1255-n	rsRNA-8089-n		rsRNA-1421-n
rsRNA-1258-n	rsRNA-8092-n		rsRNA-1422-n
rsRNA-1259-n	rsRNA-8094-n		rsRNA-1426-n
rsRNA-125-n	rsRNA-8107-n		rsRNA-1430-n
rsRNA-1260-n	rsRNA-810-n		rsRNA-1432-n
rsRNA-1261-n	rsRNA-8115-n		rsRNA-1433-n
rsRNA-1262-n	rsRNA-8118-n		rsRNA-1434-n
rsRNA-1267-n	rsRNA-8120-n		rsRNA-1440-n
rsRNA-1269-n	rsRNA-8130-n		rsRNA-1442-n
rsRNA-126-n	rsRNA-8134-n		rsRNA-1450-n
rsRNA-1271-n	rsRNA-8173-n		rsRNA-1451-n
rsRNA-1274-n	rsRNA-817-n		rsRNA-1452-n
rsRNA-1276-n	rsRNA-8210-n		rsRNA-1453-n
rsRNA-1277-n	rsRNA-8278-n		rsRNA-1454-n
rsRNA-1281-n	rsRNA-8297-n		rsRNA-1461-n
rsRNA-1282-n	rsRNA-838-n		rsRNA-1462-n
rsRNA-1283-n	rsRNA-8391-n		rsRNA-1464-n
rsRNA-1284-n	rsRNA-8396-n		rsRNA-1466-n
rsRNA-1286-n	rsRNA-8401-n		rsRNA-1467-n
rsRNA-1287-n	rsRNA-8406-n		rsRNA-1470-n
rsRNA-1290-n	rsRNA-8424-n		rsRNA-1471-n
rsRNA-1293-n	rsRNA-8443-n		rsRNA-1474-n
rsRNA-1294-n	rsRNA-8448-n		rsRNA-1475-n
rsRNA-1297-n	rsRNA-8451-n		rsRNA-1478-n
rsRNA-1298-n	rsRNA-8452-n		rsRNA-1479-n
rsRNA-129-n	rsRNA-8455-n		rsRNA-1480-n
rsRNA-12-n	rsRNA-8456-n		rsRNA-1482-n
rsRNA-1300-n	rsRNA-8467-n		rsRNA-1485-n
rsRNA-1304-n	rsRNA-8475-n		rsRNA-1486-n
rsRNA-1305-n	rsRNA-8479-n		rsRNA-1489-n
rsRNA-1307-n	rsRNA-8487-n		rsRNA-1493-n
rsRNA-1309-n	rsRNA-8499-n		rsRNA-1496-n
rsRNA-130-n	rsRNA-8511-n		rsRNA-1498-n
rsRNA-1310-n	rsRNA-8512-n		rsRNA-1499-n
rsRNA-1311-n	rsRNA-8517-n		rsRNA-1502-n
rsRNA-1313-n	rsRNA-8553-n		rsRNA-1504-n
rsRNA-1317-n	rsRNA-8608-n		rsRNA-1509-n
rsRNA-1319-n	rsRNA-8621-n		rsRNA-1511-n
rsRNA-131-n	rsRNA-8628-n		rsRNA-1512-n
rsRNA-1320-n	rsRNA-863-n		rsRNA-1518-n
rsRNA-1323-n	rsRNA-8647-n		rsRNA-1522-n
rsRNA-1325-n	rsRNA-8656-n		rsRNA-1523-n
rsRNA-1327-n	rsRNA-8668-n		rsRNA-1524-n
rsRNA-1330-n	rsRNA-8695-n		rsRNA-1525-n
rsRNA-1331-n	rsRNA-8703-n		rsRNA-1530-n
rsRNA-1332-n	rsRNA-8724-n		rsRNA-1532-n
rsRNA-1334-n	rsRNA-8745-n		rsRNA-1533-n
rsRNA-1335-n	rsRNA-875-n		rsRNA-1535-n
rsRNA-1338-n	rsRNA-8774-n		rsRNA-1540-n
rsRNA-1339-n	rsRNA-8786-n		rsRNA-1542-n
rsRNA-1340-n	rsRNA-8794-n		rsRNA-1544-n
rsRNA-1341-n	rsRNA-8797-n		rsRNA-1549-n
rsRNA-1343-n	rsRNA-8814-n		rsRNA-1551-n
rsRNA-1346-n	rsRNA-8827-n		rsRNA-1555-n
rsRNA-1349-n	rsRNA-8833-n		rsRNA-1559-n
rsRNA-134-n	rsRNA-8835-n		rsRNA-1560-n
rsRNA-1351-n	rsRNA-8870-n		rsRNA-1562-n
rsRNA-1354-n	rsRNA-8876-n		rsRNA-1563-n
rsRNA-1356-n	rsRNA-8896-n		rsRNA-1564-n
rsRNA-1357-n	rsRNA-8922-n		rsRNA-1567-n
rsRNA-1358-n	rsRNA-8929-n		rsRNA-1571-n
rsRNA-1359-n	rsRNA-8952-n		rsRNA-1573-n
rsRNA-1362-n	rsRNA-8953-n		rsRNA-1576-n
rsRNA-1363-n	rsRNA-8959-n		rsRNA-1578-n
rsRNA-1368-n	rsRNA-8974-n		rsRNA-1579-n
rsRNA-1369-n	rsRNA-8978-n		rsRNA-1580-n
rsRNA-136-n	rsRNA-8979-n		rsRNA-1581-n
rsRNA-1372-n	rsRNA-8992-n		rsRNA-1583-n
rsRNA-1374-n	rsRNA-9004-n		rsRNA-1584-n
rsRNA-1375-n	rsRNA-9019-n		rsRNA-1586-n
rsRNA-1377-n	rsRNA-9022-n		rsRNA-1588-n
rsRNA-1378-n	rsRNA-9037-n		rsRNA-1589-n
rsRNA-1380-n	rsRNA-9056-n		rsRNA-1590-n
rsRNA-1381-n	rsRNA-9059-n		rsRNA-1591-n
rsRNA-1390-n	rsRNA-9076-n		rsRNA-1592-n
rsRNA-1392-n	rsRNA-9082-n		rsRNA-1593-n
rsRNA-1394-n	rsRNA-9087-n		rsRNA-1596-n
rsRNA-1395-n	rsRNA-9088-n		rsRNA-1597-n
rsRNA-1397-n	rsRNA-9089-n		rsRNA-1600-n
rsRNA-1398-n	rsRNA-9121-n		rsRNA-1601-n
rsRNA-1399-n	rsRNA-9127-n		rsRNA-1602-n
rsRNA-13-n	rsRNA-9133-n		rsRNA-1603-n
rsRNA-1400-n	rsRNA-9143-n		rsRNA-1604-n
rsRNA-1402-n	rsRNA-9145-n		rsRNA-1605-n
rsRNA-1403-n	rsRNA-9167-n		rsRNA-1607-n
rsRNA-1407-n	rsRNA-9173-n		rsRNA-1608-n
rsRNA-1408-n	rsRNA-9181-n		rsRNA-1610-n
rsRNA-140-n	rsRNA-9186-n		rsRNA-1611-n
rsRNA-1410-n	rsRNA-9216-n		rsRNA-1613-n
rsRNA-1411-n	rsRNA-9249-n		rsRNA-1615-n
rsRNA-1412-n	rsRNA-9266-n		rsRNA-1617-n
rsRNA-1415-n	rsRNA-9283-n		rsRNA-1619-n
rsRNA-1418-n	rsRNA-930-n		rsRNA-1621-n
rsRNA-1420-n	rsRNA-9324-n		rsRNA-1623-n
rsRNA-1423-n	rsRNA-9391-n		rsRNA-1625-n
rsRNA-1424-n	rsRNA-9408-n		rsRNA-1627-n
rsRNA-1425-n	rsRNA-9429-n		rsRNA-1629-n
rsRNA-1428-n	rsRNA-9462-n		rsRNA-1632-n
rsRNA-1429-n	rsRNA-9464-n		rsRNA-1634-n
rsRNA-142-n	rsRNA-9475-n		rsRNA-1635-n
rsRNA-1431-n	rsRNA-9527-n		rsRNA-1638-n
rsRNA-1435-n	rsRNA-9533-n		rsRNA-1640-n
rsRNA-1436-n	rsRNA-9563-n		rsRNA-1642-n
rsRNA-1437-n	rsRNA-9566-n		rsRNA-1644-n
rsRNA-1438-n	rsRNA-9580-n		rsRNA-1648-n
rsRNA-1439-n	rsRNA-9599-n		rsRNA-1649-n
rsRNA-1441-n	rsRNA-9601-n		rsRNA-1660-n
rsRNA-1443-n	rsRNA-9629-n		rsRNA-1661-n
rsRNA-1444-n	rsRNA-9647-n		rsRNA-1664-n
rsRNA-1445-n	rsRNA-9653-n		rsRNA-1665-n
rsRNA-1446-n	rsRNA-9675-n		rsRNA-1670-n
rsRNA-1447-n	rsRNA-9682-n		rsRNA-1672-n
rsRNA-1448-n	rsRNA-9688-n		rsRNA-1674-n
rsRNA-1449-n	rsRNA-9689-n		rsRNA-1675-n
rsRNA-144-n	rsRNA-9702-n		rsRNA-1676-n
rsRNA-1455-n	rsRNA-9733-n		rsRNA-1677-n
rsRNA-1456-n	rsRNA-9738-n		rsRNA-1680-n
rsRNA-1457-n	rsRNA-976-n		rsRNA-1681-n
rsRNA-1458-n	rsRNA-9778-n		rsRNA-1683-n
rsRNA-145-n	rsRNA-9788-n		rsRNA-1687-n
rsRNA-1463-n	rsRNA-9789-n		rsRNA-1688-n
rsRNA-1465-n	rsRNA-9797-n		rsRNA-1693-n
rsRNA-1468-n	rsRNA-9798-n		rsRNA-1697-n
rsRNA-1469-n	rsRNA-9802-n		rsRNA-1701-n
rsRNA-1472-n	rsRNA-9828-n		rsRNA-1703-n
rsRNA-1473-n	rsRNA-9838-n		rsRNA-1704-n
rsRNA-1476-n	rsRNA-9839-n		rsRNA-1705-n
rsRNA-1477-n	rsRNA-985-n		rsRNA-1706-n
rsRNA-1481-n	rsRNA-9868-n		rsRNA-1707-n
rsRNA-1487-n	rsRNA-9889-n		rsRNA-1708-n
rsRNA-1488-n	rsRNA-9903-n		rsRNA-1711-n
rsRNA-148-n	rsRNA-9930-n		rsRNA-1713-n
rsRNA-1490-n	rsRNA-9959-n		rsRNA-1714-n
rsRNA-1491-n	rsRNA-9963-n		rsRNA-1720-n
rsRNA-1492-n	rsRNA-9971-n		rsRNA-1721-n
rsRNA-1494-n			rsRNA-1725-n
rsRNA-1495-n			rsRNA-1726-n
rsRNA-1497-n			rsRNA-1727-n
rsRNA-149-n			rsRNA-1730-n
rsRNA-1500-n			rsRNA-1734-n
rsRNA-1501-n			rsRNA-1738-n
rsRNA-1503-n			rsRNA-1742-n
rsRNA-1505-n			rsRNA-1743-n
rsRNA-1506-n			rsRNA-1744-n
rsRNA-1507-n			rsRNA-1747-n
rsRNA-1508-n			rsRNA-1749-n
rsRNA-1510-n			rsRNA-1752-n
rsRNA-1513-n			rsRNA-1753-n
rsRNA-1514-n			rsRNA-1754-n
rsRNA-1515-n			rsRNA-1759-n
rsRNA-1516-n			rsRNA-1760-n
rsRNA-1517-n			rsRNA-1764-n
rsRNA-1519-n			rsRNA-1765-n
rsRNA-151-n			rsRNA-1766-n
rsRNA-1520-n			rsRNA-1770-n
rsRNA-1521-n			rsRNA-1773-n
rsRNA-1526-n			rsRNA-1774-n
rsRNA-1527-n			rsRNA-1783-n
rsRNA-1528-n			rsRNA-1784-n
rsRNA-1529-n			rsRNA-1785-n
rsRNA-152-n			rsRNA-1787-n
rsRNA-1531-n			rsRNA-1788-n
rsRNA-1534-n			rsRNA-1789-n
rsRNA-1536-n			rsRNA-1790-n
rsRNA-1537-n			rsRNA-1792-n
rsRNA-1538-n			rsRNA-1795-n
rsRNA-1539-n			rsRNA-1797-n
rsRNA-1541-n			rsRNA-1801-n
rsRNA-1543-n			rsRNA-1803-n
rsRNA-1545-n			rsRNA-1811-n
rsRNA-1546-n			rsRNA-1816-n
rsRNA-1547-n			rsRNA-1819-n
rsRNA-1548-n			rsRNA-1820-n
rsRNA-1550-n			rsRNA-1821-n
rsRNA-1553-n			rsRNA-1823-n
rsRNA-1554-n			rsRNA-1834-n
rsRNA-1556-n			rsRNA-1841-n
rsRNA-1557-n			rsRNA-1843-n
rsRNA-1558-n			rsRNA-1844-n
rsRNA-155-n			rsRNA-1846-n
rsRNA-1561-n			rsRNA-1847-n
rsRNA-1565-n			rsRNA-1848-n
rsRNA-1566-n			rsRNA-1849-n
rsRNA-1568-n			rsRNA-1854-n
rsRNA-1569-n			rsRNA-1857-n
rsRNA-156-n			rsRNA-1859-n
rsRNA-1570-n			rsRNA-1860-n
rsRNA-1572-n			rsRNA-1862-n
rsRNA-1574-n			rsRNA-1865-n
rsRNA-1575-n			rsRNA-1867-n
rsRNA-1577-n			rsRNA-1880-n
rsRNA-1582-n			rsRNA-1883-n
rsRNA-1585-n			rsRNA-1884-n
rsRNA-1587-n			rsRNA-1885-n
rsRNA-1594-n			rsRNA-1894-n
rsRNA-1595-n			rsRNA-1896-n
rsRNA-1598-n			rsRNA-1897-n
rsRNA-1599-n			rsRNA-1898-n
rsRNA-1606-n			rsRNA-1900-n
rsRNA-1612-n			rsRNA-1911-n
rsRNA-1614-n			rsRNA-1912-n
rsRNA-1616-n			rsRNA-1914-n
rsRNA-1618-n			rsRNA-1918-n
rsRNA-1620-n			rsRNA-1920-n
rsRNA-1622-n			rsRNA-1922-n
rsRNA-1624-n			rsRNA-1937-n
rsRNA-1626-n			rsRNA-1940-n
rsRNA-1628-n			rsRNA-1945-n
rsRNA-162-n			rsRNA-1946-n
rsRNA-1631-n			rsRNA-1949-n
rsRNA-1633-n			rsRNA-1952-n
rsRNA-1636-n			rsRNA-1960-n
rsRNA-1637-n			rsRNA-1961-n
rsRNA-1639-n			rsRNA-1962-n
rsRNA-163-n			rsRNA-1963-n
rsRNA-1641-n			rsRNA-1965-n
rsRNA-1643-n			rsRNA-1969-n
rsRNA-1645-n			rsRNA-1974-n
rsRNA-1646-n			rsRNA-1977-n
rsRNA-1647-n			rsRNA-1978-n
rsRNA-1650-n			rsRNA-1979-n
rsRNA-1651-n			rsRNA-1983-n
rsRNA-1652-n			rsRNA-1985-n
rsRNA-1653-n			rsRNA-1990-n
rsRNA-1655-n			rsRNA-1992-n
rsRNA-1656-n			rsRNA-1994-n
rsRNA-1657-n			rsRNA-1995-n
rsRNA-1658-n			rsRNA-1996-n
rsRNA-1662-n			rsRNA-1999-n
rsRNA-1663-n			rsRNA-2000-n
rsRNA-1666-n			rsRNA-2006-n
rsRNA-1667-n			rsRNA-2011-n
rsRNA-1669-n			rsRNA-2012-n
rsRNA-166-n			rsRNA-2013-n
rsRNA-1678-n			rsRNA-2015-n
rsRNA-1679-n			rsRNA-2016-n
rsRNA-167-n			rsRNA-2020-n
rsRNA-1682-n			rsRNA-2022-n
rsRNA-1684-n			rsRNA-2024-n
rsRNA-1685-n			rsRNA-2025-n
rsRNA-1686-n			rsRNA-2026-n
rsRNA-1689-n			rsRNA-2027-n
rsRNA-168-n			rsRNA-2028-n
rsRNA-1690-n			rsRNA-2030-n
rsRNA-1691-n			rsRNA-2036-n
rsRNA-1692-n			rsRNA-2037-n
rsRNA-1694-n			rsRNA-2038-n
rsRNA-1695-n			rsRNA-2046-n
rsRNA-1696-n			rsRNA-2049-n
rsRNA-1698-n			rsRNA-2052-n
rsRNA-1699-n			rsRNA-2053-n
rsRNA-169-n			rsRNA-2055-n
rsRNA-1700-n			rsRNA-2061-n
rsRNA-1702-n			rsRNA-2062-n
rsRNA-1709-n			rsRNA-2076-n
rsRNA-170-n			rsRNA-2086-n
rsRNA-1710-n			rsRNA-2088-n
rsRNA-1712-n			rsRNA-2090-n
rsRNA-1715-n			rsRNA-2092-n
rsRNA-1716-n			rsRNA-2093-n
rsRNA-1717-n			rsRNA-2097-n
rsRNA-1719-n			rsRNA-2102-n
rsRNA-171-n			rsRNA-2106-n
rsRNA-1723-n			rsRNA-2108-n
rsRNA-1724-n			rsRNA-2109-n
rsRNA-1728-n			rsRNA-2111-n
rsRNA-1729-n			rsRNA-2112-n
rsRNA-172-n			rsRNA-2113-n
rsRNA-1731-n			rsRNA-2114-n
rsRNA-1732-n			rsRNA-2116-n
rsRNA-1733-n			rsRNA-2117-n
rsRNA-1736-n			rsRNA-2118-n
rsRNA-1737-n			rsRNA-2122-n
rsRNA-1745-n			rsRNA-2125-n
rsRNA-1746-n			rsRNA-2126-n
rsRNA-1748-n			rsRNA-2128-n
rsRNA-174-n			rsRNA-2129-n
rsRNA-1750-n			rsRNA-2134-n
rsRNA-1751-n			rsRNA-2136-n
rsRNA-1755-n			rsRNA-2137-n
rsRNA-1756-n			rsRNA-2142-n
rsRNA-1757-n			rsRNA-2143-n
rsRNA-1758-n			rsRNA-2144-n
rsRNA-175-n			rsRNA-2148-n
rsRNA-1761-n			rsRNA-2149-n
rsRNA-1762-n			rsRNA-2150-n
rsRNA-1763-n			rsRNA-2151-n
rsRNA-1767-n			rsRNA-2155-n
rsRNA-1768-n			rsRNA-2157-n
rsRNA-1769-n			rsRNA-2158-n
rsRNA-1771-n			rsRNA-2161-n
rsRNA-1772-n			rsRNA-2166-n
rsRNA-1776-n			rsRNA-2169-n
rsRNA-1778-n			rsRNA-2170-n
rsRNA-177-n			rsRNA-2171-n
rsRNA-1780-n			rsRNA-2175-n
rsRNA-1781-n			rsRNA-2179-n
rsRNA-1782-n			rsRNA-2184-n
rsRNA-1786-n			rsRNA-2192-n
rsRNA-1793-n			rsRNA-2193-n
rsRNA-1794-n			rsRNA-2197-n
rsRNA-1796-n			rsRNA-2198-n
rsRNA-1799-n			rsRNA-2202-n
rsRNA-17-n			rsRNA-2203-n
rsRNA-1800-n			rsRNA-2206-n
rsRNA-1802-n			rsRNA-2208-n
rsRNA-1805-n			rsRNA-2210-n
rsRNA-1806-n			rsRNA-2211-n
rsRNA-1807-n			rsRNA-2212-n
rsRNA-1808-n			rsRNA-2215-n
rsRNA-1809-n			rsRNA-2216-n
rsRNA-180-n			rsRNA-2217-n
rsRNA-1810-n			rsRNA-2219-n
rsRNA-1812-n			rsRNA-2221-n
rsRNA-1813-n			rsRNA-2222-n
rsRNA-1814-n			rsRNA-2223-n
rsRNA-1815-n			rsRNA-2224-n
rsRNA-1817-n			rsRNA-2225-n
rsRNA-1818-n			rsRNA-2228-n
rsRNA-1824-n			rsRNA-2232-n
rsRNA-1825-n			rsRNA-2233-n
rsRNA-1826-n			rsRNA-2234-n
rsRNA-1827-n			rsRNA-2236-n
rsRNA-1829-n			rsRNA-2237-n
rsRNA-182-n			rsRNA-2239-n
rsRNA-1830-n			rsRNA-2241-n
rsRNA-1831-n			rsRNA-2242-n
rsRNA-1833-n			rsRNA-2243-n
rsRNA-1835-n			rsRNA-2245-n
rsRNA-1837-n			rsRNA-2246-n
rsRNA-1838-n			rsRNA-2247-n
rsRNA-1839-n			rsRNA-2250-n
rsRNA-1842-n			rsRNA-2251-n
rsRNA-1845-n			rsRNA-2253-n
rsRNA-184-n			rsRNA-2254-n
rsRNA-1850-n			rsRNA-2255-n
rsRNA-1851-n			rsRNA-2256-n
rsRNA-1852-n			rsRNA-2259-n
rsRNA-1856-n			rsRNA-2261-n
rsRNA-1858-n			rsRNA-2262-n
rsRNA-1861-n			rsRNA-2263-n
rsRNA-1863-n			rsRNA-2264-n
rsRNA-1866-n			rsRNA-2266-n
rsRNA-1868-n			rsRNA-2271-n
rsRNA-1869-n			rsRNA-2275-n
rsRNA-186-n			rsRNA-2276-n
rsRNA-1870-n			rsRNA-2277-n
rsRNA-1873-n			rsRNA-2278-n
rsRNA-1874-n			rsRNA-2279-n
rsRNA-1875-n			rsRNA-2284-n
rsRNA-1876-n			rsRNA-2285-n
rsRNA-1877-n			rsRNA-2286-n
rsRNA-1878-n			rsRNA-2290-n
rsRNA-1879-n			rsRNA-2296-n
rsRNA-187-n			rsRNA-2302-n
rsRNA-1881-n			rsRNA-2304-n
rsRNA-1882-n			rsRNA-2307-n
rsRNA-1887-n			rsRNA-2313-n
rsRNA-1888-n			rsRNA-2314-n
rsRNA-1889-n			rsRNA-2323-n
rsRNA-188-n			rsRNA-2325-n
rsRNA-1890-n			rsRNA-2331-n
rsRNA-1891-n			rsRNA-2332-n
rsRNA-1892-n			rsRNA-2336-n
rsRNA-1899-n			rsRNA-2346-n
rsRNA-18-n			rsRNA-2349-n
rsRNA-1901-n			rsRNA-2354-n
rsRNA-1902-n			rsRNA-2362-n
rsRNA-1903-n			rsRNA-2364-n
rsRNA-1904-n			rsRNA-2368-n
rsRNA-1905-n			rsRNA-2369-n
rsRNA-1906-n			rsRNA-2373-n
rsRNA-1907-n			rsRNA-2375-n
rsRNA-1908-n			rsRNA-2376-n
rsRNA-1909-n			rsRNA-2378-n
rsRNA-1910-n			rsRNA-2380-n
rsRNA-1913-n			rsRNA-2382-n
rsRNA-1915-n			rsRNA-2383-n
rsRNA-1916-n			rsRNA-2385-n
rsRNA-1917-n			rsRNA-2389-n
rsRNA-1919-n			rsRNA-2390-n
rsRNA-1921-n			rsRNA-2393-n
rsRNA-1923-n			rsRNA-2394-n
rsRNA-1924-n			rsRNA-2399-n
rsRNA-1925-n			rsRNA-2402-n
rsRNA-1926-n			rsRNA-2403-n
rsRNA-1927-n			rsRNA-2405-n
rsRNA-1928-n			rsRNA-2406-n
rsRNA-1929-n			rsRNA-2408-n
rsRNA-192-n			rsRNA-2409-n
rsRNA-1930-n			rsRNA-2411-n
rsRNA-1931-n			rsRNA-2412-n
rsRNA-1933-n			rsRNA-2413-n
rsRNA-1934-n			rsRNA-2415-n
rsRNA-1935-n			rsRNA-2416-n
rsRNA-1936-n			rsRNA-2419-n
rsRNA-1938-n			rsRNA-2423-n
rsRNA-193-n			rsRNA-2425-n
rsRNA-1941-n			rsRNA-2429-n
rsRNA-1942-n			rsRNA-2431-n
rsRNA-1943-n			rsRNA-2432-n
rsRNA-1947-n			rsRNA-2433-n
rsRNA-1948-n			rsRNA-2435-n
rsRNA-194-n			rsRNA-2437-n
rsRNA-1950-n			rsRNA-2438-n
rsRNA-1951-n			rsRNA-2440-n
rsRNA-1953-n			rsRNA-2441-n
rsRNA-1954-n			rsRNA-2444-n
rsRNA-1955-n			rsRNA-2447-n
rsRNA-1956-n			rsRNA-2448-n
rsRNA-1957-n			rsRNA-2449-n
rsRNA-1958-n			rsRNA-2456-n
rsRNA-195-n			rsRNA-2457-n
rsRNA-1964-n			rsRNA-2458-n
rsRNA-1967-n			rsRNA-2459-n
rsRNA-1970-n			rsRNA-2460-n
rsRNA-1971-n			rsRNA-2461-n
rsRNA-1972-n			rsRNA-2462-n
rsRNA-1975-n			rsRNA-2464-n
rsRNA-1980-n			rsRNA-2468-n
rsRNA-1981-n			rsRNA-2472-n
rsRNA-1984-n			rsRNA-2474-n
rsRNA-1986-n			rsRNA-2476-n
rsRNA-1987-n			rsRNA-2478-n
rsRNA-1988-n			rsRNA-2480-n
rsRNA-1989-n			rsRNA-2489-n
rsRNA-198-n			rsRNA-2490-n
rsRNA-1991-n			rsRNA-2491-n
rsRNA-1993-n			rsRNA-2495-n
rsRNA-1997-n			rsRNA-2498-n
rsRNA-1998-n			rsRNA-2499-n
rsRNA-1-n			rsRNA-2503-n
rsRNA-2002-n			rsRNA-2511-n
rsRNA-2004-n			rsRNA-2513-n
rsRNA-2007-n			rsRNA-2514-n
rsRNA-2008-n			rsRNA-2516-n
rsRNA-2009-n			rsRNA-2518-n
rsRNA-200-n			rsRNA-2519-n
rsRNA-2010-n			rsRNA-2521-n
rsRNA-2014-n			rsRNA-2529-n
rsRNA-2017-n			rsRNA-2540-n
rsRNA-2018-n			rsRNA-2541-n
rsRNA-2019-n			rsRNA-2545-n
rsRNA-201-n			rsRNA-2551-n
rsRNA-2021-n			rsRNA-2552-n
rsRNA-2023-n			rsRNA-2554-n
rsRNA-2029-n			rsRNA-2555-n
rsRNA-2031-n			rsRNA-2557-n
rsRNA-2032-n			rsRNA-2559-n
rsRNA-2033-n			rsRNA-2561-n
rsRNA-2034-n			rsRNA-2563-n
rsRNA-2039-n			rsRNA-2565-n
rsRNA-203-n			rsRNA-2567-n
rsRNA-2040-n			rsRNA-2570-n
rsRNA-2041-n			rsRNA-2571-n
rsRNA-2042-n			rsRNA-2575-n
rsRNA-2043-n			rsRNA-2576-n
rsRNA-2044-n			rsRNA-2577-n
rsRNA-2047-n			rsRNA-2578-n
rsRNA-2048-n			rsRNA-2580-n
rsRNA-2050-n			rsRNA-2583-n
rsRNA-2051-n			rsRNA-2584-n
rsRNA-2054-n			rsRNA-2585-n
rsRNA-2056-n			rsRNA-2587-n
rsRNA-2057-n			rsRNA-2590-n
rsRNA-2060-n			rsRNA-2591-n
rsRNA-2063-n			rsRNA-2592-n
rsRNA-2064-n			rsRNA-2596-n
rsRNA-2065-n			rsRNA-2597-n
rsRNA-2066-n			rsRNA-2599-n
rsRNA-2067-n			rsRNA-2603-n
rsRNA-2068-n			rsRNA-2609-n
rsRNA-2069-n			rsRNA-2612-n
rsRNA-206-n			rsRNA-2613-n
rsRNA-2070-n			rsRNA-2614-n
rsRNA-2071-n			rsRNA-2616-n
rsRNA-2072-n			rsRNA-2621-n
rsRNA-2073-n			rsRNA-2624-n
rsRNA-2074-n			rsRNA-2625-n
rsRNA-2075-n			rsRNA-2627-n
rsRNA-2077-n			rsRNA-2634-n
rsRNA-2078-n			rsRNA-2635-n
rsRNA-2079-n			rsRNA-2638-n
rsRNA-207-n			rsRNA-2641-n
rsRNA-2081-n			rsRNA-2642-n
rsRNA-2082-n			rsRNA-2643-n
rsRNA-2083-n			rsRNA-2647-n
rsRNA-2084-n			rsRNA-2648-n
rsRNA-2085-n			rsRNA-2649-n
rsRNA-2091-n			rsRNA-2650-n
rsRNA-2096-n			rsRNA-2651-n
rsRNA-2098-n			rsRNA-2654-n
rsRNA-2099-n			rsRNA-2655-n
rsRNA-209-n			rsRNA-2656-n
rsRNA-2100-n			rsRNA-2658-n
rsRNA-2101-n			rsRNA-2662-n
rsRNA-2103-n			rsRNA-2670-n
rsRNA-2104-n			rsRNA-2674-n
rsRNA-2107-n			rsRNA-2675-n
rsRNA-2110-n			rsRNA-2676-n
rsRNA-2115-n			rsRNA-2677-n
rsRNA-2119-n			rsRNA-2678-n
rsRNA-211-n			rsRNA-2679-n
rsRNA-2120-n			rsRNA-2680-n
rsRNA-2121-n			rsRNA-2682-n
rsRNA-2123-n			rsRNA-2685-n
rsRNA-2124-n			rsRNA-2686-n
rsRNA-2127-n			rsRNA-2692-n
rsRNA-2130-n			rsRNA-2693-n
rsRNA-2131-n			rsRNA-2695-n
rsRNA-2132-n			rsRNA-2699-n
rsRNA-2133-n			rsRNA-2700-n
rsRNA-2138-n			rsRNA-2701-n
rsRNA-213-n			rsRNA-2703-n
rsRNA-2140-n			rsRNA-2706-n
rsRNA-2141-n			rsRNA-2709-n
rsRNA-2145-n			rsRNA-2710-n
rsRNA-2146-n			rsRNA-2711-n
rsRNA-2147-n			rsRNA-2714-n
rsRNA-214-n			rsRNA-2715-n
rsRNA-2152-n			rsRNA-2716-n
rsRNA-2153-n			rsRNA-2720-n
rsRNA-2154-n			rsRNA-2721-n
rsRNA-2156-n			rsRNA-2722-n
rsRNA-2160-n			rsRNA-2723-n
rsRNA-2162-n			rsRNA-2724-n
rsRNA-2167-n			rsRNA-2726-n
rsRNA-2168-n			rsRNA-2733-n
rsRNA-216-n			rsRNA-2739-n
rsRNA-2172-n			rsRNA-2743-n
rsRNA-2173-n			rsRNA-2750-n
rsRNA-2174-n			rsRNA-2753-n
rsRNA-2176-n			rsRNA-2754-n
rsRNA-2177-n			rsRNA-2755-n
rsRNA-2178-n			rsRNA-2756-n
rsRNA-2180-n			rsRNA-2757-n
rsRNA-2181-n			rsRNA-2758-n
rsRNA-2185-n			rsRNA-2764-n
rsRNA-2186-n			rsRNA-2771-n
rsRNA-2187-n			rsRNA-2774-n
rsRNA-2188-n			rsRNA-2775-n
rsRNA-2189-n			rsRNA-2776-n
rsRNA-2190-n			rsRNA-2777-n
rsRNA-2191-n			rsRNA-2779-n
rsRNA-2194-n			rsRNA-2781-n
rsRNA-2195-n			rsRNA-2785-n
rsRNA-2196-n			rsRNA-2791-n
rsRNA-219-n			rsRNA-2794-n
rsRNA-21-n			rsRNA-2796-n
rsRNA-2200-n			rsRNA-2797-n
rsRNA-2201-n			rsRNA-2798-n
rsRNA-2209-n			rsRNA-2799-n
rsRNA-220-n			rsRNA-2800-n
rsRNA-2213-n			rsRNA-2804-n
rsRNA-2214-n			rsRNA-2805-n
rsRNA-2218-n			rsRNA-2807-n
rsRNA-221-n			rsRNA-2808-n
rsRNA-2220-n			rsRNA-2811-n
rsRNA-2226-n			rsRNA-2814-n
rsRNA-2229-n			rsRNA-2815-n
rsRNA-222-n			rsRNA-2817-n
rsRNA-2230-n			rsRNA-2818-n
rsRNA-2231-n			rsRNA-2821-n
rsRNA-2235-n			rsRNA-2825-n
rsRNA-2238-n			rsRNA-2829-n
rsRNA-223-n			rsRNA-2830-n
rsRNA-2248-n			rsRNA-2836-n
rsRNA-2249-n			rsRNA-2838-n
rsRNA-224-n			rsRNA-2839-n
rsRNA-2252-n			rsRNA-2842-n
rsRNA-2257-n			rsRNA-2843-n
rsRNA-2258-n			rsRNA-2844-n
rsRNA-2260-n			rsRNA-2846-n
rsRNA-2265-n			rsRNA-2848-n
rsRNA-2267-n			rsRNA-2856-n
rsRNA-2269-n			rsRNA-2858-n
rsRNA-2270-n			rsRNA-2867-n
rsRNA-2272-n			rsRNA-2868-n
rsRNA-2273-n			rsRNA-2870-n
rsRNA-2274-n			rsRNA-2873-n
rsRNA-2280-n			rsRNA-2874-n
rsRNA-2281-n			rsRNA-2876-n
rsRNA-2282-n			rsRNA-2881-n
rsRNA-2287-n			rsRNA-2883-n
rsRNA-2288-n			rsRNA-2885-n
rsRNA-2289-n			rsRNA-2886-n
rsRNA-2291-n			rsRNA-2888-n
rsRNA-2292-n			rsRNA-2890-n
rsRNA-2293-n			rsRNA-2894-n
rsRNA-2294-n			rsRNA-2903-n
rsRNA-2295-n			rsRNA-2904-n
rsRNA-2297-n			rsRNA-2905-n
rsRNA-2299-n			rsRNA-2907-n
rsRNA-22-n			rsRNA-2908-n
rsRNA-2300-n			rsRNA-2912-n
rsRNA-2301-n			rsRNA-2913-n
rsRNA-2303-n			rsRNA-2915-n
rsRNA-2306-n			rsRNA-2916-n
rsRNA-2308-n			rsRNA-2919-n
rsRNA-2309-n			rsRNA-2923-n
rsRNA-2311-n			rsRNA-2926-n
rsRNA-2312-n			rsRNA-2928-n
rsRNA-2315-n			rsRNA-2930-n
rsRNA-2316-n			rsRNA-2932-n
rsRNA-2317-n			rsRNA-2933-n
rsRNA-231-n			rsRNA-2935-n
rsRNA-2320-n			rsRNA-2937-n
rsRNA-2321-n			rsRNA-2938-n
rsRNA-2322-n			rsRNA-2946-n
rsRNA-2324-n			rsRNA-2947-n
rsRNA-2326-n			rsRNA-2955-n
rsRNA-2327-n			rsRNA-2956-n
rsRNA-2328-n			rsRNA-2958-n
rsRNA-232-n			rsRNA-2959-n
rsRNA-2330-n			rsRNA-2961-n
rsRNA-2335-n			rsRNA-2965-n
rsRNA-2337-n			rsRNA-2966-n
rsRNA-2338-n			rsRNA-2969-n
rsRNA-2339-n			rsRNA-2970-n
rsRNA-233-n			rsRNA-2971-n
rsRNA-2341-n			rsRNA-2972-n
rsRNA-2342-n			rsRNA-2975-n
rsRNA-2343-n			rsRNA-2976-n
rsRNA-2345-n			rsRNA-2982-n
rsRNA-2347-n			rsRNA-2984-n
rsRNA-2348-n			rsRNA-2987-n
rsRNA-234-n			rsRNA-2992-n
rsRNA-2350-n			rsRNA-2994-n
rsRNA-2351-n			rsRNA-2995-n
rsRNA-2352-n			rsRNA-2996-n
rsRNA-2353-n			rsRNA-2997-n
rsRNA-2355-n			rsRNA-3000-n
rsRNA-2356-n			rsRNA-3001-n
rsRNA-2359-n			rsRNA-3002-n
rsRNA-235-n			rsRNA-3003-n
rsRNA-2360-n			rsRNA-3006-n
rsRNA-2361-n			rsRNA-3009-n
rsRNA-2363-n			rsRNA-3010-n
rsRNA-2366-n			rsRNA-3014-n
rsRNA-2367-n			rsRNA-3015-n
rsRNA-236-n			rsRNA-3023-n
rsRNA-2370-n			rsRNA-3025-n
rsRNA-2371-n			rsRNA-3027-n
rsRNA-2372-n			rsRNA-3029-n
rsRNA-2374-n			rsRNA-3030-n
rsRNA-2377-n			rsRNA-3031-n
rsRNA-2379-n			rsRNA-3032-n
rsRNA-237-n			rsRNA-3033-n
rsRNA-2386-n			rsRNA-3035-n
rsRNA-2387-n			rsRNA-3036-n
rsRNA-2388-n			rsRNA-3039-n
rsRNA-2391-n			rsRNA-3042-n
rsRNA-2392-n			rsRNA-3043-n
rsRNA-2396-n			rsRNA-3044-n
rsRNA-2397-n			rsRNA-3047-n
rsRNA-2398-n			rsRNA-3048-n
rsRNA-2400-n			rsRNA-3050-n
rsRNA-2401-n			rsRNA-3054-n
rsRNA-2404-n			rsRNA-3058-n
rsRNA-2407-n			rsRNA-3061-n
rsRNA-240-n			rsRNA-3062-n
rsRNA-2410-n			rsRNA-3068-n
rsRNA-2417-n			rsRNA-3074-n
rsRNA-2418-n			rsRNA-3077-n
rsRNA-241-n			rsRNA-3080-n
rsRNA-2420-n			rsRNA-3081-n
rsRNA-2421-n			rsRNA-3083-n
rsRNA-2422-n			rsRNA-3084-n
rsRNA-2424-n			rsRNA-3085-n
rsRNA-2427-n			rsRNA-3086-n
rsRNA-2428-n			rsRNA-3090-n
rsRNA-242-n			rsRNA-3093-n
rsRNA-2430-n			rsRNA-3094-n
rsRNA-2434-n			rsRNA-3096-n
rsRNA-2439-n			rsRNA-3097-n
rsRNA-243-n			rsRNA-3100-n
rsRNA-2443-n			rsRNA-3106-n
rsRNA-2445-n			rsRNA-3107-n
rsRNA-2446-n			rsRNA-3108-n
rsRNA-244-n			rsRNA-3110-n
rsRNA-2450-n			rsRNA-3112-n
rsRNA-2451-n			rsRNA-3116-n
rsRNA-2452-n			rsRNA-3118-n
rsRNA-2453-n			rsRNA-3120-n
rsRNA-2454-n			rsRNA-3124-n
rsRNA-2463-n			rsRNA-3125-n
rsRNA-2465-n			rsRNA-3127-n
rsRNA-2469-n			rsRNA-3129-n
rsRNA-2470-n			rsRNA-3130-n
rsRNA-2471-n			rsRNA-3134-n
rsRNA-2473-n			rsRNA-3138-n
rsRNA-2477-n			rsRNA-3139-n
rsRNA-247-n			rsRNA-3141-n
rsRNA-2481-n			rsRNA-3142-n
rsRNA-2482-n			rsRNA-3146-n
rsRNA-2483-n			rsRNA-3149-n
rsRNA-2484-n			rsRNA-3150-n
rsRNA-2485-n			rsRNA-3151-n
rsRNA-2486-n			rsRNA-3153-n
rsRNA-2487-n			rsRNA-3154-n
rsRNA-2488-n			rsRNA-3158-n
rsRNA-248-n			rsRNA-3159-n
rsRNA-2492-n			rsRNA-3160-n
rsRNA-2493-n			rsRNA-3161-n
rsRNA-2494-n			rsRNA-3163-n
rsRNA-2496-n			rsRNA-3164-n
rsRNA-2497-n			rsRNA-3165-n
rsRNA-24-n			rsRNA-3168-n
rsRNA-2500-n			rsRNA-3169-n
rsRNA-2501-n			rsRNA-3172-n
rsRNA-2502-n			rsRNA-3175-n
rsRNA-2504-n			rsRNA-3177-n
rsRNA-2505-n			rsRNA-3184-n
rsRNA-2506-n			rsRNA-3187-n
rsRNA-2507-n			rsRNA-3188-n
rsRNA-2508-n			rsRNA-3190-n
rsRNA-2509-n			rsRNA-3202-n
rsRNA-250-n			rsRNA-3203-n
rsRNA-2510-n			rsRNA-3204-n
rsRNA-2515-n			rsRNA-3205-n
rsRNA-251-n			rsRNA-3211-n
rsRNA-2520-n			rsRNA-3213-n
rsRNA-2522-n			rsRNA-3218-n
rsRNA-2524-n			rsRNA-3219-n
rsRNA-2525-n			rsRNA-3220-n
rsRNA-2526-n			rsRNA-3222-n
rsRNA-2527-n			rsRNA-3224-n
rsRNA-2528-n			rsRNA-3226-n
rsRNA-252-n			rsRNA-3227-n
rsRNA-2530-n			rsRNA-3228-n
rsRNA-2532-n			rsRNA-3231-n
rsRNA-2533-n			rsRNA-3233-n
rsRNA-2534-n			rsRNA-3234-n
rsRNA-2535-n			rsRNA-3237-n
rsRNA-2536-n			rsRNA-3240-n
rsRNA-2537-n			rsRNA-3248-n
rsRNA-2538-n			rsRNA-3252-n
rsRNA-2542-n			rsRNA-3254-n
rsRNA-2543-n			rsRNA-3257-n
rsRNA-2544-n			rsRNA-3263-n
rsRNA-2547-n			rsRNA-3265-n
rsRNA-2548-n			rsRNA-3267-n
rsRNA-2549-n			rsRNA-3268-n
rsRNA-254-n			rsRNA-3269-n
rsRNA-2550-n			rsRNA-3270-n
rsRNA-2556-n			rsRNA-3271-n
rsRNA-2560-n			rsRNA-3276-n
rsRNA-2562-n			rsRNA-3281-n
rsRNA-2564-n			rsRNA-3282-n
rsRNA-2566-n			rsRNA-3288-n
rsRNA-2569-n			rsRNA-3289-n
rsRNA-2572-n			rsRNA-3290-n
rsRNA-2573-n			rsRNA-3292-n
rsRNA-2574-n			rsRNA-3294-n
rsRNA-2579-n			rsRNA-3295-n
rsRNA-2581-n			rsRNA-3296-n
rsRNA-2582-n			rsRNA-3299-n
rsRNA-2586-n			rsRNA-3306-n
rsRNA-2588-n			rsRNA-3307-n
rsRNA-2589-n			rsRNA-3311-n
rsRNA-258-n			rsRNA-3312-n
rsRNA-2598-n			rsRNA-3314-n
rsRNA-259-n			rsRNA-3316-n
rsRNA-2600-n			rsRNA-3317-n
rsRNA-2601-n			rsRNA-3320-n
rsRNA-2602-n			rsRNA-3322-n
rsRNA-2604-n			rsRNA-3323-n
rsRNA-2605-n			rsRNA-3327-n
rsRNA-2607-n			rsRNA-3328-n
rsRNA-2608-n			rsRNA-3330-n
rsRNA-260-n			rsRNA-3331-n
rsRNA-2610-n			rsRNA-3335-n
rsRNA-2611-n			rsRNA-3338-n
rsRNA-2615-n			rsRNA-3343-n
rsRNA-2618-n			rsRNA-3344-n
rsRNA-2619-n			rsRNA-3345-n
rsRNA-261-n			rsRNA-3348-n
rsRNA-2620-n			rsRNA-3354-n
rsRNA-2623-n			rsRNA-3359-n
rsRNA-2628-n			rsRNA-3360-n
rsRNA-2629-n			rsRNA-3361-n
rsRNA-2630-n			rsRNA-3363-n
rsRNA-2631-n			rsRNA-3364-n
rsRNA-2632-n			rsRNA-3369-n
rsRNA-2633-n			rsRNA-3371-n
rsRNA-2636-n			rsRNA-3374-n
rsRNA-2637-n			rsRNA-3376-n
rsRNA-2639-n			rsRNA-3380-n
rsRNA-2640-n			rsRNA-3381-n
rsRNA-2645-n			rsRNA-3384-n
rsRNA-2657-n			rsRNA-3388-n
rsRNA-2659-n			rsRNA-3391-n
rsRNA-2660-n			rsRNA-3392-n
rsRNA-2663-n			rsRNA-3395-n
rsRNA-2664-n			rsRNA-3396-n
rsRNA-2665-n			rsRNA-3402-n
rsRNA-2666-n			rsRNA-3403-n
rsRNA-2667-n			rsRNA-3407-n
rsRNA-2668-n			rsRNA-3408-n
rsRNA-2669-n			rsRNA-3411-n
rsRNA-266-n			rsRNA-3412-n
rsRNA-2672-n			rsRNA-3413-n
rsRNA-2673-n			rsRNA-3415-n
rsRNA-267-n			rsRNA-3417-n
rsRNA-2683-n			rsRNA-3419-n
rsRNA-2687-n			rsRNA-3420-n
rsRNA-2688-n			rsRNA-3423-n
rsRNA-268-n			rsRNA-3424-n
rsRNA-2690-n			rsRNA-3426-n
rsRNA-2691-n			rsRNA-3428-n
rsRNA-2694-n			rsRNA-3430-n
rsRNA-2696-n			rsRNA-3432-n
rsRNA-2697-n			rsRNA-3435-n
rsRNA-2698-n			rsRNA-3436-n
rsRNA-26-n			rsRNA-3437-n
rsRNA-2702-n			rsRNA-3440-n
rsRNA-2704-n			rsRNA-3441-n
rsRNA-2705-n			rsRNA-3443-n
rsRNA-2707-n			rsRNA-3445-n
rsRNA-2708-n			rsRNA-3451-n
rsRNA-2713-n			rsRNA-3455-n
rsRNA-2717-n			rsRNA-3458-n
rsRNA-2718-n			rsRNA-3460-n
rsRNA-2719-n			rsRNA-3461-n
rsRNA-2725-n			rsRNA-3464-n
rsRNA-2728-n			rsRNA-3465-n
rsRNA-2729-n			rsRNA-3468-n
rsRNA-2731-n			rsRNA-3470-n
rsRNA-2732-n			rsRNA-3475-n
rsRNA-2734-n			rsRNA-3479-n
rsRNA-2736-n			rsRNA-3481-n
rsRNA-2738-n			rsRNA-3482-n
rsRNA-2740-n			rsRNA-3483-n
rsRNA-2741-n			rsRNA-3484-n
rsRNA-2745-n			rsRNA-3489-n
rsRNA-2746-n			rsRNA-3495-n
rsRNA-2747-n			rsRNA-3499-n
rsRNA-2748-n			rsRNA-3503-n
rsRNA-2749-n			rsRNA-3504-n
rsRNA-274-n			rsRNA-3510-n
rsRNA-2751-n			rsRNA-3512-n
rsRNA-2752-n			rsRNA-3517-n
rsRNA-2760-n			rsRNA-3521-n
rsRNA-2761-n			rsRNA-3522-n
rsRNA-2762-n			rsRNA-3525-n
rsRNA-2763-n			rsRNA-3527-n
rsRNA-2766-n			rsRNA-3529-n
rsRNA-2767-n			rsRNA-3531-n
rsRNA-2768-n			rsRNA-3532-n
rsRNA-2769-n			rsRNA-3533-n
rsRNA-276-n			rsRNA-3536-n
rsRNA-2770-n			rsRNA-3538-n
rsRNA-2772-n			rsRNA-3540-n
rsRNA-2773-n			rsRNA-3541-n
rsRNA-2778-n			rsRNA-3542-n
rsRNA-277-n			rsRNA-3546-n
rsRNA-2780-n			rsRNA-3547-n
rsRNA-2782-n			rsRNA-3548-n
rsRNA-2784-n			rsRNA-3549-n
rsRNA-2786-n			rsRNA-3551-n
rsRNA-2788-n			rsRNA-3553-n
rsRNA-278-n			rsRNA-3555-n
rsRNA-2790-n			rsRNA-3557-n
rsRNA-2792-n			rsRNA-3561-n
rsRNA-2793-n			rsRNA-3566-n
rsRNA-2795-n			rsRNA-3568-n
rsRNA-279-n			rsRNA-3571-n
rsRNA-27-n			rsRNA-3572-n
rsRNA-2802-n			rsRNA-3575-n
rsRNA-2803-n			rsRNA-3578-n
rsRNA-2806-n			rsRNA-3579-n
rsRNA-2809-n			rsRNA-3580-n
rsRNA-2810-n			rsRNA-3582-n
rsRNA-2812-n			rsRNA-3586-n
rsRNA-2813-n			rsRNA-3589-n
rsRNA-281-n			rsRNA-3590-n
rsRNA-2820-n			rsRNA-3591-n
rsRNA-2822-n			rsRNA-3594-n
rsRNA-2823-n			rsRNA-3596-n
rsRNA-2824-n			rsRNA-3598-n
rsRNA-2826-n			rsRNA-3599-n
rsRNA-2827-n			rsRNA-3601-n
rsRNA-2828-n			rsRNA-3602-n
rsRNA-2831-n			rsRNA-3607-n
rsRNA-2832-n			rsRNA-3610-n
rsRNA-2833-n			rsRNA-3613-n
rsRNA-2834-n			rsRNA-3614-n
rsRNA-2835-n			rsRNA-3615-n
rsRNA-283-n			rsRNA-3617-n
rsRNA-2845-n			rsRNA-3618-n
rsRNA-2847-n			rsRNA-3619-n
rsRNA-2849-n			rsRNA-3620-n
rsRNA-284-n			rsRNA-3622-n
rsRNA-2850-n			rsRNA-3626-n
rsRNA-2851-n			rsRNA-3631-n
rsRNA-2852-n			rsRNA-3633-n
rsRNA-2854-n			rsRNA-3635-n
rsRNA-2855-n			rsRNA-3639-n
rsRNA-2857-n			rsRNA-3640-n
rsRNA-2859-n			rsRNA-3642-n
rsRNA-285-n			rsRNA-3643-n
rsRNA-2860-n			rsRNA-3644-n
rsRNA-2861-n			rsRNA-3647-n
rsRNA-2862-n			rsRNA-3649-n
rsRNA-2863-n			rsRNA-3650-n
rsRNA-2864-n			rsRNA-3654-n
rsRNA-2865-n			rsRNA-3655-n
rsRNA-2869-n			rsRNA-3656-n
rsRNA-2871-n			rsRNA-3657-n
rsRNA-2875-n			rsRNA-3661-n
rsRNA-2877-n			rsRNA-3662-n
rsRNA-2879-n			rsRNA-3664-n
rsRNA-287-n			rsRNA-3665-n
rsRNA-2880-n			rsRNA-3671-n
rsRNA-2882-n			rsRNA-3674-n
rsRNA-2884-n			rsRNA-3676-n
rsRNA-2887-n			rsRNA-3677-n
rsRNA-2889-n			rsRNA-3678-n
rsRNA-2891-n			rsRNA-3679-n
rsRNA-2892-n			rsRNA-3688-n
rsRNA-2893-n			rsRNA-3691-n
rsRNA-2895-n			rsRNA-3696-n
rsRNA-2896-n			rsRNA-3703-n
rsRNA-2897-n			rsRNA-3704-n
rsRNA-2898-n			rsRNA-3705-n
rsRNA-2899-n			rsRNA-3709-n
rsRNA-289-n			rsRNA-3711-n
rsRNA-28-n			rsRNA-3712-n
rsRNA-2900-n			rsRNA-3714-n
rsRNA-2901-n			rsRNA-3722-n
rsRNA-2902-n			rsRNA-3725-n
rsRNA-2906-n			rsRNA-3727-n
rsRNA-2909-n			rsRNA-3728-n
rsRNA-2918-n			rsRNA-3729-n
rsRNA-291-n			rsRNA-3730-n
rsRNA-2920-n			rsRNA-3731-n
rsRNA-2922-n			rsRNA-3732-n
rsRNA-2924-n			rsRNA-3734-n
rsRNA-2925-n			rsRNA-3735-n
rsRNA-2927-n			rsRNA-3737-n
rsRNA-2929-n			rsRNA-3743-n
rsRNA-292-n			rsRNA-3745-n
rsRNA-2936-n			rsRNA-3749-n
rsRNA-2939-n			rsRNA-3752-n
rsRNA-293-n			rsRNA-3755-n
rsRNA-2940-n			rsRNA-3764-n
rsRNA-2941-n			rsRNA-3769-n
rsRNA-2942-n			rsRNA-3776-n
rsRNA-2944-n			rsRNA-3777-n
rsRNA-2945-n			rsRNA-3778-n
rsRNA-2948-n			rsRNA-3779-n
rsRNA-2949-n			rsRNA-3782-n
rsRNA-2950-n			rsRNA-3787-n
rsRNA-2951-n			rsRNA-3788-n
rsRNA-2952-n			rsRNA-3790-n
rsRNA-2954-n			rsRNA-3791-n
rsRNA-2960-n			rsRNA-3794-n
rsRNA-2962-n			rsRNA-3796-n
rsRNA-2964-n			rsRNA-3798-n
rsRNA-2967-n			rsRNA-3799-n
rsRNA-2968-n			rsRNA-3801-n
rsRNA-296-n			rsRNA-3803-n
rsRNA-2973-n			rsRNA-3805-n
rsRNA-2974-n			rsRNA-3807-n
rsRNA-2977-n			rsRNA-3808-n
rsRNA-2979-n			rsRNA-3810-n
rsRNA-297-n			rsRNA-3811-n
rsRNA-2980-n			rsRNA-3812-n
rsRNA-2981-n			rsRNA-3815-n
rsRNA-2983-n			rsRNA-3817-n
rsRNA-2985-n			rsRNA-3820-n
rsRNA-2986-n			rsRNA-3821-n
rsRNA-298-n			rsRNA-3822-n
rsRNA-2990-n			rsRNA-3827-n
rsRNA-2991-n			rsRNA-3828-n
rsRNA-2993-n			rsRNA-3832-n
rsRNA-2999-n			rsRNA-3834-n
rsRNA-3004-n			rsRNA-3844-n
rsRNA-3007-n			rsRNA-3845-n
rsRNA-3008-n			rsRNA-3848-n
rsRNA-3011-n			rsRNA-3857-n
rsRNA-3012-n			rsRNA-3860-n
rsRNA-3013-n			rsRNA-3863-n
rsRNA-3018-n			rsRNA-3866-n
rsRNA-3019-n			rsRNA-3870-n
rsRNA-3020-n			rsRNA-3871-n
rsRNA-3021-n			rsRNA-3872-n
rsRNA-3026-n			rsRNA-3875-n
rsRNA-3028-n			rsRNA-3876-n
rsRNA-3034-n			rsRNA-3877-n
rsRNA-3037-n			rsRNA-3878-n
rsRNA-3038-n			rsRNA-3879-n
rsRNA-303-n			rsRNA-3881-n
rsRNA-3040-n			rsRNA-3885-n
rsRNA-3041-n			rsRNA-3888-n
rsRNA-3045-n			rsRNA-3890-n
rsRNA-3046-n			rsRNA-3891-n
rsRNA-3049-n			rsRNA-3898-n
rsRNA-304-n			rsRNA-3900-n
rsRNA-3051-n			rsRNA-3903-n
rsRNA-3052-n			rsRNA-3906-n
rsRNA-3053-n			rsRNA-3907-n
rsRNA-3055-n			rsRNA-3912-n
rsRNA-3056-n			rsRNA-3913-n
rsRNA-3057-n			rsRNA-3917-n
rsRNA-3060-n			rsRNA-3918-n
rsRNA-3063-n			rsRNA-3923-n
rsRNA-3064-n			rsRNA-3926-n
rsRNA-3066-n			rsRNA-3928-n
rsRNA-3067-n			rsRNA-3929-n
rsRNA-3069-n			rsRNA-3930-n
rsRNA-306-n			rsRNA-3931-n
rsRNA-3070-n			rsRNA-3939-n
rsRNA-3072-n			rsRNA-3941-n
rsRNA-3073-n			rsRNA-3943-n
rsRNA-3075-n			rsRNA-3944-n
rsRNA-3076-n			rsRNA-3947-n
rsRNA-3078-n			rsRNA-3948-n
rsRNA-3079-n			rsRNA-3950-n
rsRNA-3082-n			rsRNA-3953-n
rsRNA-3088-n			rsRNA-3956-n
rsRNA-3089-n			rsRNA-3958-n
rsRNA-308-n			rsRNA-3962-n
rsRNA-3091-n			rsRNA-3964-n
rsRNA-3092-n			rsRNA-3966-n
rsRNA-3098-n			rsRNA-3967-n
rsRNA-3099-n			rsRNA-3968-n
rsRNA-309-n			rsRNA-3971-n
rsRNA-3101-n			rsRNA-3973-n
rsRNA-3102-n			rsRNA-3974-n
rsRNA-3103-n			rsRNA-3975-n
rsRNA-3104-n			rsRNA-3976-n
rsRNA-3105-n			rsRNA-3977-n
rsRNA-3109-n			rsRNA-3978-n
rsRNA-3111-n			rsRNA-3985-n
rsRNA-3113-n			rsRNA-3986-n
rsRNA-3114-n			rsRNA-3987-n
rsRNA-3117-n			rsRNA-3993-n
rsRNA-3119-n			rsRNA-3995-n
rsRNA-311-n			rsRNA-3999-n
rsRNA-3121-n			rsRNA-4000-n
rsRNA-3122-n			rsRNA-4001-n
rsRNA-3126-n			rsRNA-4002-n
rsRNA-3128-n			rsRNA-4003-n
rsRNA-3131-n			rsRNA-4006-n
rsRNA-3135-n			rsRNA-4008-n
rsRNA-3136-n			rsRNA-4017-n
rsRNA-3137-n			rsRNA-4018-n
rsRNA-3140-n			rsRNA-4020-n
rsRNA-3143-n			rsRNA-4027-n
rsRNA-3144-n			rsRNA-4030-n
rsRNA-3145-n			rsRNA-4031-n
rsRNA-3147-n			rsRNA-4034-n
rsRNA-3148-n			rsRNA-4035-n
rsRNA-3152-n			rsRNA-4036-n
rsRNA-3155-n			rsRNA-4038-n
rsRNA-3156-n			rsRNA-4039-n
rsRNA-3157-n			rsRNA-4040-n
rsRNA-3162-n			rsRNA-4042-n
rsRNA-3167-n			rsRNA-4043-n
rsRNA-316-n			rsRNA-4044-n
rsRNA-3170-n			rsRNA-4050-n
rsRNA-3171-n			rsRNA-4051-n
rsRNA-3173-n			rsRNA-4053-n
rsRNA-3174-n			rsRNA-4055-n
rsRNA-3176-n			rsRNA-4056-n
rsRNA-3178-n			rsRNA-4058-n
rsRNA-3179-n			rsRNA-4059-n
rsRNA-317-n			rsRNA-4061-n
rsRNA-3180-n			rsRNA-4063-n
rsRNA-3181-n			rsRNA-4064-n
rsRNA-3182-n			rsRNA-4065-n
rsRNA-3183-n			rsRNA-4066-n
rsRNA-3185-n			rsRNA-4067-n
rsRNA-3186-n			rsRNA-4069-n
rsRNA-3189-n			rsRNA-4070-n
rsRNA-3191-n			rsRNA-4075-n
rsRNA-3192-n			rsRNA-4076-n
rsRNA-3193-n			rsRNA-4082-n
rsRNA-3194-n			rsRNA-4083-n
rsRNA-3195-n			rsRNA-4088-n
rsRNA-3196-n			rsRNA-4089-n
rsRNA-3197-n			rsRNA-4090-n
rsRNA-3198-n			rsRNA-4092-n
rsRNA-3199-n			rsRNA-4093-n
rsRNA-319-n			rsRNA-4096-n
rsRNA-31-n			rsRNA-4102-n
rsRNA-3200-n			rsRNA-4103-n
rsRNA-3201-n			rsRNA-4105-n
rsRNA-3206-n			rsRNA-4108-n
rsRNA-3208-n			rsRNA-4112-n
rsRNA-320-n			rsRNA-4114-n
rsRNA-3210-n			rsRNA-4118-n
rsRNA-3214-n			rsRNA-4120-n
rsRNA-3215-n			rsRNA-4121-n
rsRNA-3216-n			rsRNA-4123-n
rsRNA-3217-n			rsRNA-4124-n
rsRNA-321-n			rsRNA-4126-n
rsRNA-3221-n			rsRNA-4127-n
rsRNA-3225-n			rsRNA-4128-n
rsRNA-3229-n			rsRNA-4133-n
rsRNA-322-n			rsRNA-4134-n
rsRNA-3230-n			rsRNA-4135-n
rsRNA-3232-n			rsRNA-4139-n
rsRNA-3235-n			rsRNA-4140-n
rsRNA-3236-n			rsRNA-4144-n
rsRNA-3238-n			rsRNA-4146-n
rsRNA-3239-n			rsRNA-4153-n
rsRNA-3241-n			rsRNA-4154-n
rsRNA-3242-n			rsRNA-4163-n
rsRNA-3243-n			rsRNA-4165-n
rsRNA-3245-n			rsRNA-4166-n
rsRNA-3246-n			rsRNA-4168-n
rsRNA-3247-n			rsRNA-4169-n
rsRNA-3249-n			rsRNA-4172-n
rsRNA-324-n			rsRNA-4173-n
rsRNA-3250-n			rsRNA-4179-n
rsRNA-3251-n			rsRNA-4180-n
rsRNA-3253-n			rsRNA-4181-n
rsRNA-3255-n			rsRNA-4185-n
rsRNA-3258-n			rsRNA-4190-n
rsRNA-3259-n			rsRNA-4192-n
rsRNA-3260-n			rsRNA-4195-n
rsRNA-3261-n			rsRNA-4196-n
rsRNA-3262-n			rsRNA-4199-n
rsRNA-3264-n			rsRNA-4205-n
rsRNA-3266-n			rsRNA-4206-n
rsRNA-3272-n			rsRNA-4207-n
rsRNA-3273-n			rsRNA-4209-n
rsRNA-3274-n			rsRNA-4211-n
rsRNA-3275-n			rsRNA-4214-n
rsRNA-3277-n			rsRNA-4215-n
rsRNA-3278-n			rsRNA-4216-n
rsRNA-3280-n			rsRNA-4217-n
rsRNA-3285-n			rsRNA-4220-n
rsRNA-3286-n			rsRNA-4222-n
rsRNA-3287-n			rsRNA-4223-n
rsRNA-328-n			rsRNA-4225-n
rsRNA-3291-n			rsRNA-4228-n
rsRNA-3293-n			rsRNA-4229-n
rsRNA-3297-n			rsRNA-4230-n
rsRNA-3298-n			rsRNA-4233-n
rsRNA-3300-n			rsRNA-4234-n
rsRNA-3301-n			rsRNA-4236-n
rsRNA-3302-n			rsRNA-4237-n
rsRNA-3303-n			rsRNA-4238-n
rsRNA-3304-n			rsRNA-4240-n
rsRNA-3305-n			rsRNA-4241-n
rsRNA-3308-n			rsRNA-4243-n
rsRNA-3309-n			rsRNA-4249-n
rsRNA-330-n			rsRNA-4250-n
rsRNA-3310-n			rsRNA-4252-n
rsRNA-3313-n			rsRNA-4253-n
rsRNA-3315-n			rsRNA-4254-n
rsRNA-3319-n			rsRNA-4256-n
rsRNA-331-n			rsRNA-4260-n
rsRNA-3321-n			rsRNA-4264-n
rsRNA-3324-n			rsRNA-4267-n
rsRNA-3325-n			rsRNA-4269-n
rsRNA-3326-n			rsRNA-4270-n
rsRNA-3329-n			rsRNA-4271-n
rsRNA-332-n			rsRNA-4273-n
rsRNA-3333-n			rsRNA-4274-n
rsRNA-3334-n			rsRNA-4275-n
rsRNA-3336-n			rsRNA-4281-n
rsRNA-3337-n			rsRNA-4284-n
rsRNA-3339-n			rsRNA-4287-n
rsRNA-333-n			rsRNA-4288-n
rsRNA-3340-n			rsRNA-4289-n
rsRNA-3346-n			rsRNA-4292-n
rsRNA-3347-n			rsRNA-4295-n
rsRNA-3349-n			rsRNA-4297-n
rsRNA-3352-n			rsRNA-4299-n
rsRNA-3355-n			rsRNA-4300-n
rsRNA-3357-n			rsRNA-4302-n
rsRNA-3358-n			rsRNA-4309-n
rsRNA-335-n			rsRNA-4310-n
rsRNA-3365-n			rsRNA-4313-n
rsRNA-3366-n			rsRNA-4314-n
rsRNA-3367-n			rsRNA-4318-n
rsRNA-3368-n			rsRNA-4320-n
rsRNA-336-n			rsRNA-4321-n
rsRNA-3372-n			rsRNA-4324-n
rsRNA-3373-n			rsRNA-4328-n
rsRNA-3375-n			rsRNA-4329-n
rsRNA-3377-n			rsRNA-4331-n
rsRNA-3379-n			rsRNA-4334-n
rsRNA-337-n			rsRNA-4336-n
rsRNA-3382-n			rsRNA-4338-n
rsRNA-3383-n			rsRNA-4340-n
rsRNA-3385-n			rsRNA-4347-n
rsRNA-3386-n			rsRNA-4348-n
rsRNA-3387-n			rsRNA-4351-n
rsRNA-3389-n			rsRNA-4362-n
rsRNA-3390-n			rsRNA-4367-n
rsRNA-3393-n			rsRNA-4368-n
rsRNA-3394-n			rsRNA-4369-n
rsRNA-3397-n			rsRNA-4370-n
rsRNA-3398-n			rsRNA-4371-n
rsRNA-3399-n			rsRNA-4374-n
rsRNA-339-n			rsRNA-4378-n
rsRNA-3400-n			rsRNA-4384-n
rsRNA-3401-n			rsRNA-4386-n
rsRNA-3404-n			rsRNA-4387-n
rsRNA-3405-n			rsRNA-4388-n
rsRNA-3406-n			rsRNA-4391-n
rsRNA-3409-n			rsRNA-4394-n
rsRNA-3414-n			rsRNA-4396-n
rsRNA-3416-n			rsRNA-4399-n
rsRNA-3418-n			rsRNA-4400-n
rsRNA-341-n			rsRNA-4403-n
rsRNA-3421-n			rsRNA-4404-n
rsRNA-3422-n			rsRNA-4407-n
rsRNA-3425-n			rsRNA-4408-n
rsRNA-3427-n			rsRNA-4409-n
rsRNA-3429-n			rsRNA-4411-n
rsRNA-3431-n			rsRNA-4414-n
rsRNA-3434-n			rsRNA-4415-n
rsRNA-3439-n			rsRNA-4417-n
rsRNA-3442-n			rsRNA-4420-n
rsRNA-3444-n			rsRNA-4421-n
rsRNA-3446-n			rsRNA-4424-n
rsRNA-3447-n			rsRNA-4426-n
rsRNA-3448-n			rsRNA-4427-n
rsRNA-3449-n			rsRNA-4430-n
rsRNA-344-n			rsRNA-4431-n
rsRNA-3450-n			rsRNA-4433-n
rsRNA-3452-n			rsRNA-4435-n
rsRNA-3453-n			rsRNA-4438-n
rsRNA-3454-n			rsRNA-4441-n
rsRNA-3456-n			rsRNA-4444-n
rsRNA-3457-n			rsRNA-4445-n
rsRNA-3459-n			rsRNA-4447-n
rsRNA-345-n			rsRNA-4449-n
rsRNA-3462-n			rsRNA-4450-n
rsRNA-3463-n			rsRNA-4452-n
rsRNA-3466-n			rsRNA-4456-n
rsRNA-3471-n			rsRNA-4458-n
rsRNA-3472-n			rsRNA-4459-n
rsRNA-3474-n			rsRNA-4467-n
rsRNA-3476-n			rsRNA-4468-n
rsRNA-3477-n			rsRNA-4470-n
rsRNA-3478-n			rsRNA-4471-n
rsRNA-3480-n			rsRNA-4473-n
rsRNA-3485-n			rsRNA-4475-n
rsRNA-3486-n			rsRNA-4476-n
rsRNA-3487-n			rsRNA-4478-n
rsRNA-3488-n			rsRNA-4487-n
rsRNA-3490-n			rsRNA-4491-n
rsRNA-3492-n			rsRNA-4492-n
rsRNA-3494-n			rsRNA-4493-n
rsRNA-3496-n			rsRNA-4494-n
rsRNA-3497-n			rsRNA-4499-n
rsRNA-3498-n			rsRNA-4500-n
rsRNA-34-n			rsRNA-4501-n
rsRNA-3500-n			rsRNA-4502-n
rsRNA-3501-n			rsRNA-4505-n
rsRNA-3502-n			rsRNA-4506-n
rsRNA-3505-n			rsRNA-4507-n
rsRNA-3506-n			rsRNA-4510-n
rsRNA-3508-n			rsRNA-4512-n
rsRNA-3509-n			rsRNA-4520-n
rsRNA-350-n			rsRNA-4521-n
rsRNA-3511-n			rsRNA-4527-n
rsRNA-3513-n			rsRNA-4536-n
rsRNA-3514-n			rsRNA-4539-n
rsRNA-3515-n			rsRNA-4540-n
rsRNA-3519-n			rsRNA-4541-n
rsRNA-3520-n			rsRNA-4549-n
rsRNA-3523-n			rsRNA-4553-n
rsRNA-3526-n			rsRNA-4556-n
rsRNA-3528-n			rsRNA-4562-n
rsRNA-3530-n			rsRNA-4563-n
rsRNA-3534-n			rsRNA-4567-n
rsRNA-3537-n			rsRNA-4568-n
rsRNA-3543-n			rsRNA-4572-n
rsRNA-3544-n			rsRNA-4575-n
rsRNA-3545-n			rsRNA-4577-n
rsRNA-354-n			rsRNA-4578-n
rsRNA-3550-n			rsRNA-4579-n
rsRNA-3552-n			rsRNA-4580-n
rsRNA-3554-n			rsRNA-4588-n
rsRNA-3558-n			rsRNA-4591-n
rsRNA-3559-n			rsRNA-4592-n
rsRNA-355-n			rsRNA-4594-n
rsRNA-3560-n			rsRNA-4597-n
rsRNA-3562-n			rsRNA-4599-n
rsRNA-3563-n			rsRNA-4608-n
rsRNA-3564-n			rsRNA-4609-n
rsRNA-3569-n			rsRNA-4613-n
rsRNA-3573-n			rsRNA-4614-n
rsRNA-3576-n			rsRNA-4618-n
rsRNA-3577-n			rsRNA-4622-n
rsRNA-3581-n			rsRNA-4625-n
rsRNA-3583-n			rsRNA-4628-n
rsRNA-3584-n			rsRNA-4629-n
rsRNA-3585-n			rsRNA-4630-n
rsRNA-3587-n			rsRNA-4633-n
rsRNA-3588-n			rsRNA-4635-n
rsRNA-3592-n			rsRNA-4638-n
rsRNA-3593-n			rsRNA-4639-n
rsRNA-3597-n			rsRNA-4640-n
rsRNA-35-n			rsRNA-4642-n
rsRNA-3600-n			rsRNA-4643-n
rsRNA-3603-n			rsRNA-4645-n
rsRNA-3604-n			rsRNA-4646-n
rsRNA-3606-n			rsRNA-4660-n
rsRNA-3608-n			rsRNA-4661-n
rsRNA-3609-n			rsRNA-4662-n
rsRNA-3611-n			rsRNA-4665-n
rsRNA-3616-n			rsRNA-4666-n
rsRNA-361-n			rsRNA-4668-n
rsRNA-3621-n			rsRNA-4673-n
rsRNA-3623-n			rsRNA-4674-n
rsRNA-3624-n			rsRNA-4675-n
rsRNA-3625-n			rsRNA-4676-n
rsRNA-3627-n			rsRNA-4678-n
rsRNA-3629-n			rsRNA-4686-n
rsRNA-362-n			rsRNA-4689-n
rsRNA-3630-n			rsRNA-4692-n
rsRNA-3632-n			rsRNA-4693-n
rsRNA-3634-n			rsRNA-4697-n
rsRNA-3636-n			rsRNA-4702-n
rsRNA-3637-n			rsRNA-4704-n
rsRNA-3638-n			rsRNA-4705-n
rsRNA-3641-n			rsRNA-4710-n
rsRNA-3645-n			rsRNA-4711-n
rsRNA-3646-n			rsRNA-4712-n
rsRNA-3648-n			rsRNA-4716-n
rsRNA-3651-n			rsRNA-4719-n
rsRNA-3652-n			rsRNA-4721-n
rsRNA-3653-n			rsRNA-4723-n
rsRNA-3658-n			rsRNA-4724-n
rsRNA-3659-n			rsRNA-4729-n
rsRNA-365-n			rsRNA-4732-n
rsRNA-3663-n			rsRNA-4733-n
rsRNA-3667-n			rsRNA-4735-n
rsRNA-3669-n			rsRNA-4737-n
rsRNA-366-n			rsRNA-4738-n
rsRNA-3672-n			rsRNA-4740-n
rsRNA-3673-n			rsRNA-4743-n
rsRNA-3675-n			rsRNA-4744-n
rsRNA-367-n			rsRNA-4745-n
rsRNA-3680-n			rsRNA-4747-n
rsRNA-3681-n			rsRNA-4748-n
rsRNA-3682-n			rsRNA-4749-n
rsRNA-3683-n			rsRNA-4751-n
rsRNA-3684-n			rsRNA-4752-n
rsRNA-3686-n			rsRNA-4754-n
rsRNA-3687-n			rsRNA-4757-n
rsRNA-3689-n			rsRNA-4758-n
rsRNA-3690-n			rsRNA-4764-n
rsRNA-3692-n			rsRNA-4767-n
rsRNA-3693-n			rsRNA-4772-n
rsRNA-3694-n			rsRNA-4773-n
rsRNA-3695-n			rsRNA-4774-n
rsRNA-3697-n			rsRNA-4776-n
rsRNA-3698-n			rsRNA-4777-n
rsRNA-3699-n			rsRNA-4778-n
rsRNA-36-n			rsRNA-4782-n
rsRNA-3700-n			rsRNA-4786-n
rsRNA-3701-n			rsRNA-4789-n
rsRNA-3702-n			rsRNA-4790-n
rsRNA-3707-n			rsRNA-4791-n
rsRNA-3708-n			rsRNA-4792-n
rsRNA-3713-n			rsRNA-4793-n
rsRNA-3715-n			rsRNA-4794-n
rsRNA-3717-n			rsRNA-4795-n
rsRNA-3719-n			rsRNA-4796-n
rsRNA-371-n			rsRNA-4798-n
rsRNA-3720-n			rsRNA-4802-n
rsRNA-3721-n			rsRNA-4803-n
rsRNA-3723-n			rsRNA-4804-n
rsRNA-372-n			rsRNA-4806-n
rsRNA-3733-n			rsRNA-4807-n
rsRNA-3736-n			rsRNA-4808-n
rsRNA-3738-n			rsRNA-4810-n
rsRNA-3739-n			rsRNA-4812-n
rsRNA-373-n			rsRNA-4814-n
rsRNA-3740-n			rsRNA-4815-n
rsRNA-3741-n			rsRNA-4816-n
rsRNA-3742-n			rsRNA-4820-n
rsRNA-3744-n			rsRNA-4822-n
rsRNA-3746-n			rsRNA-4823-n
rsRNA-3747-n			rsRNA-4824-n
rsRNA-3748-n			rsRNA-4827-n
rsRNA-374-n			rsRNA-4830-n
rsRNA-3750-n			rsRNA-4831-n
rsRNA-3751-n			rsRNA-4832-n
rsRNA-3754-n			rsRNA-4833-n
rsRNA-3756-n			rsRNA-4834-n
rsRNA-3757-n			rsRNA-4836-n
rsRNA-3759-n			rsRNA-4837-n
rsRNA-375-n			rsRNA-4838-n
rsRNA-3760-n			rsRNA-4839-n
rsRNA-3761-n			rsRNA-4841-n
rsRNA-3763-n			rsRNA-4846-n
rsRNA-3765-n			rsRNA-4848-n
rsRNA-3767-n			rsRNA-4851-n
rsRNA-376-n			rsRNA-4854-n
rsRNA-3770-n			rsRNA-4856-n
rsRNA-3771-n			rsRNA-4858-n
rsRNA-3772-n			rsRNA-4859-n
rsRNA-3773-n			rsRNA-4861-n
rsRNA-3774-n			rsRNA-4862-n
rsRNA-3775-n			rsRNA-4866-n
rsRNA-377-n			rsRNA-4868-n
rsRNA-3780-n			rsRNA-4871-n
rsRNA-3781-n			rsRNA-4874-n
rsRNA-3792-n			rsRNA-4877-n
rsRNA-3795-n			rsRNA-4878-n
rsRNA-379-n			rsRNA-4880-n
rsRNA-3800-n			rsRNA-4882-n
rsRNA-3802-n			rsRNA-4883-n
rsRNA-3804-n			rsRNA-4884-n
rsRNA-3806-n			rsRNA-4892-n
rsRNA-3809-n			rsRNA-4894-n
rsRNA-380-n			rsRNA-4895-n
rsRNA-3813-n			rsRNA-4897-n
rsRNA-3814-n			rsRNA-4898-n
rsRNA-3818-n			rsRNA-4899-n
rsRNA-3819-n			rsRNA-4905-n
rsRNA-381-n			rsRNA-4906-n
rsRNA-3823-n			rsRNA-4911-n
rsRNA-3824-n			rsRNA-4914-n
rsRNA-3825-n			rsRNA-4916-n
rsRNA-3826-n			rsRNA-4919-n
rsRNA-3830-n			rsRNA-4920-n
rsRNA-3831-n			rsRNA-4921-n
rsRNA-3833-n			rsRNA-4923-n
rsRNA-3835-n			rsRNA-4924-n
rsRNA-3837-n			rsRNA-4925-n
rsRNA-3838-n			rsRNA-4926-n
rsRNA-3839-n			rsRNA-4928-n
rsRNA-383-n			rsRNA-4932-n
rsRNA-3840-n			rsRNA-4941-n
rsRNA-3841-n			rsRNA-4943-n
rsRNA-3842-n			rsRNA-4946-n
rsRNA-3849-n			rsRNA-4948-n
rsRNA-384-n			rsRNA-4950-n
rsRNA-3850-n			rsRNA-4958-n
rsRNA-3851-n			rsRNA-4960-n
rsRNA-3852-n			rsRNA-4962-n
rsRNA-3853-n			rsRNA-4963-n
rsRNA-3854-n			rsRNA-4964-n
rsRNA-3855-n			rsRNA-4966-n
rsRNA-3856-n			rsRNA-4970-n
rsRNA-3858-n			rsRNA-4976-n
rsRNA-3859-n			rsRNA-4977-n
rsRNA-385-n			rsRNA-4979-n
rsRNA-3864-n			rsRNA-4980-n
rsRNA-3865-n			rsRNA-4981-n
rsRNA-3867-n			rsRNA-4982-n
rsRNA-3868-n			rsRNA-4986-n
rsRNA-3869-n			rsRNA-4987-n
rsRNA-386-n			rsRNA-4988-n
rsRNA-3873-n			rsRNA-4989-n
rsRNA-3874-n			rsRNA-4990-n
rsRNA-3880-n			rsRNA-4992-n
rsRNA-3882-n			rsRNA-4995-n
rsRNA-3883-n			rsRNA-4996-n
rsRNA-3884-n			rsRNA-4997-n
rsRNA-3886-n			rsRNA-5000-n
rsRNA-3887-n			rsRNA-5002-n
rsRNA-3889-n			rsRNA-5005-n
rsRNA-3894-n			rsRNA-5006-n
rsRNA-3895-n			rsRNA-5007-n
rsRNA-3896-n			rsRNA-5008-n
rsRNA-3897-n			rsRNA-5009-n
rsRNA-3899-n			rsRNA-5013-n
rsRNA-389-n			rsRNA-5016-n
rsRNA-3902-n			rsRNA-5017-n
rsRNA-3904-n			rsRNA-5022-n
rsRNA-3905-n			rsRNA-5026-n
rsRNA-3908-n			rsRNA-5029-n
rsRNA-3909-n			rsRNA-5035-n
rsRNA-3911-n			rsRNA-5043-n
rsRNA-3916-n			rsRNA-5046-n
rsRNA-3919-n			rsRNA-5047-n
rsRNA-3920-n			rsRNA-5048-n
rsRNA-3921-n			rsRNA-5053-n
rsRNA-3922-n			rsRNA-5057-n
rsRNA-3924-n			rsRNA-5062-n
rsRNA-3925-n			rsRNA-5063-n
rsRNA-3927-n			rsRNA-5066-n
rsRNA-392-n			rsRNA-5067-n
rsRNA-3935-n			rsRNA-5069-n
rsRNA-3937-n			rsRNA-5070-n
rsRNA-393-n			rsRNA-5071-n
rsRNA-3942-n			rsRNA-5074-n
rsRNA-3945-n			rsRNA-5076-n
rsRNA-3946-n			rsRNA-5077-n
rsRNA-394-n			rsRNA-5080-n
rsRNA-3951-n			rsRNA-5082-n
rsRNA-3955-n			rsRNA-5083-n
rsRNA-3957-n			rsRNA-5084-n
rsRNA-3959-n			rsRNA-5085-n
rsRNA-395-n			rsRNA-5089-n
rsRNA-3960-n			rsRNA-5090-n
rsRNA-3961-n			rsRNA-5097-n
rsRNA-3963-n			rsRNA-5099-n
rsRNA-3969-n			rsRNA-5100-n
rsRNA-396-n			rsRNA-5104-n
rsRNA-3970-n			rsRNA-5105-n
rsRNA-3972-n			rsRNA-5107-n
rsRNA-3979-n			rsRNA-5113-n
rsRNA-3980-n			rsRNA-5114-n
rsRNA-3981-n			rsRNA-5115-n
rsRNA-3982-n			rsRNA-5117-n
rsRNA-3983-n			rsRNA-5124-n
rsRNA-3984-n			rsRNA-5126-n
rsRNA-3989-n			rsRNA-5127-n
rsRNA-398-n			rsRNA-5128-n
[truncated: 3,049 more rows]
