# Supplementary material for: A legion of potential regulatory sRNAs exists beyond the typical microRNAs microcosm
Source: Nucleic Acids Res. 2015 Oct 10;43(18):8713–24. doi: 10.1093/nar/gkv871 (PMC4605316; doi:10.1093/nar/gkv871)
Supplement: SUPPLEMENTARY DATA [file supp_gkv871_nar-02020-n-2015-File015.xls]

## Sheet: sRNAs found mapped on rsRNAs
Supplementary File 7: Distribution of mapped and unmapped sRNAs reported from various ncRNAs on identified 11,234 rsRNAs.
rsRNA ID	sRNA class	sRNA sequences	Abundance	Reference
rsRNA-132-n	tRNA	tgcgagaggtagtgggatctgcccacatcctccacca	4	38,36
rsRNA-135-n	snRNA	ttaagctaattttttgaggcctttttccgacaagggt	2	38,39
rsRNA-141-n	intergenic	gaccctgcctcggctctgcagagttggggtgggggct	20	38,37
rsRNA-149-n	intergenic	accaggaggctgaggtcccttg	9	38,39
rsRNA-150-n	rRNA	cgagggcgcaccaccggcccgtct	22	38
rsRNA-156-n	tRNA	gtgtgaggtcccgagttcattccccggcatctccac	20	38,36
rsRNA-197-n	intergenic	tcggatagctcagagcttggctaa	2	38
rsRNA-198-n	tRNA	ggcgcggtggccaagtggtaaggcctcggtttcgtaa	2	38,36
rsRNA-199-n	tRNA	gcccgagtagctcagtcggtagagcatgggac	14	38,37
rsRNA-214-n	tRNA	cgcagcaacctccgcatccgagtcacggcacca	12	38,37
rsRNA-215-n	tRNA	caggagatcctgggttcgaatcccagctgggcctca	2	38,36
rsRNA-216-n	tRNA	atctgaggctccaggttcaggtccctgttcgggcgc	8	38,37
rsRNA-220-n	tRNA	tgcgagaggtagtgggatctgcccacatcctccacca	10	38
rsRNA-241-n	rRNA	cgggaaacctcacccggcccgga	15	38,37
rsRNA-246-n	tRNA	ggttccatggtgtaatggttagcactttggactctga	21	38,39
rsRNA-250-n	tRNA	ttccagcgatccgagttcatatctcggtgcaacctcca	3	38,36
rsRNA-263-n	intergenic	accaggaggctgaggtcccttg	20	38,36
rsRNA-289-n	tRNA	ggttccatggtgtaatggttagcactttggactctga	7	38
rsRNA-295-n	tRNA	ttccagcgatccgagttcatatctcggtgcaacctcca	4	38,37
rsRNA-302-n	intergenic	accaggaggctgaggtcccttg	20	38,39
rsRNA-315-n	tRNA	gcattggtggctcagtggtaga	11	38,39
rsRNA-328-n	rRNA	cgggaaacctcacccggcccgga	20	38,37
rsRNA-333-n	snRNA	ttaagctaattttttgaggcctttttccgacaagggt	12	38,36
rsRNA-338-n	tRNA	tgcacgaggccccaggttcaatccccggcacctccac	2	38,37
rsRNA-339-n	intergenic	accaggaggctgaggtcccttg	5	38,36
rsRNA-342-n	tRNA	tgcgagaggtcccgggttcacatcccggacgagccccca	22	38,39
rsRNA-347-n	intergenic	accaggaggctgaggtcccttg	28	38,36
rsRNA-372-n	intergenic	gaccctgcctcggctctgcagagttggggtgggggct	12	38
rsRNA-375-n	intergenic	accaggaggctgaggtcccttg	12	38,36
rsRNA-389-n	tRNA	tgcacgaggccccaggttcaatccccggcacctccac	9	38,36
rsRNA-391-n	tRNA	tttgagtccagggttcatgtccctgttcgggcg	22	38,36
rsRNA-422-n	tRNA	acaggtgatcctgggttcgaatcccatcggtgcctcc	19	38,37
rsRNA-424-n	rRNA	cgaatcttagcggtggatcactt	22	38,37
rsRNA-451-n	intergenic	tggctcagttcagcaggaaaccctgctcgctgcgcca	7	38,39
rsRNA-458-n	tRNA	accaggggtcgggagttcaaatctcgctggggcct	20	38,39
rsRNA-473-n	tRNA	cgggggcgtgggttcgaatcccaccactgccacca	4	38,39
rsRNA-478-n	intergenic	tcagaggggtccccagacctcatc	2	38,37
rsRNA-489-n	intergenic	accaggaggctgaggtcccttg	18	38,36
rsRNA-503-n	tRNA	gcagaaggtcctgggttcaagccccagtggaaccac	9	38,36
rsRNA-505-n	tRNA	tcagaagattgcaggtgtcctgccgcggtcgccat	21	38
rsRNA-528-n	intergenic	accaggaggctgaggtcccttg	2	38,39
rsRNA-557-n	tRNA	cgccaaggtcacgggttcgttccccgtacgggccac	8	38,39
rsRNA-564-n	intergenic	tcaggaggctgaggtcccttac	15	38,37
rsRNA-566-n	intergenic	cggggcgaattggggggcgaattg	15	38
rsRNA-567-n	intergenic	accaggaggctgaggtcccttg	4	38
rsRNA-568-n	tRNA	gcaggacatcctgggctcatcccagcggggcctcca	1	38
rsRNA-583-n	tRNA	gcgagaggtcccgggttcaaatcccggacgagccccca	2	38
rsRNA-586-n	tRNA	agcatagtggcgcagcggaagcgtgctgggccc	18	38,39
rsRNA-587-n	tRNA	gcgcccggctagctcagtcggtagagcatgggact	13	38,37
rsRNA-592-n	tRNA	tcccagggtcgtcggttcgggccccacgttggccgc	10	38,36
rsRNA-594-n	snoRNA	ccagaggctgtttctgagc	6	38
rsRNA-603-n	intergenic	accaggaggctgaggtcccttg	16	38
rsRNA-608-n	snRNA	ttaagctaattttttgaggcctttttccgacaagggt	18	38,39
rsRNA-612-n	tRNA	gcccggctagctcagtcggtagagaatggga	16	38,36
rsRNA-616-n	intergenic	gaccctgcctcggctctgcagagttggggtgggggct	9	38,36
rsRNA-620-n	tRNA	ggccgagatcgtatagtactctgcattgtggc	7	38,36
rsRNA-644-n	tRNA	ggtagcgtggccgagcggtctaaggcaggattga	14	38,37
rsRNA-648-n	tRNA	ccaatggggtttccccgcgcagt	21	38,37
rsRNA-837-n	intergenic	accaggaggctgaggtcccttg	2	38,39
rsRNA-842-n	tRNA	gggggattagctcaaatggtagagctcgcttggcg	22	38,36
rsRNA-855-n	rRNA	gtcagccctccacacaagggttgt	1	38,39
rsRNA-857-n	rRNA	tggcgggttgacgcgatgtga	2	38,39
rsRNA-887-n	intergenic	tcaggaggctgaggtcccttac	5	38,37
rsRNA-894-n	tRNA	gcaggacatcctgggctcatcccagcggggcctcca	2	38
rsRNA-903-n	snRNA	ttaagctaattttttgaggcctttttccgacaagggt	6	38,36
rsRNA-914-n	intergenic	cgtggtggcggtctacgagggcc	7	38,37
rsRNA-916-n	tRNA	tgcacgaggccccaggttcaatccccggcacctccac	16	38,37
rsRNA-917-n	tRNA	ccgaaaggttggtggttcgagcccatccagggacgcca	8	38
rsRNA-919-n	other_ncRNA	gcagagtggggttttgcagtcc	7	38
rsRNA-930-n	tRNA	agcagttgaccggggttcgtttcctggccaacgcacca	4	38,37
rsRNA-938-n	intergenic	accaggaggctgaggtcccttg	9	38,36
rsRNA-945-n	tRNA	tcaggaggttgcgtgttcatatcacgtccgggtcacca	18	38
rsRNA-957-n	intergenic	accaggaggctgaggtcccttg	6	38,39
rsRNA-962-n	tRNA	tgcagcaacctcggttgaatccgagtcactgcacc	13	38,37
rsRNA-969-n	tRNA	gcgggagaccggggtttttccccgacggggaga	14	38,37
rsRNA-975-n	tRNA	gccaggatggccgagcggtctaag	16	38,37
rsRNA-980-n	tRNA	gtgagaggtagcgggatctgcccgcattctccacca	9	38,36
rsRNA-982-n	rRNA	gccgccggtgagataccactac	2	38
rsRNA-997-n	tRNA	gcagaaggtcctgggttcaagccccagtggaaccac	14	38,36
rsRNA-1003-n	tRNA	tgcacgaggccccaggttcaatccccggcacctccac	17	38,36
rsRNA-1026-n	rRNA	ccagggctgggtcggtcggg	15	38,37
rsRNA-1045-n	tRNA	gcgggagaccggggtttccccgacggggagcca	18	38,37
rsRNA-1074-n	tRNA	caacacgagatcctgggttcggatcccagcggtgcctc	14	38,36
rsRNA-1075-n	tRNA	tttgagtccagggttcatgtccctgttcgggcg	20	38,37
rsRNA-1076-n	intergenic	accaggaggctgaggtcccttg	12	38
rsRNA-1088-n	other_ncRNA	gcagagtggggttttgcagtcc	21	38,36
rsRNA-1092-n	other_ncRNA	gcagagtggggttttgcagtcc	4	38,36
rsRNA-1101-n	rRNA	tggcccgtctcgcccgccgcgccggggaggtggagca	3	38,39
rsRNA-1114-n	intergenic	accaggaggctgaggtcccttg	4	38,39
rsRNA-1120-n	tRNA	cgctgcaacctcggttcggatccgagtcacggca	4	38,36
rsRNA-1126-n	tRNA	tgcacgaggccccaggttcaatccccggcacctccac	3	38,39
rsRNA-1134-n	tRNA	acaggtgatcctgggttcgaatcccatcggtgcctcc	21	38
rsRNA-1138-n	tRNA	tgcgagaggtcccgggttcacatcccggacgagccccca	5	38,36
rsRNA-1149-n	tRNA	gcagaaggtcctgggttcaagccccagtggaaccac	4	38
rsRNA-1150-n	tRNA	ccaatggggtttccccgcgcagt	16	38,37
rsRNA-1167-n	tRNA	gcagaaggtcctgggttcaagccccagtggaaccac	19	38,36
rsRNA-1168-n	tRNA	tgcacgaggccccaggttcaatccccggcacctccac	10	38
rsRNA-1172-n	tRNA	gcgagaggtcccgggttcaaatcccggacgagccccca	10	38
rsRNA-1176-n	snRNA	ttaagctaattttttgaggcctttttccgacaagggt	2	38,39
rsRNA-1180-n	tRNA	gcgggagaccgggtttcgattccccgacggggagcca	19	38,36
rsRNA-1317-n	tRNA	gcgggagaccggggtttccccgacggggagcca	3	38,36
rsRNA-1322-n	tRNA	gcccggctgtctcagtcggtatagcatgagac	4	38,37
rsRNA-1323-n	tRNA	gcccgagtagctcagtcggtagagcatgggac	2	38,39
rsRNA-1332-n	intergenic	cgtggtggcggtctacgagggcc	15	38,37
rsRNA-1336-n	tRNA	gcagaaggtcctgggttcaagccccagtggaaccac	4	38,39
rsRNA-1341-n	intergenic	accaggaggctgaggtcccttg	20	38,39
rsRNA-1342-n	snRNA	ttaagctaattttttgaggcctttttccgacaagggt	4	38
rsRNA-1347-n	rRNA	ccagggctgggtcggtcggg	5	38,36
rsRNA-1349-n	intergenic	gaccctgcctcggctctgcagagttggggtgggggct	19	38,37
rsRNA-1354-n	tRNA	ttccagcgatccgagttcatatctcggtgcaacctcca	12	38,36
rsRNA-1357-n	other_ncRNA	gcagagtggggttttgcagtcc	3	38,37
rsRNA-1368-n	snRNA	ttaagctaattttttgaggcctttttccgacaagggt	2	38,39
rsRNA-1378-n	snRNA	ttaagctaattttttgaggcctttttccgacaagggt	2	38,39
rsRNA-1384-n	tRNA	agcagttgaccggggttcgtttcctggccaacgcacca	4	38,36
rsRNA-1408-n	intergenic	gtggggggtaccacacccaacccac	9	38,37
rsRNA-1411-n	intergenic	accaggaggctgaggtcccttg	6	38,37
rsRNA-1423-n	intergenic	accaggaggctgaggtcccttg	21	38,36
rsRNA-1425-n	tRNA	gcccggctaactcagtcgg	1	38
rsRNA-1436-n	tRNA	tttgagtccagggttcatgtccctgttcgggcg	6	38,37
rsRNA-1453-n	tRNA	tttgagtccagggttcatgtccctgttcgggcg	4	38
rsRNA-1456-n	intergenic	ggcagaggagggctgttcttca	18	38,36
rsRNA-1459-n	tRNA	ggccctatagctcaggggttagagc	4	38
rsRNA-1464-n	tRNA	gcagaaggtcctgggttcaagccccagtggaaccac	83	38,36
rsRNA-1465-n	tRNA	tgcgagaggtcccgggttcacatcccggacgagccccca	6	38,39
rsRNA-1472-n	intergenic	accaggaggctgaggtcccttg	1	38,39
rsRNA-1502-n	tRNA	gcgagaggtcccgggttcaaatcccggacgagccccca	17	38,37
rsRNA-1514-n	tRNA	tgcgagaggtcccgggttcacatcccggacgagccccca	21	38,39
rsRNA-1527-n	tRNA	caggagatcctgggttcaaatcccagtggggcctc	11	38
rsRNA-1536-n	tRNA	gcgggagaccgggtttcgattccccgacggggagcca	15	38,39
rsRNA-1540-n	tRNA	gcccgagtagctcagtcggtagagcatgggac	11	38
rsRNA-1541-n	intergenic	accaggaggctgaggtcccttg	261	38,39
rsRNA-1550-n	intergenic	accaggaggctgaggtcccttg	17	38,37
rsRNA-1579-n	tRNA	agcagaggttgtgagttcgttcctaacctggagca	13	38,39
rsRNA-1585-n	tRNA	gcaggacatcctgggctcatcccagcggggcctcca	4	38
rsRNA-1595-n	tRNA	gcaggacatcctgggctcatcccagcggggcctcca	3	38,36
rsRNA-1599-n	snRNA	ttaagctaattttttgaggcctttttccgacaagggt	6	38,36
rsRNA-1607-n	tRNA	accaggggtcgggagttcaaatctcgctggggcct	4	38,36
rsRNA-1702-n	tRNA	gctggggattgtgggtgtcccatctgggccgcca	21	38,39
rsRNA-1720-n	tRNA	ccgaaatgttggtggttcgtgcccacccagggacgc	18	38
rsRNA-1742-n	tRNA	gcaggacatcctgggctcatcccagcggggcctcca	19	38,37
rsRNA-1744-n	snRNA	ttaagctaattttttgaggcctttttccgacaagggt	1	38
rsRNA-1748-n	tRNA	ccaatggggtttccccgcgcagt	4	38,39
rsRNA-1770-n	intergenic	gaccctgcctcggctctgcagagttggggtgggggct	19	38,36
rsRNA-1778-n	intergenic	accaggaggctgaggtcccttg	6	38,37
rsRNA-1790-n	tRNA	tcagaagattgcaggtgtcctgccgcggtcgccat	4	38,37
rsRNA-1816-n	snRNA	ttaagctaattttttgaggcctttttccgacaagggt	21	38
rsRNA-1824-n	tRNA	tcagaagattgcagttcgggtcctgccgcgg	19	38,39
rsRNA-1829-n	tRNA	gcccgagtagctcagtcggtagagcatgggac	2	38,36
rsRNA-1831-n	tRNA	tgcacgaggccccaggttcaatccccggcacctccac	22	38,39
rsRNA-1836-n	intergenic	cggcagaggcggatcctgctcgt	3	38
rsRNA-1840-n	tRNA	tgccgaggttgtgagttcgggcctgacctggagga	7	38,37
rsRNA-1841-n	intergenic	gaccctgcctcggctctgcagagttggggtgggggct	15	38,37
rsRNA-1842-n	tRNA	tttgagtccagggttcatgtccctgttcgggcg	3	38,37
rsRNA-1852-n	intergenic	accaggaggctgaggtcccttg	2	38,37
rsRNA-1856-n	rRNA	tggcccgtctcgcccgccgcgccggggaggtggagca	14	38,39
rsRNA-1877-n	tRNA	tgcacgaggccccaggttcaatccccggcacctccac	5	38
rsRNA-1884-n	tRNA	tcggctttccctgctaactgggc	20	38,39
rsRNA-1910-n	tRNA	tgaggtcctgggttcatccccagcatctcc	2	38,39
rsRNA-1928-n	tRNA	tgcacgaggccccaggttcaatccccggcacctccac	3	38,37
rsRNA-1935-n	tRNA	tctggggctccagggttcaagtccctgttcgggcgc	9	38
rsRNA-1939-n	tRNA	tccagcgatccgagttcatctcggtgaaacctcca	16	38,36
rsRNA-1952-n	intergenic	taagggtcaccctcttactctgt	14	38,37
rsRNA-1958-n	tRNA	gcaggacatcctgggctcatcccagcggggcctcca	2	38,39
rsRNA-1960-n	intergenic	ggctccatctctctgggccctcc	2	38,37
rsRNA-1961-n	tRNA	tgcgagaggtcccgggttcacatcccggacgagccccca	14	38,36
rsRNA-1991-n	tRNA	gcaggacatcctgggctcatcccagcggggcctcca	4	38
rsRNA-2013-n	tRNA	tgcgagaggtagtgggatctgcccacatcctccacca	3	38,37
rsRNA-2021-n	intergenic	tcaggaggctgaggtcccttac	4	38,39
rsRNA-2023-n	tRNA	gcaggacatcctgggctcatcccagcggggcctcca	13	38,36
rsRNA-2033-n	intergenic	accaggaggctgaggtcccttg	10	38,39
rsRNA-2036-n	snRNA	ttaagctaattttttgaggcctttttccgacaagggt	20	38,39
rsRNA-2044-n	tRNA	gcacggatgatcctcagtggtctggggtgcaggc	3	38,36
rsRNA-2047-n	tRNA	ggcgcggtggccaagtggtaaggcctcggtttcgtaa	7	38,39
rsRNA-2049-n	tRNA	tcccagggtcgtcggttcgggccccacgttggccgc	4	38
rsRNA-2054-n	rRNA	tggcccgtctcgcccgccgcgccggggaggtggagca	6	38,39
rsRNA-2064-n	tRNA	tccagcgatccgagttcatctcggtgaaacctcca	2	38,39
rsRNA-2073-n	tRNA	ccgcagtaacctcggttctaatcccagtcacggcacca	21	38,36
rsRNA-2082-n	tRNA	gtgagaggtagcgggatctgcccgcattctccacca	2	38,39
rsRNA-2096-n	tRNA	tgcacgaggccccaggttcaatccccggcacctccac	15	38,37
rsRNA-2104-n	intergenic	accaggaggctgaggtcccttg	6	38,36
rsRNA-2124-n	intergenic	gtggggggtaccacacccaacccac	8	38
rsRNA-2129-n	tRNA	gcaggacatcctgggctcatcccagcggggcctcca	4	38,37
rsRNA-2136-n	tRNA	cagaggttcatttcctcttcat	14	38,36
rsRNA-2152-n	tRNA	gcaggacatcctgggctcatcccagcggggcctcca	10	38,36
rsRNA-2161-n	tRNA	ggccgagatcgtatagtactctgcattgtggc	4	38,39
rsRNA-2162-n	intergenic	accaggaggctgaggtcccttg	3	38,37
rsRNA-2167-n	tRNA	tgcacgaggccccaggttcaatccccggcacctccac	16	38,36
rsRNA-2178-n	snRNA	ttaagctaattttttgaggcctttttccgacaagggt	10	38,36
rsRNA-2194-n	tRNA	tgcacgaggccccaggttcaatccccggcacctccac	7	38
rsRNA-2199-n	tRNA	gccccagtgcctaatggataaggcattggca	15	38
rsRNA-2216-n	tRNA	cgaaatcctgggttcgtatcccagcagtgcctcca	6	38,36
rsRNA-2226-n	tRNA	accaggggtcgggagttcaaatctcgctggggcct	4	38
rsRNA-2232-n	tRNA	gcgagaggtcccgggttcaaatcccggacgagccccca	2	38,37
rsRNA-2235-n	rRNA	tggcccgtctcgcccgccgcgccggggaggtggagca	17	38,36
rsRNA-2239-n	snRNA	ttaagctaattttttgaggcctttttccgacaagggt	10	38
rsRNA-2243-n	tRNA	agcagttgaccggggttcgtttcctggccaacgcacca	5	38
rsRNA-2244-n	rRNA	gtccggtgaactctcgctggcc	12	38
rsRNA-2263-n	rRNA	cactcccgacccggggaggtagtg	17	38
rsRNA-2269-n	tRNA	accaggggtcgggagttcaaatctcgctggggcct	13	38,39
rsRNA-2272-n	tRNA	cccgggttcacatcccggac	5	38,36
rsRNA-2279-n	tRNA	tctgaggctcaagggttcaggtccctgttcgggcgcc	2	38,39
rsRNA-2282-n	rRNA	gccgccggtgagataccactac	4	38,39
rsRNA-2301-n	intergenic	accaggaggctgaggtcccttg	2	38,39
rsRNA-2339-n	tRNA	ccgcagtaacctcggttctaatcccagtcacggcacca	8	38,37
rsRNA-2356-n	tRNA	gtgagaggtagcgggatctgcccgcattctccacca	14	38,39
rsRNA-2359-n	intergenic	accaggaggctgaggtcccttg	3	38,36
rsRNA-2483-n	intergenic	accaggaggctgaggtcccttg	5	38,37
rsRNA-2487-n	rRNA	ggcgcgaccgctctcccacccccc	8	38
rsRNA-2506-n	other_ncRNA	gcagagtggggttttgcagtcc	7	38,37
rsRNA-2515-n	tRNA	gcccgagtagctcagtcggtagagcatgggac	11	38,37
rsRNA-2522-n	tRNA	cgcagcaacctccgttcgtatccgagtcacgca	14	38,39
rsRNA-2529-n	tRNA	cgccaagatcgcgggttcgttccccgtacgggcc	2	38,37
rsRNA-2533-n	tRNA	ggtagggtggccgagtggtctaaggcgctga	16	38
rsRNA-2556-n	tRNA	atctgagggtccagggttcatgcccctgttcgggcgc	22	38,39
rsRNA-2566-n	tRNA	gccgtgatcgtatagtggttagtactctgcgttgtggct	9	38,37
rsRNA-2567-n	tRNA	atctgaggctccaggttcaggtccctgttcgggcgc	2	38,36
rsRNA-2574-n	tRNA	tccctggtggtttagtggttaggattttgcgctctca	12	38
rsRNA-2809-n	tRNA	tcccaggctcgtgggttcgtgccccacgttgggcgcca	3	38,36
rsRNA-2823-n	tRNA	gtgagaggtagcgggatctgcccgcattctccacca	3	38
rsRNA-2825-n	tRNA	accagcccggatagctcagtcggtagagcatcagact	4	38,36
rsRNA-2831-n	intergenic	accaggaggctgaggtcccttg	9	38,39
rsRNA-2842-n	tRNA	agcagttgaccggggttcgtttcctggccaacgcacca	22	38,39
rsRNA-2845-n	tRNA	gcagaaggtcctgggttcaagccccagtggaaccac	15	38
rsRNA-2854-n	tRNA	acaggagatccagggttcgtatcccagcggtgcctcc	2	38
rsRNA-2859-n	tRNA	tttgagtccagggttcatgtccctgttcgggcg	10	38,39
rsRNA-2862-n	tRNA	gcacgaggccctgggttcaatccccggcacctccaa	19	38,36
rsRNA-2865-n	tRNA	catccgaaaggttggtggtgggcccacccagtgacgcca	84	38
rsRNA-2889-n	other_ncRNA	gcagagtggggttttgcagtcc	4	38,39
rsRNA-2895-n	snoRNA	gctctgtgatgaaccccatgcgtgtaatctgagc	4	38,36
rsRNA-2897-n	snRNA	ttaagctaattttttgaggcctttttccgacaagggt	2	38
rsRNA-2899-n	tRNA	cgctgcaacctcggttcggatccgagtcacggca	10	38,37
rsRNA-2911-n	tRNA	ggggatgtagctcagtggtagagcacatgct	6	38
rsRNA-2921-n	tRNA	caggagatcctgggttcgaatcccagctgggcctca	13	38,36
rsRNA-2942-n	tRNA	tgcgagaggtcccgggttcacatcccggacgagccccca	21	38,36
rsRNA-2945-n	tRNA	gcaggacatcctgggctcatcccagcggggcctcca	22	38,37
rsRNA-2946-n	intergenic	accgagggcccatggttcgagtccgtgcactcctgcca	17	38,37
rsRNA-2952-n	intergenic	tggtggggacaccacaccccaa	11	38,37
rsRNA-2956-n	snRNA	ttaagctaattttttgaggcctttttccgacaagggt	20	38,39
rsRNA-2969-n	tRNA	caggagatcctgggttcgaatcccagctgggcctca	19	38,37
rsRNA-2983-n	tRNA	gcaggacatcctgggctcatcccagcggggcctcca	4	38
rsRNA-2985-n	tRNA	gcaggacatcctgggctcatcccagcggggcctcca	20	38,36
rsRNA-2987-n	tRNA	aatcagaagattgcagggtcctgccgcgttcgcaa	14	38,36
rsRNA-2991-n	tRNA	tccagcgatccgagttcatctcggtgaaacctcca	9	38,39
rsRNA-2995-n	tRNA	ttctgagggtgcaggtccctgttcgggcgcca	6	38
rsRNA-3001-n	tRNA	gctgtgattgtgggttcgggtcccatctgggtcgcca	3	38,37
rsRNA-3004-n	tRNA	gcaggacatcctgggctcatcccagcggggcctcca	15	38,36
rsRNA-3025-n	tRNA	tctgagggtccagggtccatgtccctgttcgggcgc	6	38,39
rsRNA-3040-n	rRNA	tgcccgaggtgggatcccgaggcc	4	38
rsRNA-3049-n	tRNA	gcaggacatcctgggctcatcccagcggggcctcca	22	38,36
rsRNA-3050-n	tRNA	agcagaggttgtgagttcgttcctaacctggagca	8	38
rsRNA-3056-n	tRNA	gcgagaggtcccgggttcaaatcccggacgagccccca	15	38,37
rsRNA-3079-n	tRNA	gcgggagaccggggtttttccccgacggggaga	15	38,37
rsRNA-3089-n	tRNA	gcaggacatcctgggctcatcccagcggggcctcca	6	38,37
rsRNA-3094-n	tRNA	gcagaaggtcctgggttcaagccccagtggaaccac	12	38,37
rsRNA-3100-n	tRNA	catccgaaaggttggtggtgggcccacccagtgacgcca	4	38
rsRNA-3109-n	rRNA	cgggaaacctcacccggcccgga	3	38
rsRNA-3119-n	tRNA	ggcgcggtggccaagtggtaaggcctcggtttcgtaa	1	38,36
rsRNA-3121-n	tRNA	gcaggacatcctgggctcatcccagcggggcctcca	12	38,37
rsRNA-3142-n	intergenic	cccagggcaggcccacgcagc	13	38,39
rsRNA-3146-n	tRNA	ggtagcctggccgagcggtctaag	21	38,39
rsRNA-3152-n	tRNA	tccagcgatccgagttcatctcggtgaaacctcca	16	38,36
rsRNA-3157-n	tRNA	gcaggacatcctgggctcatcccagcggggcctcca	17	38,39
rsRNA-3213-n	tRNA	gacccagtggcctaatggataaggcatcagca	21	38,36
rsRNA-3221-n	tRNA	gcagaaggtcctgggttcaagccccagtggaaccac	3	38,39
rsRNA-3230-n	rRNA	ggcgatggcctccgttgccc	3	38,36
rsRNA-3239-n	snRNA	ttaagctaattttttgaggcctttttccgacaagggt	6	38,39
rsRNA-3241-n	tRNA	ccaggggtcgcgagttcatctcgcttgggcctcca	17	38
rsRNA-3245-n	snRNA	ttaagctaattttttgaggcctttttccgacaagggt	22	38,39
rsRNA-3250-n	tRNA	gcagaaggtcctgggttcaagccccagtggaaccac	22	38
rsRNA-3253-n	intergenic	accaggaggctgaggtcccttg	4	38,36
rsRNA-3262-n	tRNA	tttgagtccagggttcatgtccctgttcgggcg	13	38,37
rsRNA-3273-n	tRNA	atctgagggtccagggttcatgcccctgttcgggcgc	3	38
rsRNA-3276-n	tRNA	tgcagcaacctcggttgaatccgagtcactgcacc	22	38,39
rsRNA-3281-n	tRNA	taccgaagatcgcgggttcaaccccgtccgtgcctc	2	38
rsRNA-3290-n	tRNA	gcaggacatcctgggctcatcccagcggggcctcca	2	38,36
rsRNA-3303-n	other_ncRNA	gcagagtggggttttgcagtcc	19	38,36
rsRNA-3311-n	rRNA	ttcctcccgtggctacgcctgtctgagcgtcgct	11	38,39
rsRNA-3312-n	tRNA	tgaggtcctgggttcatccccagcatctcc	5	38
rsRNA-3318-n	tRNA	catcaataggtccctggttcatccaggtgccccctcca	19	38
rsRNA-3327-n	tRNA	tgcccggataactcagtcggtagagcatcagac	1	38,39
rsRNA-3337-n	intergenic	gcagcccaggagggaggctccggttcttcctggccgc	20	38,37
rsRNA-3364-n	rRNA	cactcttagcggtggatcactc	261	38,39
rsRNA-3365-n	tRNA	tgcacgaggccccaggttcaatccccggcacctccac	10	38,36
rsRNA-3372-n	tRNA	gcatgagctcctgggttcgatccccagcatctccac	2	38,37
rsRNA-3378-n	tRNA	ggggatgtagctcagtggtagagcacatgct	4	38,36
rsRNA-3379-n	intergenic	accaggaggctgaggtcccttg	8	38
rsRNA-3382-n	intergenic	tcaggaggctgaggtcccttac	4	38,36
rsRNA-3386-n	intergenic	gtggggggtaccacacccaacccac	10	38,39
rsRNA-3387-n	rRNA	tgcccgaggtgggatcccgaggcc	12	38,37
rsRNA-3393-n	rRNA	caactcccgacccggggagga	3	38,36
rsRNA-3447-n	tRNA	gcccgagtagctcagtcggtagagcatgggac	21	38,39
rsRNA-3471-n	tRNA	gcccgagtagctcagtcggtagagcatgggac	5	38,39
rsRNA-3598-n	tRNA	tttgtagacaggagatcctgggt	6	38,36
rsRNA-3606-n	snRNA	tgaggccttgctttggcaaggcta	9	38,37
rsRNA-3615-n	tRNA	cgcagcaatctcggttcatccgagtcacggca	22	38,37
rsRNA-3634-n	snRNA	ttaagctaattttttgaggcctttttccgacaagggt	8	38,36
rsRNA-3640-n	tRNA	agccagggattgtgggtttgtccaccctggggtcc	24	38,36
rsRNA-3673-n	tRNA	tgaggtcctgggttcatccccagcatctcc	4	38,39
rsRNA-3675-n	tRNA	gcaggacatcctgggctcatcccagcggggcctcca	10	38,39
rsRNA-3678-n	intergenic	accaggaggctgaggtcccttg	20	38,36
rsRNA-3680-n	snRNA	ttaagctaattttttgaggcctttttccgacaagggt	12	38
rsRNA-3681-n	tRNA	gctgtgattgtgggttcgggtcccatctgggtcgcca	22	38,36
rsRNA-3688-n	snoRNA	gccaaatgatgtttatttgaaacaggagcacctcagtg	9	38,36
rsRNA-4655-n	sRNA-5043	GCAGAAGGTCCTGGGTTCAAGCCCCAGTGGAACCAC	7	38,36
rsRNA-5361-n	sRNA-5122	GCCAACATGGCGGAGGTCAGCTGA	8	38,37
rsRNA-2688-n	sRNA-5765	GCCGGGCGCGGTGGCGCACGCCTGTAGTCCCAGCTAC	5	38,37
rsRNA-8568-n	sRNA-5765	GCCGGGCGCGGTGGCGCACGCCTGTAGTCCCAGCTAC	9	38,37
rsRNA-2007-n	sRNA-5765	GCCGGGCGCGGTGGCGCACGCCTGTAGTCCCAGCTAC	20	38
rsRNA-850-n	sRNA-2676	CCCAGCACTTTGGGAGGCTGAGGCGGGTGG	12	38,36
rsRNA-5208-n	sRNA-1113	AGTGCACTCTAGTTGCATTGC	13	38
rsRNA-3498-n	sRNA-5765	GCCGGGCGCGGTGGCGCACGCCTGTAGTCCCAGCTAC	16	38
rsRNA-8535-n	sRNA-8228	TAGCCAGAGCTACACAGAGAAACCCTGTCTC	3	38,39
rsRNA-3253-n	sRNA-2676	CCCAGCACTTTGGGAGGCTGAGGCGGGTGG	5	38,37
rsRNA-3136-n	sRNA-5765	GCCGGGCGCGGTGGCGCACGCCTGTAGTCCCAGCTAC	5	38,36
rsRNA-9809-n	sRNA-2835	CCCGGCTGCTGCAGGCGGCTGGAG	5	38,37
rsRNA-3324-n	sRNA-2676	CCCAGCACTTTGGGAGGCTGAGGCGGGTGG	11	38,39
rsRNA-5085-n	sRNA-10299	TGCACGAGGCCCCGGGTTCAATCCCCAGCACCTCCACCA	10	38,37
rsRNA-918-n	sRNA-8248	TAGCGAGACCCCGTCTCTACA	4	38,36
rsRNA-1691-n	sRNA-5760	GCCGGGCACGGTGGCACGCGCCTGTAGTCCCAGCTA	10	38,36
rsRNA-10503-n	sRNA-9681	TCGTGCCCCACGTTGGCCACCA	2	38,36
rsRNA-4139-n	sRNA-8228	TAGCCAGAGCTACACAGAGAAACCCTGTCTC	9	38
rsRNA-4640-n	sRNA-10439	TGCAGCAACCTCGTTTCGTATCCGAGTCTCGGCAACA	2	38,39
rsRNA-123-n	sRNA-8247	TAGCCGGGCGCGGTGGCGCACTCCTGTAGTCCCAGCTA	21	38,39
rsRNA-9794-n	sRNA-4583	CTCCTGACTCCGGGTCCTGTGT	13	38,37
rsRNA-3510-n	sRNA-11683	TTCCTTCATTCCACCGGAGTCTGT	2	38
rsRNA-1803-n	sRNA-8247	TAGCCGGGCGCGGTGGCGCACTCCTGTAGTCCCAGCTA	17	38
rsRNA-2911-n	sRNA-6577	GGGGATGTAGCTCAGTGGTAGAGCACATGCT	83	38,39
rsRNA-102-n	sRNA-6144	GCTGTGATTGTGGGTTCGGGTCCCATCTGGGTCGCCA	72	38,37
rsRNA-8474-n	sRNA-11408	TGTTTAGACGGGCTCGTCACCCCATAAACACCCA	9	38,36
rsRNA-6371-n	sRNA-2676	CCCAGCACTTTGGGAGGCTGAGGCGGGTGG	2	38,37
rsRNA-3514-n	sRNA-5043	GCAGAAGGTCCTGGGTTCAAGCCCCAGTGGAACCAC	13	38,36
rsRNA-2109-n	sRNA-8247	TAGCCGGGCGCGGTGGCGCACTCCTGTAGTCCCAGCTA	7	38,36
rsRNA-4126-n	sRNA-11319	TGTGCAAATCCAAGATCGCGGGT	10	38,39
rsRNA-9879-n	sRNA-8724	TCAGTAGTCTGCACATTGGTT	11	38
rsRNA-8253-n	sRNA-8247	TAGCCGGGCGCGGTGGCGCACTCCTGTAGTCCCAGCTA	7	38
rsRNA-7201-n	sRNA-5760	GCCGGGCACGGTGGCACGCGCCTGTAGTCCCAGCTA	16	38,36
rsRNA-565-n	sRNA-1029	AGGATAGCCTGGGCTACACTG	18	38,36
rsRNA-7485-n	sRNA-5765	GCCGGGCGCGGTGGCGCACGCCTGTAGTCCCAGCTAC	22	38,39
rsRNA-4332-n	sRNA-8376	TATAGCGAGACCCCGTCTCTA	4	38,37

## Sheet: sRNAs found unmapped on rsRNAs
Sequence	Abundance	sRNA class	Reference
AAAATTGGAACGATACAG	2	snRNA	38,37
AAAATTGGAACGATACAG	2	snRNA	38,37
AAAATTGGAACGATACAG	2	snRNA	38
AAAATTGGAACGATACAG	2	snRNA	38,39
AAAATTGGAACGATACAG	2	snRNA	38,39
AAAATTGGAACGATACAG	2	snRNA	38
AAAATTGGAACGATACAG	2	snRNA	38,37
AAAATTGGAACGATACAG	2	snRNA	38,36
AAAATTGGAACGATACAG	2	snRNA	38,36
AAAATTGGAACGATACAG	2	snRNA	38,39
AAAATTGGAACGATACAG	2	snRNA	38,39
AAAATTGGAACGATACAG	2	snRNA	38
AAAATTGGAACGATACAG	2	snRNA	38
AAAATTGGAACGATACAG	2	snRNA	38,37
AAAATTGGAACGATACAG	2	snRNA	38,37
AAAATTGGAACGATACAG	2	snRNA	38,36
AAAATTGGAACGATACAG	2	snRNA	38,36
AAAATTGGAACGATACAG	2	snRNA	38,36
AAAATTGGAACGATACAG	2	snRNA	38
AAAATTGGAACGATACAG	2	snRNA	38,36
AAAATTGGAACGATACAG	2	snRNA	38,36
AAAATTGGAACGATACAG	2	snRNA	38
AAAATTGGAACGATACAG	2	snRNA	38
AAAATTGGAACGATACAG	2	snRNA	38,39
AAAATTGGAACGATACAG	2	snRNA	38,37
AAAATTGGAACGATACAG	2	snRNA	38,37
AAAATTGGAACGATACAG	2	snRNA	38
AAAATTGGAACGATACAG	2	snRNA	38
AAAATTGGAACGATACAG	2	snRNA	38,37
AAAATTGGAACGATACAG	2	snRNA	38
AAATATTCTGATAAAA	3	snoRNA	38,37
AACCGAGCTTTTTAACACTGAGT	2	snoRNA	38
AACCTGGTATTTCTACTGATACAGTA	19	snoRNA	38,36
AACGTAGGGTAGTCAAGCTTC	2	misc_RNA	38,36
AAGACTATACTTTCAGGGATC	2	snoRNA	38,37
AAGACTATACTTTCAGGGATC	2	snoRNA	38,36
AAGACTATACTTTCAGGGATC	2	snoRNA	38
AAGACTATACTTTCAGGGATC	2	snoRNA	38
AAGACTATACTTTCAGGGATC	2	snoRNA	38,39
AAGACTATACTTTCAGGGATC	2	snoRNA	38
AAGACTATACTTTCAGGGATC	2	snoRNA	38
AAGACTATACTTTCAGGGATC	2	snoRNA	38,37
AAGACTATACTTTCAGGGATC	2	snoRNA	38,39
AAGCAGGGTCGGGCCTGG	2	rRNA	38
AAGCAGGGTCGGGCCTGG	2	rRNA	38
AAGCAGGGTCGGGCCTGG	2	rRNA	38,39
AAGCAGGGTCGGGCCTGG	2	rRNA	38
AAGGAACCACTGATGCAC	2	snoRNA	38,36
AAGGACTTGTCATAGTTACA	2	snoRNA	38
AAGGACTTGTCATAGTTACA	2	snoRNA	38,39
AAGGGCTTGGCTTAATTAAA	16	Mt_tRNA	38
AATATAGTCGGCATTGGCAAT	2	snRNA	38,36
AATATAGTCGGCATTGGCAAT	2	snRNA	38,37
AATATAGTCGGCATTGGCAAT	2	snRNA	38,39
AATCGGTGGTGTGACAAGG	3	snoRNA	38,37
AATGCGGATATGGGACTGAGA	3	snoRNA	38,37
AATGTGAATTGCAGGACACAT	4	rRNA	38
AATTCGTGAAGCGTTC	4	snRNA	38
AATTTTTTTTTTTTTTTT	2	snRNA	38
ACACCTGGGGGTCTGAGGGGA	2	snoRNA	38,37
ACCAGGATGGCCGAGTGGTTA	3	tRNA_Leu	38,39
ACCGGGTGCTGTAGGCT	21	rRNA	38,37
ACCGGGTGCTGTAGGCT	21	rRNA	38,36
ACCGGGTGCTGTAGGCT	21	rRNA	38
ACCGGGTGCTGTAGGCT	21	rRNA	38,37
ACCGGGTGCTGTAGGCT	21	rRNA	38,36
ACCGGGTGCTGTAGGCT	21	rRNA	38
ACCGGGTGCTGTAGGCT	21	rRNA	38
ACCGGGTGCTGTAGGCT	21	rRNA	38,39
ACCTCATTGATCGCCAGGGTTG	2	misc_RNA	38,39
ACCTTCCTTGGATGTCTGAGCGA	22	snoRNA	38
ACCTTCCTTGGATGTCTGAGTGA	17	snoRNA	38,39
ACTCGACTCGTGTGCG	2	snoRNA	38,37
ACTCTTTTGGTATAAAT	2	Mt_tRNA	38,37
AGGTTGGAGTGCAGTGG	2	misc_RNA	38,36
AGGTTGGAGTGCAGTGG	2	misc_RNA	38
AGGTTGGAGTGCAGTGG	2	misc_RNA	38,39
AGGTTGGAGTGCAGTGG	2	misc_RNA	38
AGGTTGGAGTGCAGTGG	2	misc_RNA	38,39
ATAACTCAGAGGCACAACT	2	misc_RNA	38,36
ATAGTCAAGTTCTGATCCAG	3	snoRNA	38
ATCAACAGACATTAAT	2	snoRNA	38,37
ATCAAGAGGTCCCCGGT	4	tRNA_Cys	38,37
ATCACATTGTTAGGGATTTC	2	misc_RNA	38,36
ATCACCCATGACTGATGGCT	3	snoRNA	38,37
ATCGAGGCTAGAGTCACG	2	snoRNA	38
ATCTGGCTGGCTAGGCGGG	4	misc_RNA	38,37
ATCTGGCTGGCTAGGCGGG	4	misc_RNA	38,37
ATCTGGCTGGCTAGGCGGG	4	misc_RNA	38
ATCTGGCTGGCTAGGCGGG	4	misc_RNA	38
ATCTGGCTGGCTAGGCGGG	4	misc_RNA	38,37
ATCTGGCTGGCTAGGCGGG	4	misc_RNA	38,36
ATCTGGCTGGCTAGGCGGG	4	misc_RNA	38,37
ATCTGGCTGGCTAGGCGGG	4	misc_RNA	38,37
ATCTGGCTGGCTAGGCGGG	4	misc_RNA	38
ATCTGGCTGGCTAGGCGGG	4	misc_RNA	38,39
ATCTGGCTGGCTAGGCGGG	4	misc_RNA	38,37
ATCTGGCTGGCTAGGCGGG	4	misc_RNA	38,37
ATCTGGCTGGCTAGGCGGG	4	misc_RNA	38,36
ATCTGGCTGGCTAGGCGGG	4	misc_RNA	38,37
ATGCGAACTGGAGTCTGAGC	2	snoRNA	38
ATGCTATGATGACATCCAT	3	snoRNA	38
ATGGACTCAAGTTCTGAGCCAG	3	snoRNA	38,36
ATGGACTCAAGTTCTGAGCCAG	3	snoRNA	38,36
ATGGGCACTTCTAGACACT	2	snoRNA	38,36
ATGTTATGATGATGGGCGA	16	snoRNA	38
ATTATTGCACTTGTCC	2	misc_RNA	38,39
ATTATTGCACTTGTCC	2	misc_RNA	38,36
ATTATTGCACTTGTCC	2	misc_RNA	38,39
ATTCGTGATGACTGATCA	15	snoRNA	38,39
ATTGAATTGGGGAATACATCT	23	snoRNA	38,36
ATTTGTCTAGTAGGCTTTCTGG	17	snRNA	38,36
ATTTGTCTAGTAGGCTTTCTGG	17	snRNA	38,36
ATTTTGCCAGTTAGTTCTGATA	2	snoRNA	38,36
CAACTGTCACTCAATGGGACAGTG	3	snoRNA	38,39
CAATCAGCTTATTGGGAACAGTT	2	snoRNA	38,39
CACTGAAGGGGGTTGCACAGTG	2	snoRNA	38,36
CACTGCTAAATTTGACTGGCTTA	2	misc_RNA	38
CACTGCTAAATTTGACTGGCTTA	2	misc_RNA	38
CACTGCTAAATTTGACTGGCTTA	2	misc_RNA	38,36
CACTGCTAAATTTGACTGGCTTT	2	misc_RNA	38
CACTGCTAAATTTGACTGGCTTT	2	misc_RNA	38
CACTGCTAAATTTGACTGGCTTT	2	misc_RNA	38
CACTGCTAAATTTGACTGGCTTT	2	misc_RNA	38,37
CAGAGTGTAGCTTAACACA	3	Mt_tRNA	38,39
CAGATTGACATGGACAATT	2	snoRNA	38
CATTCTGAAAGAACGTGTGGAAAA	3	snoRNA	38
CCACAATGATGACAGTTT	3	snoRNA	38,36
CCATTGATCGCCAGGGTTG	4	misc_RNA	38
CCATTGATCGCCAGGGTTG	4	misc_RNA	38,36
CCATTGATCGCCAGGGTTG	4	misc_RNA	38,36
CCATTGATCGCCAGGGTTG	4	misc_RNA	38,37
CCATTGATCGCCAGGGTTG	4	misc_RNA	38,37
CCATTGATCGCCAGGGTTG	4	misc_RNA	38
CCATTGATCGCCAGGGTTG	4	misc_RNA	38
CCATTGATCGCCAGGGTTG	4	misc_RNA	38,36
CCGAGCGGTCTAAGGC	2	tRNA_Leu	38,37
CCTGGCAGGGGAGATACCATGA	3	snRNA	38
CCTGGCAGGGGAGATACCATGA	3	snRNA	38
CCTGGCAGGGGAGATACCATGA	3	snRNA	38,39
CCTGGCAGGGGAGATACCATGA	3	snRNA	38
CCTGGCAGGGGAGATACCATGA	3	snRNA	38
CCTGGCAGGGGAGATACCATGA	3	snRNA	38,36
CCTGGCAGGGGAGATACCATGA	3	snRNA	38,39
CCTGTGATGCTTTAAGA	4	snoRNA	38,37
CCTTCGATAGCTCAGC	4	tRNA_Tyr	38,36
CGCCAGGGTTGATTCGGCT	17	misc_RNA	38
CGCCAGGGTTGATTCGGCT	17	misc_RNA	38,39
CGCCAGGGTTGATTCGGCT	17	misc_RNA	38
CGCCAGGGTTGATTCGGCT	17	misc_RNA	38,37
CGCCAGGGTTGATTCGGCT	17	misc_RNA	38
CGCCAGGGTTGATTCGGCT	17	misc_RNA	38,36
CGCCAGGGTTGATTCGGCT	17	misc_RNA	38,39
CGCCAGGGTTGATTCGGCT	17	misc_RNA	38
CGCCAGGGTTGATTCGGCT	17	misc_RNA	38,36
CGCGTATTCGTACTGGCTGATCC	2	snoRNA	38
CGGGCCTGGTTAGTACTTGGA	3	rRNA	38,39
CGTTCGCGCTTTCCCC	3	snRNA	38,36
CGTTCGCGCTTTCCCC	3	snRNA	38,37
CTATCTGAGAGATGGTGATGACAT	16	snoRNA	38
CTCACTGATGAGTACGTTCTG	22	snoRNA	38,39
CTCCCACTGCTTCACTTGACTA	2	misc_RNA	38,37
CTCCCACTGCTTCACTTGACTA	2	misc_RNA	38,37
CTCCCACTGCTTCACTTGACTA	2	misc_RNA	38
CTCCCACTGCTTCACTTGACTA	2	misc_RNA	38,37
CTCCCACTGCTTCACTTGACTA	2	misc_RNA	38,37
CTCCCACTGCTTCACTTGACTA	2	misc_RNA	38,39
CTCCCACTGCTTCACTTGACTA	2	misc_RNA	38,39
CTCCCACTGCTTCACTTGACTA	2	misc_RNA	38,36
CTCCCACTGCTTCACTTGACTA	2	misc_RNA	38
CTCCCACTGCTTCACTTGACTA	2	misc_RNA	38,39
CTCCCACTGCTTCACTTGACTA	2	misc_RNA	38,36
CTCCCACTGCTTCACTTGACTA	2	misc_RNA	38
CTCCCACTGCTTCACTTGACTA	2	misc_RNA	38
CTCCCACTGCTTCACTTGACTA	2	misc_RNA	38,39
CTCCCACTGCTTCACTTGACTA	2	misc_RNA	38,36
CTCCCACTGCTTCACTTGACTA	2	misc_RNA	38,37
CTCCCACTGCTTCACTTGACTA	2	misc_RNA	38
CTCCCACTGCTTCACTTGACTA	2	misc_RNA	38,39
CTCCCACTGCTTCACTTGACTA	2	misc_RNA	38,36
CTCCCACTGCTTCACTTGACTA	2	misc_RNA	38,37
CTCCCACTGCTTCACTTGACTA	2	misc_RNA	38,39
CTCCCACTGCTTCACTTGACTA	2	misc_RNA	38,39
CTCCCACTGCTTCACTTGACTA	2	misc_RNA	38,39
CTCCCACTGCTTCACTTGACTA	2	misc_RNA	38,39
CTCCCACTGCTTCACTTGACTA	2	misc_RNA	38,39
CTCCCACTGCTTCACTTGACTA	2	misc_RNA	38,37
CTCCCACTGCTTCACTTGACTA	2	misc_RNA	38,39
CTCCCACTGCTTCACTTGACTA	2	misc_RNA	38,36
CTCCCACTGCTTCACTTGACTA	2	misc_RNA	38,39
CTCCCACTGCTTCACTTGACTA	2	misc_RNA	38,36
CTCCCACTGCTTCACTTGACTA	2	misc_RNA	38
CTCCCACTGCTTCACTTGACTA	2	misc_RNA	38
CTCCCACTGCTTCACTTGACTA	2	misc_RNA	38
CTCCCACTGCTTCACTTGACTA	2	misc_RNA	38,36
CTCCCACTGCTTCACTTGACTA	2	misc_RNA	38,37
CTCCCACTGCTTCACTTGACTA	2	misc_RNA	38
CTCCCACTGCTTCACTTGACTA	2	misc_RNA	38,37
CTCCCACTGCTTCACTTGACTA	2	misc_RNA	38
CTCCCACTGCTTCACTTGACTA	2	misc_RNA	38
CTCCCACTGCTTCACTTGACTA	2	misc_RNA	38,39
CTCCCACTGCTTCACTTGACTA	2	misc_RNA	38,36
CTCCCACTGCTTCACTTGACTA	2	misc_RNA	38,39
CTCCCACTGCTTCACTTGACTA	2	misc_RNA	38,37
CTCCCACTGCTTCACTTGACTA	2	misc_RNA	38,39
CTCCCACTGCTTCACTTGACTA	2	misc_RNA	38
CTCCCACTGCTTCACTTGACTA	2	misc_RNA	38,37
CTCCCACTGCTTCACTTGACTA	2	misc_RNA	38,39
CTGAGTGAAGCATTGGACTGTA	2	Mt_tRNA	38
CTGCACACTATTAAAGCTCA	2	snoRNA	38,39
CTGCGATGATGGCATTTCTTAGGACA	3	snoRNA	38,37
