# Supplementary material for: A legion of potential regulatory sRNAs exists beyond the typical microRNAs microcosm
Source: Nucleic Acids Res. 2015 Oct 10;43(18):8713–24. doi: 10.1093/nar/gkv871 (PMC4605316; doi:10.1093/nar/gkv871)
Supplement: SUPPLEMENTARY DATA [file supp_gkv871_nar-02020-n-2015-File016.xls]

## Sheet: Top 10
Supplementary File S8: Top 10 significantly differentially expressed small regulatory RNAs for each of the 19 cancer and respective normal states.
Cancer Tissue	rsRNA ID	Fold change in Cancer	p-value	rsRNA ID	Fold change in Normal	p-value
BLCA	rsRNA-7062-n	140.36	0.02907	rsRNA-7208-n	4.39	0.01157
BLCA	rsRNA-9580-n	150.21	2.69e-13	rsRNA-6454-n	4.46	0.02114
BLCA	rsRNA-1754-n	154.26	5.41e-08	rsRNA-4562-n	4.49	0.02677
BLCA	rsRNA-3397-n	158.76	0.0001006	rsRNA-9520-n	4.87	0.001836
BLCA	rsRNA-11206-n	162.45	2.89e-13	rsRNA-10291-n	5	0.0241
BLCA	rsRNA-1365-n	166.76	1.48e-10	rsRNA-3722-n	5.1	0.04994
BLCA	rsRNA-10684-n	173.21	1.83e-08	rsRNA-10119-n	6.59	0.01585
BLCA	rsRNA-5987-n	173.43	3.17e-12	rsRNA-9620-n	6.73	0.001029
BLCA	rsRNA-813-n	197.63	2.2e-16	rsRNA-6728-n	6.97	0.01342
BLCA	rsRNA-1558-n	273.63	1.69e-11	rsRNA-7952-n	7.15	0.002217
BRCA	rsRNA-11080-n	50.33	2.2e-16	rsRNA-7343-n	4.13	0.002289
BRCA	rsRNA-1017-n	51.78	2.82e-13	rsRNA-7089-n	4.16	0.002339
BRCA	rsRNA-4331-n	52.93	2.2e-16	rsRNA-7002-n	4.29	0.009076
BRCA	rsRNA-2973-n	55.6	2.2e-16	rsRNA-1335-n	4.65	0.03145
BRCA	rsRNA-3808-n	66.72	2.2e-16	rsRNA-1432-n	6.4	1.05e-11
BRCA	rsRNA-2432-n	86.48	3.22e-08	rsRNA-4362-n	6.51	1.12e-11
BRCA	rsRNA-6663-n	99.52	2.73e-14	rsRNA-9417-n	6.69	0.01212
BRCA	rsRNA-7481-n	111.78	2.2e-16	rsRNA-10829-n	9.12	2.15e-06
BRCA	rsRNA-7063-n	149.74	4.63e-16	rsRNA-7392-n	13.43	0.006228
BRCA	rsRNA-10204-n	194.9	2.24e-13	rsRNA-10410-n	18.73	0.03788
COAD	rsRNA-4606-n	57.01	2.2e-16	rsRNA-7553-n	16.02	0.01836
COAD	rsRNA-7906-n	58.99	0.02553	rsRNA-5491-n	16.26	0.007327
COAD	rsRNA-3808-n	62.24	1.85e-12	rsRNA-8900-n	17.16	0.003794
COAD	rsRNA-2973-n	67.37	2.81e-08	rsRNA-8708-n	18.47	0.006546
COAD	rsRNA-11212-n	78.37	2.28e-06	rsRNA-7914-n	18.5	0.01926
COAD	rsRNA-11080-n	80.38	2.93e-12	rsRNA-11171-n	18.88	0.02686
COAD	rsRNA-7063-n	81.23	1.47e-11	rsRNA-7392-n	19.95	0.01256
COAD	rsRNA-3599-n	94	6.73e-08	rsRNA-219-n	27.05	0.01528
COAD	rsRNA-5004-n	124.33	5.54e-05	rsRNA-4125-n	27.41	0.04796
COAD	rsRNA-4146-n	542.44	4.43e-06	rsRNA-359-n	90.28	0.00621
HNSC	rsRNA-3940-n	23.76	2.2e-16	rsRNA-4260-n	4.38	1.63e-05
HNSC	rsRNA-7039-n	23.92	0.008792	rsRNA-7076-n	4.5	0.0009993
HNSC	rsRNA-11210-n	24.59	1.82e-14	rsRNA-6973-n	4.54	2.2e-16
HNSC	rsRNA-2088-n	24.94	4.13e-13	rsRNA-2227-n	5.38	0.01776
HNSC	rsRNA-1597-n	25.73	3.58e-11	rsRNA-9083-n	5.78	0.02459
HNSC	rsRNA-6870-n	27.15	0.003742	rsRNA-4387-n	7.82	0.0001261
HNSC	rsRNA-5403-n	28.49	1.67e-05	rsRNA-1828-n	8.88	1.99e-09
HNSC	rsRNA-9553-n	32.22	1.05e-08	rsRNA-2634-n	11.22	0.04651
HNSC	rsRNA-9270-n	46.36	1.11e-09	rsRNA-8264-n	12.56	0.03923
HNSC	rsRNA-5975-n	47.33	3.04e-08	rsRNA-5483-n	14.93	0.0009894
KIRC	rsRNA-7481-n	30.42	0.01488	rsRNA-9299-n	3.58	3.7e-05
KIRC	rsRNA-3599-n	32.5	0.0003393	rsRNA-5530-n	3.63	0.01643
KIRC	rsRNA-6093-n	35.82	0.0001098	rsRNA-7697-n	4.11	5.56e-05
KIRC	rsRNA-2025-n	41.17	1.59e-14	rsRNA-3539-n	4.2	1.06e-12
KIRC	rsRNA-6503-n	41.53	2.4e-11	rsRNA-7730-n	4.21	5.97e-06
KIRC	rsRNA-9173-n	42.48	0.01697	rsRNA-2277-n	4.23	2.93e-10
KIRC	rsRNA-10131-n	44.01	1.51e-08	rsRNA-8251-n	4.26	3.97e-06
KIRC	rsRNA-1194-n	50.23	0.004899	rsRNA-4976-n	4.32	3.91e-14
KIRC	rsRNA-4146-n	75.19	4.05e-11	rsRNA-3441-n	4.5	0.0002262
KIRC	rsRNA-8879-n	98.17	2.2e-16	rsRNA-2373-n	6.28	0.005737
KIRP	rsRNA-10016-n	17.98	0.008155	rsRNA-7908-n	10.95	0.004548
KIRP	rsRNA-9563-n	22.79	0.01748	rsRNA-1936-n	12.13	0.02918
KIRP	rsRNA-9290-n	24.16	0.01314	rsRNA-8859-n	13.14	0.04315
KIRP	rsRNA-2973-n	25.62	0.005962	rsRNA-1498-n	13.31	0.003261
KIRP	rsRNA-7295-n	27.75	0.02244	rsRNA-4772-n	16.93	0.03947
KIRP	rsRNA-9338-n	28.62	0.02839	rsRNA-10677-n	19.57	0.04369
KIRP	rsRNA-1314-n	31.86	0.0001441	rsRNA-7156-n	19.57	0.01189
KIRP	rsRNA-7442-n	34.45	0.02777	rsRNA-2393-n	31.8	0.03626
KIRP	rsRNA-9173-n	43.58	0.03868	rsRNA-8092-n	36.95	0.002172
KIRP	rsRNA-4950-n	46.67	0.01188	rsRNA-3441-n	106.05	0.03241
LUAD	rsRNA-8879-n	32.16	0.0001573	rsRNA-9213-n	8.56	0.0002941
LUAD	rsRNA-8074-n	32.36	2.52e-06	rsRNA-9520-n	9.31	1.87e-08
LUAD	rsRNA-2973-n	32.36	0.01857	rsRNA-10829-n	9.31	0.0001279
LUAD	rsRNA-7658-n	32.49	8.86e-15	rsRNA-9808-n	10.4	0.006902
LUAD	rsRNA-5004-n	32.66	5.86e-05	rsRNA-5929-n	12.77	1.11e-07
LUAD	rsRNA-6911-n	34.43	0.001641	rsRNA-7952-n	13.02	0.02594
LUAD	rsRNA-4982-n	38.54	4.39e-14	rsRNA-465-n	16.07	0.01844
LUAD	rsRNA-6636-n	52.89	2.29e-05	rsRNA-9221-n	18.06	0.01585
LUAD	rsRNA-10576-n	92.43	0.00468	rsRNA-7392-n	23.46	0.0138
LUAD	rsRNA-11080-n	111.01	3.84e-05	rsRNA-10410-n	24.26	0.000788
LUSC	rsRNA-3599-n	56.15	2.86e-07	rsRNA-4582-n	7.07	0.01295
LUSC	rsRNA-6496-n	58.43	0.001655	rsRNA-10667-n	7.55	3.69e-05
LUSC	rsRNA-9256-n	63.42	0.003116	rsRNA-6091-n	7.59	0.0001526
LUSC	rsRNA-1933-n	65.21	0.001441	rsRNA-5420-n	7.59	7.85e-05
LUSC	rsRNA-2567-n	66.18	2.1e-11	rsRNA-7460-n	8.2	0.002286
LUSC	rsRNA-2248-n	82.53	1.62e-10	rsRNA-6820-n	8.63	1.37e-05
LUSC	rsRNA-3257-n	90.3	2.2e-16	rsRNA-931-n	10.05	1.12e-06
LUSC	rsRNA-4436-n	101.56	1.04e-08	rsRNA-6167-n	12.82	0.007293
LUSC	rsRNA-9881-n	128.07	2.2e-16	rsRNA-5929-n	13.12	0.0003293
LUSC	rsRNA-4146-n	428.84	8.12e-10	rsRNA-10410-n	27.75	0.02072
OV	rsRNA-680-n	39.2	2.2e-16	rsRNA-6136-n	14.55	2.2e-16
OV	rsRNA-3032-n	39.7	4.8e-07	rsRNA-10363-n	16.2	7.21e-12
OV	rsRNA-5577-n	41.6	2.2e-16	rsRNA-1828-n	16.99	2.2e-16
OV	rsRNA-10199-n	44.79	2.2e-16	rsRNA-10791-n	17.63	2.3e-09
OV	rsRNA-2242-n	44.87	1.27e-10	rsRNA-6488-n	18.07	0.01842
OV	rsRNA-7462-n	48.34	2.2e-16	rsRNA-9620-n	23.16	0.02536
OV	rsRNA-10402-n	52.23	0.0001216	rsRNA-11000-n	27	1.79e-08
OV	rsRNA-2049-n	54.18	4.82e-07	rsRNA-3411-n	39.54	6.12e-10
OV	rsRNA-1986-n	56.05	0.0003903	rsRNA-4441-n	71.63	2.2e-16
OV	rsRNA-4673-n	165.65	2.47e-12	rsRNA-7460-n	114.02	2.2e-16
PRAD	rsRNA-1271-n	35.13	2.07e-10	rsRNA-7776-n	4.54	0.04095
PRAD	rsRNA-8942-n	35.44	0.0004146	rsRNA-2606-n	4.55	0.02798
PRAD	rsRNA-5993-n	43.06	0.0001654	rsRNA-1213-n	4.75	7.61e-05
PRAD	rsRNA-5049-n	44.13	1.38e-09	rsRNA-10955-n	4.82	0.003896
PRAD	rsRNA-9923-n	45.92	6.54e-09	rsRNA-8775-n	4.99	9.98e-07
PRAD	rsRNA-6355-n	47.87	7.34e-07	rsRNA-5339-n	5.01	3.11e-05
PRAD	rsRNA-1472-n	54.62	0.001062	rsRNA-10785-n	5.15	0.001983
PRAD	rsRNA-4860-n	59.62	0.000138	rsRNA-1241-n	5.57	0.01212
PRAD	rsRNA-4312-n	61.95	0.00755	rsRNA-7734-n	6.05	4.84e-05
PRAD	rsRNA-4994-n	67.97	6.08e-07	rsRNA-10981-n	8.71	0.004934
READ	rsRNA-11037-n	169.78	0.03641	rsRNA-4287-n	2.14	0.007182
READ	rsRNA-5568-n	171.62	0.03825	rsRNA-10044-n	2.2	0.03419
READ	rsRNA-2875-n	185.68	0.01036	rsRNA-6100-n	2.45	0.03117
READ	rsRNA-1547-n	186.54	8.86e-10	rsRNA-8297-n	2.46	0.03083
READ	rsRNA-2218-n	186.87	1.66e-07	rsRNA-5667-n	2.6	0.01226
READ	rsRNA-5026-n	234.79	0.0001037	rsRNA-10803-n	3.09	2.2e-16
READ	rsRNA-8208-n	521.29	3e-05	rsRNA-5763-n	3.26	0.02535
READ	rsRNA-7063-n	1413.02	1.87e-05	rsRNA-10160-n	3.41	0.02195
READ	rsRNA-3599-n	1596.56	1.46e-08	rsRNA-2425-n	5.47	0.02266
READ	rsRNA-5004-n	6239.69	9.57e-06	rsRNA-2373-n	7.45	0.0003594
STAD	rsRNA-5005-n	39.81	1.43e-08	rsRNA-10119-n	3.69	0.00414
STAD	rsRNA-8074-n	42.81	7.24e-11	rsRNA-10046-n	3.79	1e-05
STAD	rsRNA-2894-n	43.48	1.52e-14	rsRNA-11185-n	3.97	0.003068
STAD	rsRNA-11065-n	43.78	0.01523	rsRNA-9097-n	3.99	0.006557
STAD	rsRNA-4365-n	47.92	0.002176	rsRNA-9933-n	4.22	2.92e-05
STAD	rsRNA-1933-n	47.92	2.55e-09	rsRNA-10141-n	4.84	0.03617
STAD	rsRNA-7799-n	54.25	5.03e-14	rsRNA-8378-n	4.86	0.01982
STAD	rsRNA-5024-n	72.39	6.55e-08	rsRNA-8395-n	5.61	0.01321
STAD	rsRNA-2992-n	74.17	0.025	rsRNA-6220-n	6.29	0.02675
STAD	rsRNA-7223-n	126.48	1.73e-08	rsRNA-7220-n	10.71	0.03923
THCA	rsRNA-3441-n	4.43	3.97e-05	rsRNA-7940-n	15.22	1.56e-08
THCA	rsRNA-7906-n	4.68	2.2e-16	rsRNA-4301-n	15.63	0.0009558
THCA	rsRNA-16-n	5.56	0.0006849	rsRNA-4853-n	15.86	1.04e-05
THCA	rsRNA-3257-n	5.69	3.28e-15	rsRNA-8870-n	18.27	9.59e-05
THCA	rsRNA-8260-n	5.82	0.003016	rsRNA-8771-n	19.17	1.81e-07
THCA	rsRNA-7439-n	5.86	0.005565	rsRNA-8345-n	19.19	0.0006329
THCA	rsRNA-9128-n	5.91	2.2e-16	rsRNA-2791-n	19.44	0.0004284
THCA	rsRNA-6636-n	6.05	5.93e-10	rsRNA-6997-n	21.21	0.004805
THCA	rsRNA-4686-n	6.82	0.0002256	rsRNA-10793-n	23.07	2.49e-05
THCA	rsRNA-6554-n	7.12	2.2e-16	rsRNA-1832-n	24.17	3.53e-07
UCEC	rsRNA-3808-n	116.17	2.2e-16	rsRNA-9097-n	6.03	0.001132
UCEC	rsRNA-4146-n	117.51	5.48e-07	rsRNA-5387-n	6.29	0.0002645
UCEC	rsRNA-7063-n	124.16	2.2e-16	rsRNA-10667-n	6.53	0.0394
UCEC	rsRNA-5915-n	127.42	4.49e-06	rsRNA-1643-n	6.81	0.0006566
UCEC	rsRNA-3599-n	130.03	2.2e-16	rsRNA-10762-n	7.54	0.001034
UCEC	rsRNA-2338-n	131.17	6.81e-09	rsRNA-4582-n	8.62	0.009029
UCEC	rsRNA-10336-n	142.71	2.2e-16	rsRNA-11156-n	8.93	2.29e-05
UCEC	rsRNA-2973-n	154.87	2.2e-16	rsRNA-8492-n	8.97	0.00245
UCEC	rsRNA-5080-n	160.3	0.006781	rsRNA-9409-n	10.02	0.02379
UCEC	rsRNA-11080-n	217.15	2.81e-05	rsRNA-6820-n	12.74	0.001836
ACC	rsRNA-8649-n	11.84	3.46e-05	rsRNA-7634-n	3.19	0.01726
ACC	rsRNA-6573-n	11.98	0.004794	rsRNA-7899-n	3.21	0.007634
ACC	rsRNA-10083-n	12.4	5.39e-06	rsRNA-7260-n	3.39	0.03738
ACC	rsRNA-5594-n	12.77	0.0002168	rsRNA-3001-n	3.44	0.03262
ACC	rsRNA-358-n	13.37	2.26e-05	rsRNA-10644-n	3.45	0.0155
ACC	rsRNA-6964-n	13.73	0.0002076	rsRNA-5314-n	3.47	0.01572
ACC	rsRNA-6931-n	13.89	1.81e-06	rsRNA-5489-n	3.61	0.01631
ACC	rsRNA-9130-n	27.48	0.0005026	rsRNA-4189-n	4.38	0.02726
ACC	rsRNA-7124-n	31.06	3.15e-05	rsRNA-9215-n	4.68	0.01465
ACC	rsRNA-8849-n	53.78	2.2e-05	rsRNA-11083-n	8.73	0.01585
DCIS	rsRNA-4485-n	9.84	0.01172	rsRNA-8332-n	14.8	0.01278
DCIS	rsRNA-1888-n	9.97	0.03678	rsRNA-5670-n	16.45	0.005579
DCIS	rsRNA-529-n	10.09	0.02255	rsRNA-4691-n	21.07	0.003245
DCIS	rsRNA-6922-n	10.09	0.04589	rsRNA-7660-n	21.1	0.02702
DCIS	rsRNA-6557-n	15.14	0.002119	rsRNA-1648-n	27.91	0.04295
DCIS	rsRNA-4216-n	20.65	0.01928	rsRNA-5075-n	29.09	0.0005523
DCIS	rsRNA-548-n	33.69	0.0006843	rsRNA-10570-n	29.22	0.0007474
DCIS	rsRNA-2959-n	40.1	0.04197	rsRNA-11092-n	45.05	0.03561
DCIS	rsRNA-8027-n	73.68	0.01164	rsRNA-8294-n	45.76	0.0002412
DCIS	rsRNA-10368-n	110.24	0.009909	rsRNA-5909-n	46.29	0.003855
IDC	rsRNA-361-n	10.36	0.01004	rsRNA-8294-n	5.4	0.0009205
IDC	rsRNA-1834-n	10.62	0.03809	rsRNA-4691-n	5.46	0.008105
IDC	rsRNA-221-n	10.87	0.02676	rsRNA-5452-n	5.48	0.009395
IDC	rsRNA-402-n	11.34	0.001479	rsRNA-1339-n	5.67	0.04641
IDC	rsRNA-10130-n	12.23	0.00935	rsRNA-161-n	6.17	0.03443
IDC	rsRNA-1314-n	13.07	0.01647	rsRNA-8332-n	8.63	0.0164
IDC	rsRNA-2957-n	13.67	0.04502	rsRNA-6812-n	9.39	0.02839
IDC	rsRNA-2959-n	21.67	0.002465	rsRNA-10570-n	14.99	0.0009916
IDC	rsRNA-2035-n	22.27	0.002806	rsRNA-5475-n	21.62	0.001151
IDC	rsRNA-10368-n	55.96	0.01004	rsRNA-7660-n	45.84	0.02369
KIDNEY	rsRNA-11006-n	5.01	0.04456	rsRNA-2277-n	4.21	0.03087
KIDNEY	rsRNA-7688-n	5.02	0.0005859	rsRNA-10624-n	4.42	0.04426
KIDNEY	rsRNA-3443-n	5.14	0.03747	rsRNA-7076-n	4.69	0.008871
KIDNEY	rsRNA-8324-n	5.33	0.03102	rsRNA-9379-n	5.07	0.01436
KIDNEY	rsRNA-5074-n	5.49	0.04186	rsRNA-10323-n	5.2	0.0452
KIDNEY	rsRNA-9061-n	5.7	0.02896	rsRNA-6454-n	6.68	0.04664
KIDNEY	rsRNA-7984-n	6.44	0.01275	rsRNA-4463-n	7.12	0.007212
KIDNEY	rsRNA-5790-n	7.46	0.03852	rsRNA-7782-n	9.64	0.02606
KIDNEY	rsRNA-11232-n	11.81	0.01847	rsRNA-4009-n	10.42	0.01599
KIDNEY	rsRNA-10243-n	12.38	0.004851	rsRNA-6084-n	16.11	0.03772

## Sheet: KEGG
Pathway enrichment of top 10 rsRNAs in each cancer state using KEGG pathways
Term	Overlap	P-value	Adjusted P-value	Z-score	Combined Score	Genes
thyroid cancer	18/29	0.0927487	0.956566	-1.88612	0.0837539	HRAS;TCF7;RET;MAP2K1;MAP2K2;PPARG;TP53;RXRG;CDH1;TCF7L2;CTNNB1;NRAS;KRAS;NCOA4;PAX8;MAPK3;TPR;MYC
adherens junction	42/75	0.0469323	0.956566	-1.85731	0.0824746	FGFR1;PARD3;ERBB2;WASF1;WASF2;LMO7;CTNND1;CDH1;FER;TCF7L2;ACP1;VCL;ACVR1C;CTNNB1;ACTG1;MAP3K7;CSNK2A2;ACVR1B;PVRL1;RAC2;PVRL2;INSR;EGFR;PTPRB;PTPRJ;PTPN6;TCF7;PTPRF;ACTN4;NLK;BAIAP2;MET;SMAD4;SMAD2;ACTN3;SNAI2;SNAI1;CTNNA2;EP300;FYN;MAPK3;WASL
prostate cancer	44/86	0.101839	0.956566	-1.80293	0.0800598	E2F1;FGFR1;HRAS;ERBB2;FOXO1;NFKB1;TCF7L2;PTEN;CTNNB1;CCNE2;CCNE1;PDPK1;KRAS;INS;BCL2;CREB3L2;NKX3-1;CREB3L1;TGFA;EGF;PIK3R3;CHUK;PIK3R1;EGFR;TCF7;AR;CREB3;MAP2K1;KLK3;MAP2K2;RELA;CREB1;TP53;IGF1;CDK2;NRAS;ATF4;CDKN1A;HSP90B1;EP300;MAPK3;PDGFRB;MDM2;GSTP1
regulation of autophagy	18/29	0.0927487	0.956566	-1.583	0.0702935	GABARAPL1;BECN1;ATG3;GABARAP;IFNA2;ATG5;INS;IFNA6;ATG7;ULK2;PIK3C3;IFNA4;IFNG;PRKAA1;PRKAA2;IFNA13;IFNA16;PIK3R4
cell communication	65/137	0.133252	0.956566	-1.50652	0.0668975	GJA8;GJA9;PRPH;GJA1;VTN;KRT33A;ACTG1;DES;KRT40;COL11A2;KRT85;COL11A1;KRT86;KRT83;KRT84;GJD2;GJD4;KRT12;KRT13;KRT10;KRT19;KRT17;LAMC3;KRT16;KRT14;COL1A2;LAMC1;COL1A1;KRT6C;GJA10;ITGB4;KRT20;KRT23;KRT24;KRT9;LAMB4;KRT28;KRT27;COL6A6;TNR;KRT1;KRT2;KRT4;LAMB1;THBS4;NES;TNXB;LMNA;GJB3;GJB4;COL5A3;KRT34;COL4A6;KRT32;GJB2;LAMA2;KRT39;KRT72;VWF;DSG4;LAMA4;LAMA3;LAMA5;KRT79;KRT71
ppar signaling pathway	35/67	0.114054	0.956566	-1.4637	0.0649961	PPARD;CPT2;GK2;EHHADH;PPARG;ACOX3;APOA2;PDPK1;ACSL1;APOA1;ILK;APOA5;ACSL4;ACSL3;ACSL5;ANGPTL4;NR1H3;CPT1C;ACADM;RXRG;ACADL;ADIPOQ;CPT1A;PCK1;CD36;FABP3;SLC27A6;GK;FABP2;FABP7;SCP2;FABP5;SLC27A5;ACAA1;FABP6
neuroactive ligand receptor interaction	107/238	0.152966	0.956566	-1.38264	0.0613965	F2RL2;THRA;GABRB3;GABRB2;GABRB1;GRIK5;ADORA1;SCTR;AGTR1;MC1R;LTB4R;GRIN2D;GALR2;GRID2;GLP2R;HTR1D;HTR1F;C5AR1;NTSR1;NTSR2;GABRR2;CRHR1;SSTR5;GABRR1;SSTR3;MC2R;F2;GLP1R;C3AR1;DRD1;ADORA2B;ADORA2A;DRD2;ADCYAP1R1;DRD4;BDKRB1;P2RY8;P2RY4;CNR1;P2RY1;ADRA2C;ADRA2B;GABRQ;GABRD;GPR156;GABRA2;GABRA4;PTH2R;GABRA3;GABRA5;NPY5R;GH2;P2RX5;P2RX4;P2RX1;LTB4R2;MTNR1B;UTS2R;LHB;OPRM1;CCKAR;GLRA1;TACR2;TRPV1;LEPR;…
cytokine cytokine receptor interaction	109/247	0.191189	0.956566	-1.35008	0.0599506	IL9R;OSMR;TNFSF14;TNFSF18;TGFB1;IL17RA;CXCL10;TGFB2;IFNG;FAS;IFNK;EGFR;LIFR;IL25;TNFRSF14;IL24;IL21;IL22;CCR9;VEGFC;CCR8;RELT;IFNB1;CCR3;CCR2;PDGFRB;EDA;TNFRSF6B;CCL1;CCL3;IL22RA1;CCL2;TNFRSF12A;BMPR2;CCL8;CCL5;IL12RB2;LIF;IFNA2;IL17B;IL23A;IFNA6;IFNA4;EGF;TNFRSF13B;MET;TNFRSF13C;GH2;TNFSF10;CXCL13;XCL2;IL3RA;IL22RA2;LEPR;IL21R;CXCR3;ACVR1B;TNFRSF11A;CXCR4;IL4R;IL1RAP;XCR1;IL13RA1;PRL;LTB;LTA;IL1…
complement and coagulation cascades	35/69	0.141616	0.956566	-1.25313	0.0556457	MBL2;C3AR1;MASP1;C3;MASP2;C6;C5;BDKRB1;CD46;KLKB1;SERPINC1;C2;CFD;PLAT;KNG1;F12;CR1;C5AR1;F10;C4A;CFB;F8;C4BPA;PROC;C8A;VWF;C1QB;C8B;CD55;THBD;F3;F2;SERPIND1;PROS1;PLAU
regulation of actin cytoskeleton	88/201	0.239889	0.956566	-1.08538	0.0481967	FGF19;HRAS;FGF7;WASF1;FGF17;WASF2;PIP5K1B;IQGAP3;PIP5K1C;FGF12;VCL;PAK6;PAK7;GSN;MOS;RRAS;PAK1;FGF1;FGF3;EGFR;ARHGEF1;ROCK1;LIMK2;ACTN4;ROCK2;BAIAP2;MYLK2;ACTN3;FGF21;MYH9;ARHGEF12;FGF20;PPP1CB;ARPC1B;CHRM5;CHRM4;CHRM2;CHRM1;RRAS2;SCIN;F2;MAPK3;PDGFRB;WASL;FGD1;FGFR1;FGFR4;MYL5;MYL2;DIAPH1;MRAS;PPP1R12B;ITGB4;ITGB5;BDKRB1;ARPC4;ITGB3;ARPC5;PTK2;EZR;PFN3;KRAS;PFN4;RAC2;ARPC3;INS;ITGB8;ITGB6;PPP1R1…
mapk signaling pathway	106/248	0.280077	0.956566	-0.841419	0.0373635	FGF19;MEF2C;HRAS;FGF17;FGF12;TGFB1;TGFB2;MAP3K7;MAP3K6;MAP3K8;MOS;RRAS;PRKACA;FAS;MAP2K5;EGFR;FGF21;FGF20;DDIT3;STK3;MAP4K3;ARRB2;ARRB1;RASGRF1;MAPK3;PLA2G2A;PDGFRB;STMN1;MAPK7;PLA2G2D;PPP5C;PLA2G2F;TRAF2;FGFR1;FGFR4;MRAS;MAP4K2;MAPKAPK3;CACNB1;MAP4K1;CACNB2;ELK1;CACNB3;MAPKAPK2;CACNB4;ATF2;KRAS;RAC2;TRAF6;EGF;PTPN7;TAOK2;MAP2K1;MAP2K2;MAP2K4;NR4A1;CACNA2D4;ATF4;NTRK2;RAP1B;CACNA1A;FGF7;NFKB1;ACV…
endometrial cancer	25/52	0.252427	0.956566	-0.521957	0.0231777	HRAS;ERBB2;MLH1;ELK1;CDH1;PTEN;TCF7L2;CTNNB1;PDPK1;KRAS;ILK;PIK3R3;EGF;MYC;PIK3R1;AXIN1;APC;EGFR;TCF7;MAP2K1;MAP2K2;TP53;CTNNA2;NRAS;MAPK3
glycosphingolipid biosynthesis globoseries	2015-10-14	0.115172	0.956566	-0.122578	0.00544312	FUT9;A4GALT;B3GALT5;GBGT1;B3GALNT1;NAGA;HEXB;ST8SIA1;FUT1;FUT2
aminoacyl trna biosynthesis	19/38	0.247426	0.956566	-0.0224784	0.000998162	VARS2;NARS;SARS;GARS;WARS2;DARS2;IARS2;LARS2;VARS;SARS2;KARS;EARS2;WARS;RARS;HARS2;LARS;YARS2;FARSA;MTFMT
oxidative phosphorylation	25/126	0.99981	0.99981	8.69059	-0.0016495	NDUFB6;COX7A1;NDUFB7;NDUFB8;COX8C;COX10;ATP4B;COX7B2;NDUFA7;COX4I1;ATP5G2;NDUFA10;ATP6V1D;UQCRQ;NDUFA1;ATP6V0C;NDUFS7;ATP6V1C2;SDHB;ATP6V1E1;COX6A2;COX6A1;ATP5O;COX6B2;ATP5I
melanogenesis	43/100	0.363664	0.956566	0.0952852	-0.00423117	WNT5A;ADCY4;HRAS;WNT16;CAMK2G;EDN1;KIT;TCF7L2;CTNNB1;DCT;EDNRB;PLCB4;KRAS;MC1R;CALML3;CAMK2D;CREB3L2;CREB3L1;CAMK2B;PRKACA;CAMK2A;FZD9;PRKCA;DVL3;FZD8;WNT10B;TCF7;GNAO1;CREB3;MAP2K1;MAP2K2;CREB1;FZD1;PRKCG;FZD7;FZD6;NRAS;EP300;GNAQ;ADCY9;MAPK3;CALM3;WNT9A
nucleotide sugars metabolism	2015-06-06	0.0947702	0.956566	0.249232	-0.0110672	TGDS;UGDH;GALT;GALE;UXS1;UGP2
dna polymerase	13/24	0.232163	0.956566	0.318977	-0.0141643	POLD3;RFC5;POLI;POLH;POLE2;POLG;POLD2;PRIM2;POLM;POLA1;POLA2;POLQ;REV3L
acute myeloid leukemia	24/52	0.311507	0.956566	0.331344	-0.0147135	HRAS;PPARD;TCF7;MAP2K1;MAP2K2;FLT3;RELA;SPI1;PIM1;RUNX1T1;PML;NFKB1;PIM2;KIT;ZBTB16;TCF7L2;JUP;NRAS;EIF4EBP1;KRAS;MAPK3;CCNA1;MYC;CHUK
starch and sucrose metabolism	36/83	0.364362	0.956566	0.37922	-0.0168394	ENPP3;UGDH;MOV10L1;UXS1;DDX47;DDX18;DDX23;UGT1A3;GYS2;UGT2A1;UGT2A3;AMY2B;DDX41;AMY2A;UGT2B28;AGL;GUSB;DDX4;RAD54L;UGT1A1;GPI;UGT1A10;PGM3;DDX56;DDX55;GCK;GANC;SMARCA5;RAD54B;RUVBL2;SMARCA2;AMY1A;UGT2B7;EP400;UGP2;PYGB
glycan structures biosynthesis 2	27/60	0.333797	0.956566	0.569531	-0.0252902	FUT9;GCNT2;GBGT1;FUT7;B3GALT5;ST8SIA1;ST6GALNAC5;PIGK;ST6GALNAC6;ST6GALNAC4;ST3GAL5;B3GNT5;ST3GAL4;B3GALNT1;PIGH;B3GNT1;FUT1;FUT2;A4GALT;PIGZ;B3GALT2;PIGX;UGCG;PIGV;PIGO;PIGN;ST8SIA5
one carbon pool by folate	2015-10-16	0.178692	0.956566	0.612221	-0.0271859	MTHFD1;MTHFS;MTHFD2;DHFR;AMT;MTR;FTCD;MTFMT;MTHFD1L;GART
histidine metabolism	19/40	0.305027	0.956566	0.733811	-0.0325851	CNDP1;LCMT2;MAOB;HAL;FTCD;METTL2B;ALDH3A1;PRMT3;AMDHD1;PRMT2;HNMT;PRMT7;PRMT5;ALDH1A3;HDC;HARS2;UROC1;CARM1;PRPS1
ecm receptor interaction	37/87	0.399182	0.956566	0.826978	-0.0367222	DAG1;ITGB4;ITGB5;VTN;ITGB3;SDC2;SDC3;LAMB4;CD47;COL6A6;ITGB8;TNR;ITGB6;SV2B;GP1BA;AGRN;SV2A;LAMB1;COL11A2;SV2C;COL11A1;THBS4;TNXB;ITGA4;COL5A3;COL4A6;LAMA2;VWF;SDC1;LAMA4;LAMA3;CD36;LAMC3;LAMA5;COL1A2;COL1A1;LAMC1
parkinsons disease	2015-10-17	0.21541	0.956566	0.888574	-0.0394574	SNCAIP;UBA1;CYP2D6;UBE2G2;TH;SNCA;UCHL1;UBE2L6;PARK2;PARK7
phosphatidylinositol signaling system	31/72	0.39177	0.956566	0.889085	-0.0394801	INPP1;IMPA2;CDIPT;FN3K;PIP5K1B;PIP5K1C;ITPKB;PTPMT1;PTEN;DGKA;PLCB4;DGKE;CALML3;DGKG;PIK3C3;INPP5E;PLCD1;INPP5D;PIK3R3;ITPK1;INPP5B;PIK3R1;PRKCA;PIK3C2G;PIK3C2A;PIK3C2B;PRKCG;CALM3;PIP4K2A;PIP4K2C;PIP4K2B
androgen and estrogen metabolism	24/54	0.365566	0.956566	0.990255	-0.0439726	HSD3B2;CYP11B2;LCMT2;HSD17B12;SULT2B1;METTL2B;UGT1A1;PRMT3;UGT1A10;PRMT2;PRMT7;UGT1A3;PRMT5;HSD11B1;HSD11B2;UGT2A1;UGT2A3;SULT1E1;CARM1;UGT2B28;AKR1D1;UGT2B7;HSD17B7;HSD17B8
c21 steroid hormone metabolism	2015-08-11	0.143805	0.956566	1.0241	-0.0454753	HSD3B2;CYP17A1;CYP11A1;CYP21A2;CYP11B2;HSD11B1;HSD11B2;AKR1D1
cell cycle	43/104	0.446567	0.956566	1.21163	-0.0538026	E2F1;CDC14A;PKMYT1;ANAPC10;ANAPC11;PTTG1;SFN;TGFB1;TGFB2;CCNE2;CCNE1;BUB1;CCNA1;CCNA2;BUB3;ANAPC1;RBL2;ANAPC5;RBL1;ANAPC4;TP53;SMAD4;SMAD2;ESPL1;CDC20;CDC25C;CDC27;CDK2;MCM6;CCNB1;CDKN1C;CDKN1A;EP300;CCNB2;MAD2L1;YWHAQ;PCNA;MDM2;ANAPC7;SMC1A;GADD45B;GADD45A;SMC1B
gap junction	37/90	0.466772	0.956566	1.33848	-0.0594356	ADCY4;DRD1;HRAS;DRD2;GJA1;PRKG1;KRAS;PLCB4;MAP3K2;GUCY1A2;TUBB6;TUBA3E;PRKACA;TUBB8;PDGFD;EGF;TUBB1;TUBA1B;MAP2K5;GJD2;EGFR;PRKCA;MAP2K1;MAP2K2;NPR1;PRKCG;GUCY2C;GUCY2D;NRAS;GNAQ;ADCY9;CSNK1D;MAPK3;PDGFRB;MAPK7;HTR2B;HTR2C
adipocytokine signaling pathway	30/71	0.427724	0.956566	1.45477	-0.0645996	PRKAG3;TRAF2;CPT2;NFKBIE;LEPR;NFKBIB;PRKAG1;PRKAG2;NFKB1;TNFRSF1B;ACSL1;SLC2A1;PRKAA1;PRKAA2;ACSL4;ACSL3;CHUK;ACSL5;CPT1C;RELA;PRKAB2;RXRG;ADIPOQ;CPT1A;PCK1;PTPN11;TYK2;CD36;JAK2;JAK3
tight junction	53/131	0.487171	0.956566	1.49842	-0.0665379	CLDN8;CLDN7;HRAS;MYH15;VAPA;CLDN3;CASK;PTEN;CTNNB1;CSNK2A2;ACTG1;RRAS;PRKCA;MAGI2;ACTN4;MYH3;PRKCI;PRKCG;ACTN3;MYH9;PRKCE;PRKCD;CTNNA2;EPB41L2;EPB41L3;IGSF5;RRAS2;RAB13;JAM3;MYH7B;PRKCZ;CLDN17;PARD3;MYL5;PPP2R3A;MYL2;MRAS;CLDN10;LLGL1;KRAS;PPP2CB;EXOC4;EXOC3;PARD6A;PARD6B;HCLS1;CRB3;CLDN23;NRAS;MYH11;PPP2R4;MYH13;TJP2
purine metabolism	56/139	0.495988	0.956566	1.73288	-0.076949	ADCY4;PDE3B;PDE11A;PRIM2;GUCY1A2;NUDT2;POLR1C;PDE4C;DGUOK;NME4;RFC5;PRUNE;RRM2;ADSL;PDE9A;PRPS1;XDH;POLR2H;ADSS;POLR2F;POLR2E;POLR2L;POLR2K;ENPP3;POLR2I;POLA1;ZNRD1;POLA2;RRM2B;HPRT1;PPAT;PFAS;POLR2A;POLE2;ENTPD8;ENTPD6;ENTPD4;PAPSS1;PAPSS2;ALLC;POLR3H;POLR3K;AK2;NPR1;GUCY2C;AK7;GUCY2D;APRT;GART;POLD3;ITPA;PDE7B;PDE2A;ADCY9;PDE7A;POLD2
glioma	26/62	0.450679	0.956566	1.97624	-0.0877558	PRKCA;EGFR;E2F1;HRAS;MAP2K1;MAP2K2;CAMK2G;TP53;IGF1;PRKCG;PTEN;NRAS;CDKN1A;KRAS;CALML3;MAPK3;CAMK2D;PDGFRB;MDM2;TGFA;CALM3;CAMK2B;EGF;PIK3R3;CAMK2A;PIK3R1
melanoma	29/71	0.490578	0.956566	2.09051	-0.0928299	FGF19;E2F1;FGFR1;HRAS;FGF7;FGF17;CDH1;FGF12;PTEN;KRAS;PDGFD;PIK3R3;EGF;FGF1;FGF3;PIK3R1;EGFR;MAP2K1;MAP2K2;MET;TP53;IGF1;FGF21;FGF20;NRAS;CDKN1A;MAPK3;PDGFRB;MDM2
bladder cancer	18/40	0.37886	0.956566	2.15137	-0.0955321	EGFR;E2F1;HRAS;MAP2K1;MAP2K2;ERBB2;TP53;CDH1;DAPK3;DAPK1;NRAS;VEGFC;CDKN1A;KRAS;MAPK3;MDM2;EGF;MYC
leukocyte transendothelial migration	44/110	0.519259	0.956566	2.1531	-0.0956091	CLDN8;CLDN17;CLDN7;MYL5;MYL2;CLDN3;CTNND1;CLDN10;VCL;CTNNB1;PTK2;EZR;ARHGAP5;RAC2;PTK2B;CXCR4;ESAM;PIK3R3;PIK3R1;PRKCA;ICAM1;VAV3;ROCK1;NCF2;ACTN4;ROCK2;NCF1;NCF4;NOX1;PRKCG;MAPK11;ACTN3;ITGA4;VAV2;VAV1;CLDN23;PTPN11;CTNNA2;CYBB;RASSF5;PECAM1;RAP1B;TXK;JAM3
glycosphingolipid biosynthesis ganglioseries	2015-09-16	0.263128	0.956566	2.27057	-0.100826	ST6GALNAC5;ST6GALNAC6;ST6GALNAC4;ST3GAL5;SLC33A1;ST8SIA5;HEXB;ST8SIA1;LCT
fc epsilon ri signaling pathway	30/74	0.502888	0.956566	2.28537	-0.101483	HRAS;KRAS;RAC2;GAB2;PLA2G12B;INPP5D;PIK3R3;PIK3R1;SYK;FCER1A;PRKCA;IL3;VAV3;IL5;PLA2G10;MAP2K1;MAP2K2;MAP2K4;MAPK11;PRKCE;VAV2;VAV1;PRKCD;NRAS;FYN;MAPK3;PLA2G2A;PLA2G2D;PLA2G2F;LCP2
focal adhesion	76/192	0.539777	0.956566	2.66848	-0.118495	HRAS;PIP5K1C;VTN;PTEN;VCL;CTNNB1;ACTG1;PAK6;PAK7;PDPK1;ARHGAP5;ILK;PAK1;PDGFD;COL11A2;COL11A1;EGFR;PRKCA;ROCK1;ACTN4;ROCK2;MYLK2;PRKCG;ACTN3;FLNB;PPP1CB;VEGFC;LAMC3;MAPK3;COL1A2;PDGFRB;COL1A1;LAMC1;CAV3;CAV1;MYL5;MYL2;DIAPH1;ERBB2;ITGB4;ITGB5;ELK1;ITGB3;LAMB4;PTK2;RAC2;COL6A6;ITGB8;TNR;BCL2;ITGB6;PPP1R12A;LAMB1;PIK3R3;EGF;PIK3R1;THBS4;TNXB;VAV3;MAP2K1;MET;IGF1;ITGA4;VAV2;COL5A3;VAV1;COL4A6;LAMA2;…
amyotrophic lateral sclerosis	2015-10-19	0.296419	0.956566	2.70774	-0.120238	GPX1;BAX;BCL2;TP53;RAB5A;NEFH;PPP3CA;CAT;SOD1;KARS
porphyrin and chlorophyll metabolism	18/41	0.411275	0.956566	2.72205	-0.120874	FECH;COX10;GUSB;PPOX;UGT1A1;FTH1;MMAB;EARS2;BLVRA;HMOX2;UGT1A10;UGT1A3;HMOX1;BLVRB;UGT2A1;UGT2A3;UGT2B28;UGT2B7
natural killer cell mediated cytotoxicity	51/129	0.544718	0.956566	2.92989	-0.130103	KLRC2;HRAS;KLRC3;IFNG;PAK1;FAS;SYK;PRKCA;ICAM1;ICAM2;PRKCG;HLA-B;HLA-G;HCST;IFNAR1;TNFRSF10C;ULBP3;IFNB1;TNFRSF10D;LCK;MAPK3;ULBP2;KIR2DL1;KIR2DL3;KLRC1;LCP2;PRF1;CD244;IFNA2;KRAS;RAC2;IFNA6;PTK2B;IFNA4;ZAP70;NFAT5;PPP3CA;PIK3R3;PIK3R1;PTPN6;VAV3;MAP2K1;MAP2K2;VAV2;VAV1;PTPN11;NRAS;TNFSF10;FYN;IFNA13;IFNA16
gnrh signaling pathway	38/96	0.544285	0.956566	3.00537	-0.133454	ADCY4;HRAS;CAMK2G;ELK1;GNRHR;KRAS;PLCB4;MAP3K2;PTK2B;CALML3;MAP3K1;PLA2G12B;CAMK2D;PRKACA;CAMK2B;CAMK2A;EGFR;PRKCA;PLA2G10;MAP2K1;GNRH2;MAP2K2;MAP2K4;MAPK11;PRKCD;NRAS;ATF4;GNAQ;ADCY9;MAPK3;PLA2G2A;HBEGF;CALM3;MAPK7;FSHB;PLA2G2D;LHB;PLA2G2F
long term potentiation	27/67	0.517136	0.956566	3.0346	-0.134752	PRKCA;HRAS;MAP2K1;MAP2K2;CAMK2G;PRKCG;PPP1CB;NRAS;RPS6KA6;ATF4;EP300;PLCB4;KRAS;GNAQ;CALML3;GRIA1;PPP1R1A;GRIN2D;MAPK3;PPP1R12A;CAMK2D;CALM3;CAMK2B;RAP1B;PRKACA;PPP3CA;CAMK2A
pathogenic escherichia coli infection epec	20/48	0.476839	0.956566	3.03851	-0.134926	PRKCA;ARHGEF2;ROCK1;ROCK2;HCLS1;TLR4;CDH1;ARPC5;CTNNB1;ACTG1;EZR;FYN;YWHAQ;TUBB6;TUBA3E;TUBB8;WASL;TUBB1;TUBA1B;CD14
dorso ventral axis formation	13/28	0.378106	0.956566	3.11328	-0.138246	EGFR;FMN2;KRAS;MAP2K1;ETS2;ERBB2;NOTCH4;MAPK3;PIWIL1;PIWIL2;SPIRE1;PIWIL4;SPIRE2
pathogenic escherichia coli infection ehec	20/48	0.476839	0.956566	3.22296	-0.143117	PRKCA;ARHGEF2;ROCK1;ROCK2;HCLS1;TLR4;CDH1;ARPC5;CTNNB1;ACTG1;EZR;FYN;YWHAQ;TUBB6;TUBA3E;TUBB8;WASL;TUBB1;TUBA1B;CD14
sulfur metabolism	2015-08-14	0.271822	0.956566	3.30867	-0.146922	SUOX;SULT1A3;SULT1A2;SULT2B1;SULT1E1;PAPSS1;PAPSS2;BPNT1
long term depression	29/73	0.540953	0.956566	3.38834	-0.15046	HRAS;PRKG1;KRAS;PLCB4;PPP2CB;PLA2G12B;GRID2;GUCY1A2;PRKCA;GNAO1;PLA2G10;MAP2K1;MAP2K2;NPR1;IGF1;PRKCG;GUCY2C;GUCY2D;CRHR1;NRAS;GNAQ;GRIA1;MAPK3;RYR1;PLA2G2A;CRH;PLA2G2D;CACNA1A;PLA2G2F
colorectal cancer	33/84	0.560509	0.956566	3.41063	-0.15145	MLH1;TCF7L2;TGFB1;ACVR1C;TGFB2;CTNNB1;ACVR1B;KRAS;RAC2;BCL2;PIK3R3;MYC;PIK3R1;APC;AXIN1;FZD9;EGFR;MSH6;DVL3;FZD8;TCF7;MAP2K1;MET;TP53;SMAD4;FZD1;SMAD2;APPL1;FZD7;FZD6;BAX;MAPK3;PDGFRB
ubiquitin mediated proteolysis	17/39	0.425822	0.956566	3.51602	-0.15613	ANAPC1;ANAPC5;VHL;BTRC;ANAPC4;CDC20;ANAPC10;ANAPC11;UBE2C;CDC27;UBE2D4;FBXW7;UBE2D3;UBA1;ANAPC7;UBE2D1;FBXW11
glycosaminoglycan degradation	2015-09-17	0.307829	0.956566	3.73855	-0.166011	ARSB;GNS;HYAL1;NAGLU;HPSE;GUSB;HEXB;LCT;IDUA
glutathione metabolism	16/37	0.441231	0.956566	3.88662	-0.172586	GPX2;GPX1;TXNDC12;GSTM2;GSTM3;GSTM4;OPLAH;GPX5;IDH2;GSTT1;IDH1;GSTT2;GGT1;ANPEP;GSTP1;MGST2
rna polymerase	2015-11-23	0.367901	0.956566	4.12303	-0.183084	POLR2H;POLR2F;POLR3H;POLR2E;POLR2L;POLR3K;POLR2K;POLR2I;POLR1C;ZNRD1;POLR2A
atrazine degradation	2015-06-09	0.234306	0.956566	4.13694	-0.183702	APOBEC3B;APOBEC2;APOBEC3A;APOBEC3G;APOBEC3F;APOBEC3C
axon guidance	48/126	0.631556	0.956566	4.16521	-0.184957	HRAS;PLXNC1;PLXNA1;PLXNA2;EFNA1;EFNA2;FES;EPHB2;PAK6;SEMA5B;PAK7;PTK2;KRAS;RAC2;ROBO1;CXCR4;SEMA3F;NFAT5;SEMA3C;SEMA3B;PAK1;PPP3CA;SEMA3A;RASA1;ROCK1;LIMK2;ROCK2;PLXNB1;EFNB1;PLXNB2;MET;DPYSL5;NTNG1;ARHGEF12;EPHA4;NRAS;RND1;SEMA4G;SEMA6D;FYN;SEMA4F;RGS3;EPHA8;MAPK3;SEMA4C;SEMA4D;EFNA4;SEMA4A
basal cell carcinoma	22/55	0.535187	0.956566	4.18889	-0.186009	WNT5A;FZD9;DVL3;FZD8;WNT10B;WNT16;TCF7;TP53;FZD1;TCF7L2;GLI3;SUFU;FZD7;SHH;FZD6;CTNNB1;GLI1;SMO;WNT9A;PTCH2;APC;AXIN1
folate biosynthesis	17/41	0.492778	0.956566	4.3182	-0.191751	GGH;QDPR;MOV10L1;DDX4;RAD54L;DDX47;DDX56;DHFR;DDX18;DDX55;DDX23;SMARCA5;RAD54B;RUVBL2;DDX41;SMARCA2;EP400
lysine degradation	19/47	0.523586	0.956566	4.38205	-0.194586	SETDB1;EHMT1;EHHADH;SETD1A;SUV39H1;AASS;BBOX1;HADHA;ALDH3A1;SUV39H2;DOT1L;RDH11;AASDHPPT;PLOD1;PLOD2;ALDH1A3;PLOD3;SETD7;RDH14
selenoamino acid metabolism	2015-12-26	0.393441	0.956566	4.39998	-0.195382	PRMT3;PRMT2;SEPHS1;PRMT7;SCLY;PRMT5;LCMT2;GGT1;METTL2B;CARM1;PAPSS1;PAPSS2
abc transporters general	18/44	0.508663	0.956566	4.49053	-0.199404	ABCA8;ABCA7;ABCA10;ABCB8;ABCB11;ABCC11;ABCB1;CFTR;ABCA4;ABCB7;ABCB4;ABCG2;ABCG8;ABCD2;ABCC3;ABCD3;ABCA13;ABCA12
calcium signaling pathway	64/169	0.659328	0.956566	4.53258	-0.201271	SLC8A3;GNA14;ADCY4;CCKAR;GNA15;TNNC2;TACR2;TNNC1;ITPKB;ATP2B1;AGTR1;EDNRB;ATP2B3;PLCB4;GRIN2D;PRKACA;HTR5A;EGFR;PRKCA;PTGER1;PTGER3;SLC25A6;MYLK2;PRKCG;NTSR1;ADRB2;CHRM5;GNAQ;CHRM2;CHRM1;RYR3;RYR1;PDGFRB;RYR2;PHKA2;DRD1;ADORA2B;ADORA2A;ERBB2;CAMK2G;BDKRB1;HRH1;CALML3;PTK2B;CAMK2D;PLCD1;CAMK2B;PPP3CA;CAMK2A;TRPC1;SLC8A1;P2RX5;P2RX4;ADCY9;ATP2A2;P2RX1;PLN;LTB4R2;ATP2A1;CALM3;HTR2B;HTR2C;MYLK;CACNA1A
valine leucine and isoleucine biosynthesis	2015-07-12	0.280923	0.956566	4.60976	-0.204698	VARS2;BCAT2;LARS;PDHA2;LARS2;IARS2;VARS
erbb signaling pathway	32/85	0.640908	0.956566	4.62874	-0.205541	HRAS;CAMK2G;ERBB2;ELK1;PAK6;PAK7;PTK2;EIF4EBP1;KRAS;GAB1;CAMK2D;TGFA;CAMK2B;PAK1;PIK3R3;EGF;CAMK2A;MYC;PIK3R1;EGFR;PRKCA;MAP2K1;MAP2K2;CBL;MAP2K4;PRKCG;NRAS;CDKN1A;EREG;MAPK3;HBEGF;CRK
b cell receptor signaling pathway	24/62	0.586929	0.956566	4.82278	-0.214157	PTPN6;HRAS;VAV3;IFITM1;NFKBIE;NFKBIB;NFKB1;VAV2;VAV1;NRAS;CD19;KRAS;RAC2;FCGR2B;CD81;NFAT5;CD22;CD79A;INPP5D;PPP3CA;PIK3R3;CHUK;PIK3R1;SYK
glycerophospholipid metabolism	24/62	0.586929	0.956566	4.94928	-0.219774	GPD2;ESCO1;GPD1;CRLS1;CDIPT;PLA2G10;ESCO2;DGKA;GPD1L;DGKE;DGKG;PLA2G12B;PEMT;PLA2G2A;GNPAT;ETNK2;PCYT1B;AGPAT4;PTDSS1;PLA2G2D;CHAT;AGPAT2;AGPAT1;PLA2G2F
fatty acid metabolism	18/45	0.540472	0.956566	5.09791	-0.226374	CPT1C;ACAA2;ACADM;CPT2;ADHFE1;EHHADH;ACADL;CPT1A;HADHA;ALDH3A1;ACOX3;ACSL1;ALDH1A3;ADH4;ACSL4;ACSL3;ACAA1;ACSL5
renal cell carcinoma	26/69	0.632747	0.956566	5.41084	-0.24027	HRAS;EPAS1;MAP2K1;MAP2K2;VHL;MET;EGLN1;TGFB1;TGFB2;PTPN11;PAK6;VEGFC;PAK7;NRAS;EP300;KRAS;GAB1;MAPK3;SLC2A1;TGFA;RAP1B;PAK1;PIK3R3;CRK;PIK3R1;FH
small cell lung cancer	31/85	0.696067	0.956566	5.46149	-0.242519	E2F1;CKS1B;TRAF2;NFKB1;PTEN;CCNE2;LAMB4;CCNE1;MAX;PTK2;BCL2;LAMB1;PIK3R3;TRAF6;MYC;CHUK;PIK3R1;RELA;TP53;RXRG;COL4A6;CDK2;LAMA2;LAMA4;LAMA3;PIAS4;LAMC3;LAMA5;LAMC1;PIAS1;APAF1
pyrimidine metabolism	31/84	0.67545	0.956566	5.49803	-0.244142	POLR2H;POLR2F;POLR2E;POLR2L;POLR2K;POLR2I;POLA1;ZNRD1;POLA2;RRM2B;TK2;POLR2A;POLE2;ENTPD8;PRIM2;DHODH;ENTPD6;ENTPD4;NUDT2;POLR3H;POLR3K;POLR1C;NME4;POLD3;RFC5;UMPS;ITPA;RRM2;POLD2;AICDA;DUT
glycerolipid metabolism	21/55	0.607617	0.956566	5.54861	-0.246388	LIPA;ADHFE1;GK2;DAK;ALDH3A1;DGKA;CEL;AKR1A1;DGKE;DGKG;ALDH1A3;ADH4;LIPG;GK;AGPAT4;LIPC;AGK;LCT;AGPAT2;LIPF;AGPAT1
jak stat signaling pathway	54/148	0.735311	0.956566	5.61466	-0.249321	IL9R;OSMR;LEPR;IL21R;SPRY3;SPRY2;IL4R;IFNG;STAM;IFNK;IL13RA1;PRL;MYC;IL13RA2;PIM1;LIFR;IL24;IL21;IL22;IFNAR1;TYK2;EP300;PIAS4;IFNB1;IL20RA;PIAS1;IL22RA1;CRLF2;IL7R;IL12RB2;LIF;IFNA2;STAT4;IL23A;IFNA6;IFNA4;PIK3R3;PIK3R1;PTPN6;IL3;IL2RA;IL5;CBL;PTPN11;STAT2;GH2;PRLR;JAK2;IFNA13;JAK3;IFNA16;MPL;IL3RA;IL22RA2
polyunsaturated fatty acid biosynthesis	2015-07-13	0.333762	0.956566	5.87843	-0.261034	PECR;FADS1;ELOVL2;HSD17B12;HADHA;ACAA1;ACOX3
aminophosphonate metabolism	2015-08-16	0.369982	0.956566	5.92654	-0.26317	PRMT3;PRMT2;PRMT7;PRMT5;LCMT2;PCYT1B;METTL2B;CARM1
chronic myeloid leukemia	27/75	0.708955	0.956566	5.99449	-0.266187	E2F1;HRAS;NFKB1;TGFB1;ACVR1C;TGFB2;ACVR1B;KRAS;GAB2;PIK3R3;MYC;PIK3R1;CHUK;CTBP2;BCR;MAP2K1;MAP2K2;RELA;CBL;TP53;SMAD4;PTPN11;NRAS;CDKN1A;MAPK3;MDM2;CRK
tyrosine metabolism	20/53	0.624441	0.956566	6.06089	-0.269136	ESCO1;ADHFE1;LCMT2;TH;MAOB;HGD;METTL2B;ESCO2;ALDH3A1;MIF;DCT;PRMT3;GOT2;GOT1;PRMT2;PRMT7;PRMT5;ALDH1A3;ADH4;CARM1
pentose and glucuronate interconversions	2015-11-25	0.452285	0.956566	6.10856	-0.271252	UGT1A10;UGT1A3;GUSB;UGDH;UGT2A1;UGT2A3;UGT2B28;UGT1A1;UGT2B7;DCXR;UGP2
notch signaling pathway	17/43	0.55815	0.956566	6.15189	-0.273177	DVL3;CTBP2;MAML1;MAML2;SNW1;RFNG;NUMBL;HES1;EP300;NOTCH4;NUMB;ADAM17;PSENEN;RBPJ;LFNG;RBPJL;NCOR2
inositol phosphate metabolism	18/46	0.571637	0.956566	6.1703	-0.273994	INPP1;IMPA2;FN3K;PIP5K1B;PIP5K1C;ITPKB;PTPMT1;PTEN;PLCB4;PIK3C3;INPP5E;PLCD1;ITPK1;PIP4K2A;INPP5B;IPMK;PIP4K2C;PIP4K2B
cell adhesion molecules	47/133	0.785666	0.956566	6.20488	-0.27553	CLDN8;GLG1;CLDN17;CLDN7;CD8A;CADM1;CLDN3;CLDN10;CDH1;CDH2;NEO1;HLA-DMB;CDH3;HLA-DMA;CDH4;SDC2;PDCD1;SDC3;ALCAM;PVRL1;ITGB8;PVRL2;CNTNAP2;CD22;CNTNAP1;ESAM;NEGR1;ICAM1;SELP;PTPRC;MPZ;PTPRF;ICAM2;ICAM3;HLA-B;ITGA4;HLA-G;CLDN23;NCAM1;NCAM2;SDC1;CD80;CD274;PECAM1;CNTN2;VCAN;JAM3
prion disease	2015-07-13	0.333762	0.956566	6.32731	-0.280966	RPSA;GFAP;BCL2;LAMC1;LAMB1;PRNP;APLP1
glycosphingolipid biosynthesis lactoseries	2015-06-10	0.290402	0.956566	6.38023	-0.283316	B3GNT5;B3GALT2;B3GALT5;ST3GAL4;FUT1;FUT2
butanoate metabolism	17/45	0.620366	0.956566	6.73401	-0.299026	ALDH5A1;EHHADH;HADHA;ALDH3A1;RDH11;DDHD1;ACSM1;L2HGDH;OXCT1;ALDH1A3;PLA1A;BDH2;PDHA2;BDH1;GAD1;RDH14;HMGCL
hematopoietic cell lineage	30/88	0.799288	0.956566	6.9196	-0.307267	IL9R;CD8A;FCER2;ANPEP;KIT;ITGB3;IL7R;CD9;FCGR1A;IL4R;MS4A1;CD22;GP1BA;CD5;CD7;IL3;CR1;IL2RA;CD3G;IL5;FLT3;CD3E;CD1A;ITGA4;CD55;CD36;CD19;CD33;CD14;IL3RA
bile acid biosynthesis	15/38	0.562695	0.956566	7.29825	-0.324081	ACAA2;LIPA;ADHFE1;ALDH3A1;CEL;RDH11;BAAT;ALDH1A3;ADH4;ACAD8;ACAD9;AKR1D1;RDH14;SLC27A5;ACAA1
apoptosis	27/81	0.818928	0.956566	7.46424	-0.331452	TRAF2;NFKB1;PRKAR2B;BCL2;IL1RAP;PRKACA;PPP3CA;FAS;PIK3R3;PIK3R1;CHUK;IRAK2;IRAK1;IL3;DFFB;RELA;TP53;TNFRSF10C;TNFSF10;TNFRSF10D;BAX;PRKAR1B;ENDOG;PRKAR1A;APAF1;MAP3K14;IL3RA
toll like receptor signaling pathway	32/99	0.872691	0.956566	7.58354	-0.33675	CCL3;TOLLIP;TBK1;TLR3;TLR4;NFKB1;CCL5;TLR6;CXCL10;MAP3K7;IFNA2;IFNA6;MAP3K8;IFNA4;TRAF6;PIK3R3;CHUK;PIK3R1;IRAK1;MAP2K1;MAP2K2;RELA;MAP2K4;MAPK11;IFNAR1;CD80;IRF5;IFNB1;MAPK3;IFNA13;IFNA16;CD14
renin angiotensin system	2015-08-17	0.420267	0.956566	7.67716	-0.340907	LNPEP;AGTR1;AGT;CPA3;CMA1;ANPEP;CTSA;CTSG
non small cell lung cancer	19/53	0.695096	0.956566	7.80026	-0.346373	PRKCA;EGFR;E2F1;HRAS;MAP2K1;MAP2K2;ERBB2;TP53;RXRG;PRKCG;NRAS;PDPK1;RASSF5;KRAS;MAPK3;TGFA;EGF;PIK3R3;PIK3R1
alanine and aspartate metabolism	13/33	0.56817	0.956566	8.04723	-0.35734	GOT2;ADSS;GOT1;NARS;ASRGL1;ADSL;AGXT2;PDHA2;DARS2;DDO;GPT2;GAD1;AGXT
pancreatic cancer	24/73	0.824181	0.956566	8.18577	-0.363492	EGFR;E2F1;MAP2K1;RALBP1;RELA;ERBB2;TP53;SMAD4;SMAD2;NFKB1;TGFB1;TGFB2;ACVR1C;ACVR1B;VEGFC;KRAS;RAC2;MAPK3;RALA;TGFA;EGF;PIK3R3;CHUK;PIK3R1
naphthalene and anthracene degradation	2015-08-18	0.470239	0.956566	8.26642	-0.367073	PRMT3;DHRS2;PRMT2;PRMT7;PRMT5;LCMT2;METTL2B;CARM1
nitrogen metabolism	2015-10-24	0.516032	0.956566	8.28264	-0.367793	CA9;CA14;CA8;CA13;CA7;AMT;HAL;CA4;ASRGL1;CPS1
glyoxylate and dicarboxylate metabolism	2015-07-14	0.38778	0.956566	8.29104	-0.368166	MTHFD1;MTHFD2;HAO2;MTHFD1L;AFMID;HYI;MDH1
circadian rhythm	2015-06-11	0.348793	0.956566	8.39204	-0.372651	CRY2;NR1D1;CSNK1D;CSNK1E;ARNTL;PER3
maturity onset diabetes of the young	2015-10-24	0.516032	0.956566	8.42263	-0.37401	HES1;HHEX;HNF1B;HNF1A;GCK;ONECUT1;INS;MNX1;MAFA;NKX6-1
glycan structures biosynthesis 1	32/106	0.93388	0.956566	8.44091	-0.374821	GALNT2;GCNT4;GALNT1;ALG1;NDST2;ALG2;GALNT4;XYLT2;ST3GAL4;XYLT1;B3GNT1;CHST14;HS6ST3;DAD1;A4GNT;GCNT1;DDOST;GALNT13;ST6GAL1;C1GALT1C1;HS3ST3A1;DPAGT1;MAN1A1;MAN1C1;CHST1;ST6GALNAC1;MGAT1;MAN2A1;MGAT2;MGAT3;ALG12;GALNT9
metabolism of xenobiotics by cytochrome p450	23/70	0.820777	0.956566	8.54041	-0.37924	CYP1B1;CYP2C19;ADHFE1;GSTT1;GSTT2;CYP2E1;UGT1A1;ALDH3A1;CYP3A43;UGT1A10;GSTM2;GSTM3;GSTM4;UGT1A3;ALDH1A3;ADH4;UGT2A1;UGT2A3;UGT2B28;AKR1C1;UGT2B7;GSTP1;MGST2
valine leucine and isoleucine degradation	16/44	0.669046	0.956566	8.56928	-0.380522	ACAA2;ALDH6A1;BCAT2;ACADM;EHHADH;HADHA;HIBADH;ALDH3A1;DBT;MUT;IVD;OXCT1;ALDH1A3;PCCB;HMGCL;ACAA1
protein export	2015-05-08	0.300147	0.956566	8.75944	-0.388966	SRPR;SRP68;SRP72;SRP19;SRP9
tryptophan metabolism	19/57	0.786807	0.956566	8.89197	-0.394851	CYP1B1;EHHADH;LCMT2;MAOB;WARS2;METTL2B;HADHA;ALDH3A1;AFMID;PRMT3;WARS;PRMT2;PRMT7;PRMT5;ALDH1A3;CAT;CARM1;NFX1;TPH2
vegf signaling pathway	22/68	0.833814	0.956566	9.25238	-0.410855	PRKCA;HRAS;PLA2G10;MAP2K1;MAP2K2;MAPKAPK3;PRKCG;MAPK11;MAPKAPK2;NRAS;PTK2;KRAS;RAC2;PLA2G12B;MAPK3;PLA2G2A;NFAT5;PPP3CA;PIK3R3;PLA2G2D;PIK3R1;PLA2G2F
ribosome	22/71	0.876747	0.956566	9.27111	-0.411687	RPSA;RPL36A;RPL35;RPS15A;RPL24;RPL37;MRPS7;RPS6;RPL10L;RPS25;RPS28;RPL41;RPL18A;RPS3A;RPL13A;RPL9;RPL3L;RPL11;RPL10A;RPL12;RPS24;RPL36AL
epithelial cell signaling in helicobacter pylori infection	21/65	0.830833	0.956566	9.47259	-0.420633	EGFR;ADAM10;PTPRZ1;RELA;MET;MAP2K4;MAPK11;NFKB1;CCL5;ATP6V1D;PTPN11;ATP6V0C;IGSF5;ATP6V1C2;ATP6V1E1;HBEGF;ADAM17;PAK1;MAP3K14;JAM3;CHUK
olfactory transduction	2015-12-31	0.589997	0.956566	9.48718	-0.421281	GUCA1B;CLCA2;ARRB2;CLCA4;CALML3;CAMK2G;CAMK2D;CALM3;CAMK2B;PRKACA;PRKG1;CAMK2A
n glycan biosynthesis	15/41	0.659347	0.956566	9.6698	-0.42939	ST6GAL1;RFT1;DHDDS;ALG1;ALG2;DPAGT1;MAN1A1;MAN1C1;MGAT1;MAN2A1;MGAT2;MGAT3;DAD1;DDOST;ALG12
neurodegenerative diseases	14/38	0.649027	0.956566	9.86283	-0.437962	GFAP;UCHL1;SNCA;PARK2;SOD1;PARK7;APLP1;APP;EP300;BCL2;BAX;MAPT;NEFH;PRNP
hedgehog signaling pathway	18/57	0.839338	0.956566	10.4015	-0.461883	WNT5A;WNT10B;WNT16;CSNK1G2;BTRC;CSNK1A1L;GLI3;SUFU;SHH;GLI1;SMO;CSNK1D;CSNK1E;PRKACA;WNT9A;PTCH2;FBXW11;BMP5
glycine serine and threonine metabolism	15/44	0.743243	0.956566	10.5602	-0.468929	SARS;AMT;MAOB;GCAT;GARS;AGXT;SARS2;RDH11;SDS;BHMT;PEMT;AGXT2;DAO;SARDH;RDH14
carbon fixation	2015-09-22	0.539999	0.956566	10.8363	-0.481191	GOT2;ALDOA;ME3;GOT1;ALDOC;TKTL1;RPIA;GPT2;MDH1
reductive carboxylate cycle	2015-06-12	0.407987	0.956566	11.1227	-0.493908	IDH2;IDH1;ACLY;SUCLA2;FH;MDH1
glycolysis and gluconeogenesis	17/63	0.944791	0.956566	11.2954	-0.501575	ALDOA;ADHFE1;ALDOC;BPGM;ALDH3A1;GAPDHS;GPI;PGM3;GALM;AKR1A1;GCK;ALDH1A3;ADH4;ENO2;ACYP1;ENO3;PDHA2
arachidonic acid metabolism	16/51	0.834523	0.956566	11.3455	-0.503801	CYP2U1;CYP2J2;PTGES2;CYP2C19;PLA2G10;EPHX2;GGT1;CBR3;CYP2E1;GPX2;GPX1;GPX5;PLA2G12B;PLA2G2A;PLA2G2D;PLA2G2F
ether lipid metabolism	2015-11-30	0.649816	0.956566	11.646	-0.517145	PLA2G10;PAFAH2;PLA2G12B;PLA2G2A;PAFAH1B1;PAFAH1B2;AGPAT4;PLA2G2D;AGPAT2;AGPAT1;PLA2G2F
riboflavin metabolism	2015-07-16	0.495131	0.956566	11.6779	-0.518559	MTMR2;ENPP3;ACP6;ACP5;ACP1;PHPT1;ACPP
linoleic acid metabolism	11/31	0.68438	0.956566	11.8424	-0.525867	CYP3A43;RDH11;CYP2J2;CYP2C19;PLA2G10;PLA2G12B;PLA2G2A;CYP2E1;PLA2G2D;RDH14;PLA2G2F
taste transduction	12/49	0.95719	0.962629	13.8982	-0.52935	ADCY4;TAS2R14;TAS2R5;GNB1;TAS2R3;TAS2R8;TAS1R3;PRKACA;GNB3;SCNN1A;CACNA1A;TAS2R10
limonene and pinene degradation	2015-09-24	0.625488	0.956566	12.1436	-0.539239	ESCO1;DHRS2;CYP2C19;EHHADH;ALDH1A3;YOD1;ESCO2;HADHA;ALDH3A1
phenylalanine metabolism	2015-09-24	0.625488	0.956566	12.5881	-0.558977	GOT2;ESCO1;GOT1;ALDH1A3;MAOB;MPO;ESCO2;ALDH3A1;MIF
snare interactions in vesicular transport	12/35	0.723856	0.956566	13.1586	-0.584312	STX2;VAMP7;STX17;USE1;BET1;GOSR2;VAMP2;GOSR1;SNAP23;VAMP1;SNAP25;VTI1A
benzoate degradation via coa ligation	2015-08-21	0.611491	0.956566	13.1596	-0.584356	ESCO1;DHRS2;EHHADH;FN3K;ACYP1;YOD1;ESCO2;HADHA
propanoate metabolism	11/33	0.747057	0.956566	13.3776	-0.594038	ALDH6A1;MUT;ACADM;EHHADH;SUCLG1;ALDH1A3;ACACA;SUCLA2;PCCB;HADHA;ALDH3A1
type ii diabetes mellitus	12/42	0.881653	0.956566	13.4509	-0.59729	PRKCZ;GCK;INS;MAPK3;MAFA;PRKCE;PIK3R3;ADIPOQ;INSR;PRKCD;PIK3R1;CACNA1A
alkaloid biosynthesis ii	2015-06-14	0.523577	0.956566	13.676	-0.607286	ESCO1;DDHD1;LIPA;CES1;PLA1A;ESCO2
citrate cycle	2015-10-28	0.674978	0.956566	13.7212	-0.609295	SDHB;SUCLG1;IDH2;IDH1;ACLY;SUCLA2;IDH3A;FH;PCK1;MDH1
arginine and proline metabolism	11/34	0.775033	0.956566	14.1614	-0.628841	GOT2;LAP3;GOT1;CKM;P4HA2;P4HA1;CKMT2;RARS;DAO;CPS1;PRODH
type i diabetes mellitus	12/44	0.910072	0.956566	14.3535	-0.637371	PRF1;CD80;CPE;INS;IFNG;HLA-B;FAS;HLA-DMB;HLA-DMA;GAD1;HLA-G;LTA
glycosphingolipid biosynthesis neo lactoseries	2015-08-21	0.611491	0.956566	14.5891	-0.647835	GCNT2;FUT9;B3GNT5;FUT7;B3GNT1;ST8SIA1;FUT1;FUT2
glycan structures degradation	2015-10-29	0.709465	0.956566	14.6167	-0.649058	ARSB;GNS;HYAL1;NAGLU;HPSE;GUSB;HEXB;MANBA;LCT;IDUA
aminosugars metabolism	2015-10-29	0.709465	0.956566	14.6461	-0.650366	CYB5R3;MTMR2;PGM3;AMDHD2;GNPDA1;GNPDA2;GNPNAT1;HEXB;NPL;PHPT1
caprolactam degradation	2015-06-14	0.523577	0.956566	14.7366	-0.654381	AKR1A1;EHHADH;SIRT1;VNN2;SIRT2;HADHA
pyruvate metabolism	10/41	0.945758	0.956566	15.9416	-0.707892	HAGH;ME3;ALDH1A3;ACACA;ACYP1;PDHA2;GLO1;ALDH3A1;PCK1;MDH1
galactose metabolism	10/32	0.798215	0.956566	16.0692	-0.713558	RDH11;GALK1;PGM3;GCK;GANC;GALT;GALE;UGP2;LCT;RDH14
cholera infection	11/41	0.911361	0.956566	16.2387	-0.721083	ATP6V0C;ACTG1;PRKCA;ATP6V1C2;ACTG2;SEC61B;ADCY9;ARF3;ATP6V1E1;ATP6V1D;SEC61G
urea cycle and metabolism of amino groups	2015-09-28	0.767331	0.956566	16.3858	-0.727616	SAT1;ODC1;NAGS;ALDH1A3;MAOB;SAT2;AGMAT;CPS1;ALDH3A1
o glycan biosynthesis	2015-09-27	0.735916	0.956566	16.4249	-0.729352	GCNT4;GALNT2;GALNT1;C1GALT1C1;GALNT4;GCNT1;GALNT9;GALNT13;ST6GALNAC1
fructose and mannose metabolism	10/40	0.936318	0.956566	16.4858	-0.732057	MTMR2;ALDOA;PGM2;RDH11;ALDOC;PFKFB2;FUK;PHPT1;PMM1;RDH14
alpha linolenic acid metabolism	2015-06-15	0.577896	0.956566	17.0595	-0.757531	PLA2G10;PLA2G12B;PLA2G2A;PLA2G2D;ACOX3;PLA2G2F
proteasome	2015-08-22	0.65399	0.956566	17.1334	-0.760815	PSMB5;PSMA2;PSMA1;PSMB4;PSMA6;PSMB3;PSMD1;PSMD2
glutamate metabolism	2015-09-30	0.82195	0.956566	17.3054	-0.768454	GOT2;GOT1;ALDH5A1;GNPNAT1;CPS1;GPT2;GAD1;PPAT;EARS2
gamma hexachlorocyclohexane degradation	2015-08-23	0.693639	0.956566	17.3779	-0.771672	CYP3A43;DHRS2;ACP6;ACP5;PON2;ACP1;ACPP;PON3
1 and 2 methylnaphthalene degradation	2015-07-20	0.685104	0.956566	17.7448	-0.787962	ESCO1;DHRS2;ADHFE1;ADH4;ACAD8;ACAD9;ESCO2
basal transcription factors	9/33	0.884696	0.956566	18.5113	-0.822	TAF2;GTF2E1;TAF10;GTF2E2;GTF2A1;TAF6;GTF2IRD1;GTF2H4;GTF2H2
huntingtons disease	2015-08-31	0.90381	0.956566	18.5977	-0.825838	EP300;PLEKHA8;CALML3;BAX;TP53;CALM3;NCOR1;RASA1
sphingolipid metabolism	9/36	0.927979	0.956566	18.8643	-0.837674	SGMS2;UGCG;ARSA;SMPD1;SGMS1;ASAH1;SMPD3;LCT;SMPD2
pantothenate and coa biosynthesis	2015-06-16	0.628897	0.956566	19.4828	-0.865138	PANK4;COASY;BCAT2;ENPP3;VNN1;PPCS
biosynthesis of steroids	2015-07-22	0.760675	0.956566	19.7887	-0.878724	TM7SF2;HMGCR;LSS;MVK;IDI2;NQO1;HSD17B7
beta alanine metabolism	2015-07-24	0.822166	0.956566	20.6018	-0.914828	ACADM;CNDP1;EHHADH;ALDH1A3;GAD1;HADHA;ALDH3A1
alzheimers disease	2015-07-28	0.907499	0.956566	20.6715	-0.917924	C1QB;APP;MAPT;BACE1;SNCA;PSENEN;APBB1
phenylalanine tyrosine and tryptophan biosynthesis	2015-04-09	0.530689	0.956566	21.6878	-0.963055	GOT2;GOT1;FARSA;YARS2
glycosylphosphatidylinositol anchor biosynthesis	2015-07-23	0.793144	0.956566	22.5935	-1.00327	PIGK;PIGZ;PIGX;PIGH;PIGV;PIGO;PIGN
synthesis and degradation of ketone bodies	2015-04-09	0.530689	0.956566	23.7678	-1.05542	OXCT1;BDH2;BDH1;HMGCL
bisphenol a degradation	2015-05-14	0.666637	0.956566	24.528	-1.08917	DHRS2;RDH11;PON2;PON3;RDH14
taurine and hypotaurine metabolism	2015-03-06	0.495704	0.956566	24.9452	-1.1077	BAAT;GGT1;GAD1
streptomycin biosynthesis	2015-04-10	0.596663	0.956566	25.5708	-1.13548	PGM3;IMPA2;GCK;TGDS
cysteine metabolism	2015-05-17	0.794623	0.956566	26.7652	-1.18852	GOT2;GOT1;SULT1C4;SDS;SULT1C2
dentatorubropallidoluysian atrophy	2015-05-15	0.714324	0.956566	27.1053	-1.20362	MAGI2;INS;BAIAP2;INSR;RERE
nicotinate and nicotinamide metabolism	2015-04-20	0.941778	0.956566	29.0283	-1.28901	ENPP3;QPRT;NADK;NNMT
heparan sulfate biosynthesis	2015-04-19	0.927489	0.956566	29.1045	-1.2924	HS3ST3A1;NDST2;HS6ST3;GLCE
3 chloroacrylic acid degradation	2015-04-15	0.834015	0.956566	29.7359	-1.32043	ADHFE1;ADH4;ALDH1A3;ALDH3A1
tetrachloroethene degradation	2015-03-07	0.575371	0.956566	29.8448	-1.32527	RDH11;EPHX2;RDH14
methionine metabolism	2015-04-17	0.88911	0.956566	29.9918	-1.33179	BHMT;MTR;MTFMT;DNMT3B
ascorbate and aldarate metabolism	2015-03-09	0.708899	0.956566	30.4968	-1.35422	ALDH1A3;UGDH;ALDH3A1
chondroitin sulfate biosynthesis	2015-04-17	0.88911	0.956566	32.4209	-1.43966	B3GAT3;XYLT2;XYLT1;CHST14
keratan sulfate biosynthesis	2015-03-16	0.938973	0.956566	35.2719	-1.56626	ST3GAL4;B3GNT1;CHST1
ethylbenzene degradation	2015-03-10	0.762362	0.956566	35.423	-1.57297	ESCO1;DHRS2;ESCO2
n glycan degradation	2015-03-15	0.922401	0.956566	36.4483	-1.6185	HEXB;MANBA;LCT
fatty acid elongation in mitochondria	2015-03-10	0.762362	0.956566	36.6885	-1.62916	ACAA2;MECR;HADHA
methane metabolism	2015-02-10	0.89655	0.956566	46.7605	-2.07641	MPO;CAT
caffeine metabolism	2015-02-07	0.775489	0.956566	48.4246	-2.15031	XDH;NAT2
alkaloid biosynthesis i	2015-02-05	0.637259	0.956566	48.7981	-2.16689	GOT2;GOT1
thiamine metabolism	2015-02-08	0.825518	0.956566	51.0902	-2.26868	MTMR2;PHPT1
phenylpropanoid biosynthesis	2015-01-07	0.931563	0.956566	56.1453	-2.49315	MPO
fatty acid biosynthesis	2015-02-06	0.713314	0.956566	59.9932	-2.66402	OLAH;ACACA
cyanoamino acid metabolism	2015-02-06	0.713314	0.956566	64.2108	-2.8513	ASRGL1;GGT1
terpenoid biosynthesis	2015-01-06	0.904282	0.956566	73.1559	-3.24851	IDI2

## Sheet: Wikipathways
Pathway enrichment of top 10 rsRNAs in each cancer state using Wikipathways
Term	Overlap	P-value	Adjusted P-value	Z-score	Combined Score	Genes
PluriNetWork(Mus musculus)	138/284	0.00501459	0.887781	-2.20048	0.261924	MEF2C;HRAS;SHH;TGFB1;CTNNB1;GATA6;GAB1;RRAS;PRKACA;INSR;TWIST1;SATB1;SATB2;ROCK1;RBL2;RCOR2;ROCK2;MTA2;RELA;YY1;PIM1;LIFR;MTA1;PTPRS;HNRNPU;SUZ12;EP300;TRIM33;PIAS4;MTF2;MAPK3;SMARCA5;TFAP2A;PAF1;SMARCA2;EP400;SMARCA4;WNT5A;FGFR1;TFE3;TFEB;BMPR2;MYBL2;ATF2;PIN1;LIF;GADD45GIP1;LEO1;DNMT3B;THAP11;HELLS;AXIN1;DHX9;UTF1;EHMT1;CUBN;MAP2K1;SMAD7;ESRRB;SMAD4;RYBP;SMAD2;DPPA4;TET1;PTPN11;CTR9;SALL3;CDKN1…
Non-odorant GPCRs(Mus musculus)	116/256	0.040143	0.887781	-1.97181	0.234705	F2RL2;CASR;LPAR2;LPAR1;ADORA1;SCTR;LPHN2;AGTR1;MC1R;LTB4R;S1PR5;GALR2;NPSR1;GLP2R;HTR1D;RGR;HTR1F;LPHN1;C5AR1;PROKR2;PROKR1;NTSR1;NTSR2;CCR9;CRHR1;SSTR5;CCR8;SSTR3;GPBAR1;LPAR6;CCR3;MC2R;GPR56;CCR2;GLP1R;C3AR1;DRD1;ADORA2B;ADORA2A;DRD2;ADCYAP1R1;DRD4;BDKRB1;GPR143;P2RY4;CNR1;BAI1;P2RY1;BAI3;ADRA2C;ADRA2B;PTH2R;CELSR2;CELSR1;NPY5R;EMR1;LTB4R2;MTNR1B;UTS2R;OPRM1;CCKAR;TACR2;TAS2R3;GABBR1;GNRHR;CXCR…
Androgen receptor signaling pathway(Homo sapiens)	49/90	0.0201335	0.887781	-1.94427	0.231427	FOXO1;PTEN;CTNNB1;PAK6;CCNE1;AES;BAG1;RLN1;PSMC3IP;PATZ1;EGFR;AR;LIMK2;ROCK1;ROCK2;RELA;UBE2I;RAD9A;NR0B2;EP300;PIAS4;SMARCE1;NCOA4;ZMIZ1;MDM2;PIAS1;TGFB1I1;CARM1;CAV1;EFCAB6;CALR;STUB1;SUMO1;PTK2;ETV5;BMF;RUNX2;PIK3R1;RNF14;KLK3;CREB1;SMAD4;SIRT1;PARK7;CDKN1A;RNF4;ZNF318;NCOR1;NCOR2
Myometrial Relaxation and Contraction Pathways(Mus musculus)	73/151	0.0371628	0.887781	-1.92612	0.229267	ADCY4;CRCP;GJA1;NFKB1;LPAR1;ACTG1;PRKAR2B;GABPB1;RLN1;ATF6B;PRKACA;GNG4;GNG5;RAMP1;GNG7;PRKCA;RXFP1;ACTA2;GABPA;PKIG;RXFP2;PRKCI;MYLK2;PRKCG;PRKCE;PRKCD;PRKD1;CRHR1;GNAQ;ADM;ARRB2;GNB1;ARRB1;RYR3;RYR1;RYR2;GNB3;PRKCZ;MYL4;MYL2;CAMK2G;CACNB3;SFN;ATF2;RGS11;CAMK2D;PLCD1;CAMK2B;CAMK2A;SLC8A1;CREB3;CREB1;RGS18;RGS17;GUCY2D;ATF5;ATF4;RGS20;ATF3;ADCY9;RGS2;ATP2A2;RGS3;ETS2;PRKAR1B;PRKAR1A;RGS5;RGS6;CRH…
Hair Follicle Development: Induction (Part 1 of 3)(Homo sapiens)	27/43	0.0234342	0.887781	-1.91621	0.228087	FGFR1;FGF7;NFKBIB;FST;NFKB1;CDH3;SHH;CTNNB1;CTGF;EGF;MYC;IVL;TCF3;CHUK;EGFR;WNT10B;FZD1;KRT10;EDAR;FGF20;DKK4;NCAM1;SMO;INHBA;SP5;VCAN;EDA
Id Signaling Pathway(Mus musculus)	30/51	0.0313339	0.887781	-1.88307	0.224142	BMPR2;PAX5;ELK1;NFKB1;ELK3;TCF7L2;CTNNB1;CCNE1;PAX8;EGF;CCNA2;TCF3;TERT;MYF6;SREBF1;RBL2;RELA;RBL1;MYF5;SMAD4;IGF1;MSC;CDK2;HES1;ATF3;ID2;ID1;LCK;TGIF1;ID3
MAPK signaling pathway(Mus musculus)	73/155	0.0535426	0.887781	-1.8638	0.221849	MEF2C;NFKB1;TGFB1;TGFB2;ACVR1C;ACVR1B;MAX;MAP3K6;MAPT;MAP3K8;MOS;PRKACA;FAS;PAK1;MYC;MAP2K5;EGFR;TP53;MINK1;PRKCG;ECSIT;PRKCD;STK3;DDIT3;MAP4K3;ARRB2;MAPK6;ARRB1;MAPK3;PDGFRB;HSPB1;MAPK7;STMN1;MAP3K14;MAP3K13;GADD45A;MAP3K12;MAP3K11;PPP5C;PRKCZ;TRAF2;MRAS;MAP4K1;ELK1;PPM1B;MAPKAPK2;ATF2;KRAS;RAC2;RASGRP4;MAP3K1;PPP3CA;EGF;TRAF6;RASA1;HSPA8;PTPN7;NTF4;PLA2G10;TAOK2;MAP2K1;MAP2K2;NLK;MAP2K4;NR4A1;T…
GPCRs, Class A Rhodopsin-like(Mus musculus)	80/170	0.0455649	0.887781	-1.83732	0.218697	OR10A5;F2RL2;OPRM1;CCKAR;OR10A4;OR10A2;GABBR1;GCAT;CXCR3;AGTR1;EDNRB;MC1R;CXCR5;LTB4R;CXCR4;NMUR1;GALR2;OR8A1;HTR1D;RGR;HTR1F;HTR5A;OR2S2;PTGER1;AVP;PTGER3;C5AR1;CMKLR1;NTSR1;NTSR2;CCR9;SSTR5;CCR8;ADRB2;SSTR3;CHRM4;CHRM2;CHRM1;CCR3;MC2R;PTGDR;CCR2;OR8B4;TSHR;GPR12;AVPR2;C3AR1;OPN1LW;ADORA2B;ADORA2A;OPRK1;CCR1;DRD4;FPR1;GPR65;BDKRB1;FPR2;OPN1SW;APLNR;HRH1;P2RY4;OR6A2;CNR1;P2RY1;ADRA2C;ADRA2B;OR2AG…
Aryl Hydrocarbon Receptor(Homo sapiens)	25/43	0.0506698	0.887781	-1.7356	0.206589	E2F1;CCL1;HRAS;CYP1B1;NFKB1;CDC37;AHRR;KRAS;NQO1;MYC;EGFR;RET;MAP2K1;RELA;PSRC1;ESR1;FGF21;CDK2;AHR;NRIP1;NRAS;CDKN1A;CD36;EP300;NCOR2
Myometrial Relaxation and Contraction Pathways(Homo sapiens)	73/155	0.0535426	0.887781	-1.70859	0.203374	ADCY4;CRCP;GJA1;NFKB1;LPAR1;ACTG1;PRKAR2B;GABPB1;RLN1;ATF6B;PRKACA;GNG4;GNG5;RAMP1;GNG7;PRKCA;RXFP1;ACTA2;GABPA;PKIG;RXFP2;MYLK2;PRKCG;PRKCE;PRKCD;PRKD1;CRHR1;GNAQ;ADM;ARRB2;GNB1;ARRB1;RYR3;RYR1;RYR2;GNB3;PRKCZ;MYL4;MYL2;CAMK2G;CACNB3;SFN;ATF2;RGS11;CAMK2D;PLCD1;CAMK2B;CAMK2A;SLC8A1;CREB3;CREB1;RGS18;RGS17;ATF5;ATF4;RGS20;ATF3;ADCY9;RGS2;ATP2A2;RGS3;ETS2;PRKAR1B;PRKAR1A;RGS5;YWHAQ;RGS6;CRH;RGS7;C…
Regulation of Actin Cytoskeleton(Mus musculus)	70/148	0.054572	0.887781	-1.62917	0.193921	FGF19;ENAH;FGF7;FGF17;WASF1;WASF2;PIP5K1B;PIP5K1C;FGF12;VCL;ACTG1;PAK6;PAK7;PIP5KL1;GSN;PIK3C3;MOS;RRAS;PAK1;FGF1;FGF3;EGFR;PIK3C2G;ARHGEF1;ROCK1;ROCK2;PIK3C2A;BAIAP2;PIK3C2B;FGF21;FGF20;CHRM5;CHRM4;MAPK6;CHRM2;CHRM1;RRAS2;F2;MAPK3;PDGFRB;FGFR1;FGD1;FGFR4;DIAPH1;MYL3;MRAS;MYL1;BDKRB1;ARPC5;PTK2;EZR;KRAS;RAC2;INS;PPP1R12A;PIK3R3;EGF;PIK3R4;PIK3R1;APC;MAP2K1;MAP2K2;VAV1;NRAS;PIP4K2A;CRK;MYLK;CD14;P…
Arrhythmogenic Right Ventricular Cardiomyopathy(Homo sapiens)	39/74	0.0484471	0.887781	-1.61209	0.191888	DAG1;ITGB4;CACNB1;ITGB5;CACNB2;GJA1;CACNB3;CDH2;ITGB3;CACNB4;TCF7L2;CTNNB1;ACTG1;DES;ITGB8;DMD;ITGB6;SLC8A1;TCF7;ACTN4;CACNG8;CACNG7;CACNG6;LMNA;CACNG4;ACTN3;CACNG2;ITGA4;CACNA2D4;CTNNA2;JUP;LAMA2;SGCG;ATP2A2;PKP2;DSP;RYR2;SGCD;SGCB
Regulation of Actin Cytoskeleton(Homo sapiens)	67/144	0.072305	0.887781	-1.57554	0.187537	ENAH;FGF7;FGF17;WASF1;WASF2;PIP5K1B;PIP5K1C;FGF12;VCL;ACTG1;PAK6;PAK7;PIP5KL1;GSN;PIK3C3;MOS;RRAS;PAK1;FGF1;FGF3;EGFR;PIK3C2G;ARHGEF1;ROCK1;ROCK2;PIK3C2A;BAIAP2;PIK3C2B;FGF21;FGF20;CHRM5;CHRM4;MAPK6;CHRM2;CHRM1;RRAS2;F2;MAPK3;PDGFRB;FGFR1;FGD1;FGFR4;MYL3;MRAS;MYL1;BDKRB1;ARPC5;PTK2;EZR;KRAS;RAC2;PPP1R12A;PIK3R3;EGF;PIK3R4;PIK3R1;APC;MAP2K1;MAP2K2;VAV1;NRAS;PIP4K2A;CRK;MYLK;CD14;PIP4K2C;PIP4K2B
IL-3 Signaling Pathway(Mus musculus)	47/97	0.0794833	0.887781	-1.55936	0.185612	HRAS;FCER2;MRAS;SPI1;FOXO1;NFKB1;MAPKAPK2;FES;VCL;ATF2;KCNIP3;GATA1;PTK2;TNFRSF1B;KRAS;RAC2;GAB2;BCL2;GAB1;SLC2A1;PRKACA;PAK1;INPP5D;PIK3R1;MATK;SYK;TEC;PRKCA;SELP;PTPN6;MAP2K1;CREB1;HCK;CBL;VAV1;PTPN11;TYK2;FYN;ID1;BAX;MAPK3;LCK;HSPB1;JAK2;MAPK7;CRK;IL3RA
GPCRs, Other(Mus musculus)	40/77	0.0530013	0.887781	-1.5316	0.182307	OR2B6;OPRM1;GPR84;DRD1;CASR;OR1A1;DRD2;OPRK1;OR1J1;GABBR1;OR11G2;GPR143;ADORA1;CD97;OR6A2;CNR1;S1PR5;HTR1D;XCR1;FZD9;OR2AG2;PTH2R;FZD1;OR7A5;PROKR1;CELSR2;CELSR1;FZD7;OR1M1;SSTR5;SMO;ADRB2;OR3A1;GPR39;OR3A2;GPR56;LTB4R2;MTNR1B;OR8D1;GPR115
MAPK Signaling Pathway(Homo sapiens)	77/173	0.102455	0.887781	-1.48752	0.17706	MEF2C;NFKB1;TGFB1;TGFB2;ACVR1C;MAP3K7;ACVR1B;MAX;MAP3K6;MAPT;MAP3K8;MOS;PRKACA;FAS;PAK1;MYC;MAP2K5;EGFR;TP53;MINK1;PRKCG;ECSIT;PRKCD;STK3;DDIT3;MAP4K3;ARRB2;MAPK6;ARRB1;MAPK3;PDGFRB;HSPB1;MAPK7;STMN1;MAP3K13;GADD45A;MAP3K12;MAP3K11;PPP5C;PRKCZ;TRAF2;FGFR1;MRAS;MAP4K1;ELK1;PPM1B;HSPA1B;MAPKAPK2;ATF2;KRAS;RAC2;MAP3K2;RASGRP4;MAP3K1;PPP3CA;EGF;TRAF6;RASA1;HSPA8;PTPN7;C11ORF52;NTF4;PLA2G10;TAOK2;MAP2…
Globo Sphingolipid Metabolism(Homo sapiens)	15/21	0.0409816	0.887781	-1.47874	0.176014	GALNT2;ST6GAL1;A4GALT;FUT9;B3GALT5;GBGT1;ST8SIA1;ST6GALNAC1;ST6GALNAC5;ST6GALNAC6;ST6GALNAC4;B3GALNT1;FUT1;FUT2;GCNT1
PPAR signaling pathway(Mus musculus)	35/68	0.0723323	0.887781	-1.41113	0.167967	PPARD;CPT2;GK2;EHHADH;PPARG;ACSBG1;ACOX3;APOA2;PDPK1;ACSL1;APOA1;ILK;APOA5;ACSL4;ACSL3;ACSL5;ANGPTL4;NR1H3;CPT1C;ACADM;RXRG;ACADL;ADIPOQ;CPT1A;PCK1;CD36;FABP3;SLC27A6;FABP2;FABP7;SCP2;FABP5;SLC27A5;ACAA1;FABP6
Complement and Coagulation Cascades(Mus musculus)	29/55	0.0800392	0.887781	-1.29285	0.153889	C3AR1;C3;MASP2;C6;C5;BDKRB1;CD46;KLKB1;SERPINC1;C2;CFD;PLAT;KNG1;F12;C5AR1;F10;CFB;F8;PROC;VWF;C1QB;CD55;THBD;F3;F2;SERPIND1;PROS1;CR1L;PLAU
Senescence and Autophagy(Homo sapiens)	51/108	0.0912411	0.887781	-1.25152	0.148969	E2F1;BMI1;HRAS;RNASEL;IGFBP7;VTN;PTEN;TGFB1;MAP1LC3C;MAP1LC3A;ATG5;GSN;MAP1LC3B;ATG7;CREG1;IFNG;PIK3C3;TP53;IL24;RSL1D1;INHBA;IFNB1;SERPINB2;MDM2;COL1A1;CCL3;ING2;AKT1S1;INS;BCL2;RB1CC1;ING1;SLC39A3;SLC39A1;PLAT;GABARAPL2;IL3;GABARAPL1;MAP2K1;BECN1;SMAD4;IGF1;ATG3;GABARAP;LAMP1;CDKN1A;IRF5;PCNA;ATG16L1;IGFBP3;PLAU
Spinal Cord Injury(Mus musculus)	46/96	0.0911752	0.887781	-1.22367	0.145654	E2F1;GFAP;PLXNA2;CXCL3;CXCL2;AQP4;GJA1;BCAN;TLR4;CCNG1;GDNF;TGFB1;MBP;CXCL10;CD47;LTB4R;XYLT1;IFNG;RHOC;NOS2;PPP3CA;LTB;MYC;PRKCA;NOX4;ZFP36;CDK1;ICAM1;SELP;ROCK2;PTPRZ1;TP53;ANXA1;NR4A1;PDYN;CDK2;MMP12;EPHA4;CCL13;FCGR2B;CCR2;MAPK3;VCAN;NCAN;GADD45A;GAP43
Calcium Regulation in the Cardiac Cell(Homo sapiens)	67/149	0.107786	0.887781	-1.19369	0.142086	SLC8A3;GJA8;GJA9;ADCY4;ATP1B3;GJA1;ATP2B1;PRKAR2B;ATP2B3;PRKACA;GNG4;GNG5;GNG7;GJD2;PRKCA;PKIG;PRKCG;PRKCE;PRKCD;PRKD1;ADRB2;CHRM5;CHRM4;GNAQ;ARRB2;CHRM2;GNB1;ARRB1;CHRM1;RYR3;RYR1;RYR2;GNB3;PRKCZ;FXYD2;CAMK2G;CACNB1;CACNB3;SFN;CALR;ANXA6;RGS11;CAMK2D;CAMK2B;CAMK2A;SLC8A1;GNAO1;GJB3;GJB4;RGS18;RGS17;GJB2;RGS20;ADCY9;ATP2A2;RGS2;RGS3;PRKAR1B;PLN;RGS5;PRKAR1A;YWHAQ;RGS6;RGS7;CALM3;RGS9;CACNA1A
Complement and Coagulation Cascades(Homo sapiens)	27/51	0.0864113	0.887781	-1.13183	0.134722	C3AR1;MASP1;C3;MASP2;C6;BDKRB1;APOA2;CD46;KLKB1;SERPINC1;C2;PLAT;KNG1;F12;CR1;F10;C5AR1;F8;PROC;VWF;C1QB;THBD;F3;F2;SERPIND1;PROS1;PLAU
Peptide GPCRs(Mus musculus)	33/66	0.0992177	0.887781	-1.0724	0.127648	OPRM1;C3AR1;CCKAR;AVPR2;TACR2;OPRK1;CCR1;FPR1;GCAT;BDKRB1;GNRHR;CXCR3;AGTR1;EDNRB;MC1R;CXCR5;CXCR4;GALR2;C5AR1;BRS3;NPY1R;NTSR1;NTSR2;NPY5R;CCR9;SSTR5;CCR8;SSTR3;CCR3;MC2R;CCR2;TSHR;OPRD1
Wnt Signaling Pathway NetPath(Mus musculus)	49/106	0.117591	0.887781	-1.01466	0.120775	WNT5A;BTRC;CAMK2G;TBP;CDH1;CTNNB1;PIN1;CSNK2A2;SUMO1;DLG4;CAMK2D;BRD7;CAMK2B;TCF4;CAMK2A;RUNX2;TCF3;DLG2;APC;AXIN1;DLG1;CRYBB2;BCL9;FZD9;PRKCA;DVL3;FZD8;CDK1;CTBP2;NLK;MAP1B;SMAD4;FZD1;CDC25C;TAX1BP3;FZD7;FZD6;JUP;CTNNBIP1;DKK1;EP300;ARRB2;CSNK1D;PIAS4;CSNK1E;ARRB1;SFRP2;MAPK3;TFAP2A
Calcium Regulation in the Cardiac Cell(Mus musculus)	63/143	0.14314	0.887781	-0.949382	0.113005	GJA8;SLC8A3;ADCY4;ATP1B3;GJA1;ATP2B1;PRKAR2B;ATP2B3;PRKACA;GNG4;GNG5;GNG7;GJD2;PRKCA;PKIG;PRKCG;PRKCE;PRKCD;PRKD1;ADRB2;CHRM5;CHRM4;GNAQ;ARRB2;GNB1;CHRM2;ARRB1;CHRM1;RYR3;RYR1;RYR2;GNB3;GJA10;PRKCZ;CAMK2G;CACNB1;CACNB3;SFN;CALR;ANXA6;RGS11;CAMK2D;CAMK2B;CAMK2A;SLC8A1;GNAO1;GJB3;GJB4;RGS18;RGS17;GJB2;RGS20;ADCY9;ATP2A2;RGS2;RGS3;PRKAR1B;RGS5;PRKAR1A;RGS6;RGS7;RGS9;CACNA1A
Spinal Cord Injury(Homo sapiens)	51/114	0.151442	0.887781	-0.914512	0.108855	E2F1;GFAP;PLXNA2;BCAN;GJA1;AQP4;TLR4;AQP1;GDNF;TGFB1;CXCL10;MBP;CD47;LTB4R;XYLT1;IFNG;RHOC;NOS2;MYC;LTB;ZFP36;EGFR;PRKCA;ICAM1;CDK1;ROCK2;TP53;PDYN;MMP12;CDK2;C1QB;MAPK3;CCR2;PLA2G2A;VCAN;NCAN;GADD45A;GAP43;CCL2;C5;CXCL2;CCNG1;MIF;ACAN;PPP3CA;NOX4;SELP;PTPRZ1;ANXA1;NR4A1;EPHA4
ID signaling pathway(Homo sapiens)	2015-12-16	0.0518814	0.887781	-0.878628	0.104583	SREBF1;CCNE1;ID2;RBL2;ID1;PAX8;RBL1;ELK1;PAX5;ID3;ELK3;CDK2
Integrated Pancreatic Cancer Pathway(Homo sapiens)	82/195	0.185137	0.887781	-0.798544	0.0950509	E2F1;LTBP1;E2F4;FST;EZH2;TBP;NFKB1;PTTG1;PTEN;SHH;TGFB1;CTNNB1;TOP1;CCNE1;APP;MAPT;FAS;PAK1;FGF1;MYC;TOP2A;CCNA2;CHUK;AGPAT2;PRKCA;EGFR;AR;DFFB;RBL1;TP53;ESR1;RAD50;CDK2;LEFTY1;INHBA;SMO;EP300;MAPK3;MDM2;MAPK7;STMN1;PIAS1;GADD45A;TRAF2;FGFR1;BLM;ERBB2;DAG1;PML;POLA1;MYT1;FKBP1B;KRAS;BCL2;RB1CC1;SERPINB10;PRKAA2;EGF;CAMK2A;APC;IL3;MAP2K1;CREB1;SMAD6;ANXA1;SMAD4;IGF1;ABCB1;SMAD2;CDC25C;PPP1R13L;SIR…
Semaphorin interactions(Homo sapiens)	30/62	0.139923	0.887781	-0.762536	0.0907649	MYL6;PLXNC1;CDK5R1;PLXNA4;PLXNA1;PLXNA2;ERBB2;PIP5K1C;FES;CRMP1;RRAS;RHOC;SEMA3A;PAK1;PTPRC;ROCK1;ROCK2;PLXNB1;MET;DPYSL5;MYH9;ARHGEF12;ARHGEF11;RND1;SEMA6D;FYN;MYH11;SEMA4D;TREM2;SEMA4A
Corticotropin-releasing hormone(Homo sapiens)	41/90	0.159291	0.887781	-0.730061	0.0868994	HSD3B2;GJA1;ELK1;NFKB1;TLR4;TGFB1;CTNNB1;PTK2;BCL2;KRT1;PRKAA2;TCF4;FOSL1;CAMK2A;IVL;PRKCA;GNAO1;MAP2K1;CYP11A1;CYP21A2;RELA;CREB1;TRIM28;ACACA;PRKCI;NR4A1;PRKCD;CRHR1;JUP;GNAQ;ARRB2;GNB1;ARRB1;KRT14;MAPK3;CRH;TFAP2A;RAP1B;GNB3;PARP1;TBX19
Chemokine signaling pathway(Mus musculus)	70/165	0.190248	0.887781	-0.679777	0.080914	ADCY4;HRAS;NFKB1;CXCR3;CXCL10;PLCB4;CXCR5;CXCR4;CCL3L3;PRKACA;PAK1;GNG4;XCR1;GNG5;CHUK;GNG7;ROCK1;ROCK2;NCF1;RELA;PRKCD;CCR9;CCR8;ARRB2;GNB1;ARRB1;CCR3;MAPK3;CCR2;GNB3;CCL1;PRKCZ;PARD3;CCL2;CXCL3;NFKBIB;CCR1;CXCL2;ADRBK1;PF4;CCL5;CCL28;CCL27;CCL24;PTK2;CCL22;KRAS;RAC2;CCL20;PTK2B;PIK3R3;PIK3R1;VAV3;MAP2K1;HCK;CCL19;VAV2;VAV1;CCL17;STAT2;NRAS;CCL13;GNGT2;ADCY9;CXCL13;JAK2;RAP1B;JAK3;CRK;GRK1
Primary Focal Segmental Glomerulosclerosis FSGS(Homo sapiens)	33/70	0.151855	0.887781	-0.654918	0.0779551	UTRN;DAG1;ITGB4;TLR4;CDH2;ITGB3;CD151;VCL;CTNNB1;PTK2;ILK;CAMK2B;AGRN;SCARB2;KIRREL2;KIRREL3;INF2;COL4A3;CR1;ACTN4;TRPC6;MYO1E;MYH9;COL4A5;CDKN1C;CDKN1A;DKK1;CD80;LAMA5;FYN;SMARCAL1;YWHAQ;PCNA
Histone Modifications(Homo sapiens)	33/70	0.151855	0.887781	-0.651713	0.0775736	HIST1H4L;HIST1H4K;EZH2;SETD1A;HIST2H4A;HIST1H4A;SETMAR;HIST1H4F;HIST1H4D;SETDB1;AEBP2;SETDB2;EHMT1;SETBP1;SUV39H1;SMYD4;SMYD2;HIST2H3D;SUV39H2;SUV420H2;DOT1L;SMYD5;SETD7;H3F3A;HIST1H3D;SETD8;PRDM2;H3F3B;HIST1H3E;SETD2;HIST1H3F;SUV420H1;SETD5
Prostaglandin Synthesis and Regulation(Homo sapiens)	18/31	0.088816	0.887781	-0.624198	0.0742984	PTGER1;S100A6;PTGER3;CYP11A1;EDN1;ANXA1;S100A10;ANXA5;ANXA3;ANXA2;ANXA6;EDNRB;ANXA8;PTGDR;HSD11B1;HSD11B2;PRL;HPGD
Signaling Pathways in Glioblastoma(Homo sapiens)	38/83	0.164175	0.887781	-0.618034	0.0735647	E2F1;PRKCZ;FGFR1;HRAS;ERBB2;FOXO1;PTEN;SPRY2;CCNE1;PDPK1;KRAS;GAB1;PIK3R1;MAP2K5;PRKCA;EGFR;MSH6;PIK3C2G;MAP2K1;PIK3C2A;MAP2K2;PIK3C2B;MAP2K4;MET;CBL;TP53;PRKCI;PRKCG;PRKCD;CDK2;NRAS;CDKN1A;EP300;TSC1;MAPK3;PDGFRB;MDM2;MDM4
miRNA regulation of DNA Damage Response(Mus musculus)	30/63	0.15538	0.887781	-0.527269	0.062761	E2F1;NBN;PML;HUS1B;RRM2B;SFN;CCNG1;CCNE2;CCNE1;RPA2;FAS;CDK1;CREB1;TP53;RAD9A;CDC25C;CDK2;RAD50;RAD1;CCNB1;CDKN1A;CCNB2;BAX;DDB2;MDM2;APAF1;GADD45B;SMC1A;GADD45A;RAD17
PodNet: protein-protein interactions in the podocyte(Mus musculus)	124/306	0.214374	0.887781	-0.447962	0.0533211	ENAH;UTRN;CASK;TGFB1;VCL;CXCL10;TGFB2;CTNNB1;KANK2;AGTR1;MC1R;ATG5;ROBO1;CTGF;ILK;RABGEF1;PRKACA;PSENEN;SLC4A1;INSR;MAGI2;VANGL1;ACTN4;PDPN;BAIAP2;EFNB1;PICK1;MYH9;SIRPA;CTNNA2;JUP;IGSF5;STRA13;ARPC1B;ARRB2;F3;SMARCAL1;LAMC1;DBN1;CDK5R1;DAG1;ITGB4;ITGB5;ARPC4;FCGRT;ITGB3;CXXC5;ARPC5;PTK2;ARPC3;CRB2;AGRN;ANGPTL3;ANGPTL2;TCF3;OLFM1;ANGPTL4;PARD6A;EPAS1;TRPC6;SMAD7;MAFB;SMAD6;MYO1E;MET;SMAD2;VAV2;NT…
DNA Damage Response(Homo sapiens)	32/69	0.174121	0.887781	-0.430224	0.0512097	E2F1;NBN;PML;HUS1B;RRM2B;SFN;CCNE2;CCNE1;RPA2;FAS;MYC;TP53AIP1;CDK1;CREB1;TP53;RAD9A;CDC25C;CDK2;RAD50;RAD1;CCNB1;CDKN1A;CCNB2;BBC3;BAX;DDB2;MDM2;APAF1;GADD45B;SMC1A;GADD45A;RAD17
Adipogenesis(Homo sapiens)	57/134	0.21397	0.887781	-0.300027	0.0357123	CSH1;E2F1;MEF2C;GTF3A;PPARD;HNF1A;E2F4;PPARG;FOXO1;RORA;DLK1;TGFB1;CTNNB1;CISD1;FAS;CFD;AGPAT2;TWIST1;WNT10B;RBL2;RBL1;LIFR;RXRG;LPIN2;LPIN1;MIXL1;DDIT3;AHR;NRIP1;RETN;GADD45B;GADD45A;MIF;LIF;PLIN2;INS;AGT;CYP26B1;NR1H3;SREBF1;BMP1;EPAS1;CREB1;FZD1;LMNA;IGF1;KLF15;FRZB;ADIPOQ;PCK1;STAT2;CDKN1A;PRLR;SFRP4;ID3;NCOR1;NCOR2
Adipogenesis genes(Mus musculus)	55/129	0.21482	0.887781	-0.219266	0.0260993	E2F1;MEF2C;PPARD;HNF1A;E2F4;PPARG;FOXO1;RORA;DLK1;TGFB1;CTNNB1;CISD1;FAS;CFD;AGPAT2;TWIST1;WNT10B;RBL2;RBL1;LIFR;RXRG;TLE3;LPIN2;LPIN1;MIXL1;DDIT3;AHR;NRIP1;RETN;GADD45B;GADD45A;MIF;LIF;PLIN2;INS;AGT;CYP26B1;NR1H3;SREBF1;BMP1;EPAS1;CREB1;FZD1;LMNA;IGF1;KLF15;FRZB;ADIPOQ;PCK1;STAT2;PRLR;SFRP4;ID3;NCOR1;NCOR2
Gastric cancer network 2(Homo sapiens)	19/35	0.118171	0.887781	-0.210322	0.0250347	EGFR;RNF144B;S100A6;SNRPN;CHTF8;TP53;AHCTF1;UBE2C;SNURF;PLAC8;CTNNB1;RFC4;COL9A3;BRIX1;CACYBP;MYC;TOP2A;RAD17;DSCC1
IL-1 signaling pathway(Homo sapiens)	27/58	0.194872	0.887781	-0.173809	0.0206885	PRKCZ;CCL2;TMEM189-UBE2V1;TOLLIP;NFKBIB;NFKB1;MAPKAPK2;ATF2;MAP3K7;MAP3K2;MAP3K1;IL1RAP;PELI2;TRAF6;PIK3R1;CHUK;IRAK2;C11ORF52;IRAK1;MAP2K1;MAP2K2;RELA;MAP2K4;ECSIT;TAB2;PTPN11;MAPK3
BDNF signaling pathway(Homo sapiens)	60/142	0.219134	0.887781	-0.162987	0.0194004	MEF2C;HRAS;GABRB3;NFKB1;YBX1;CTNNB1;PDPK1;EIF4EBP1;RANBP9;MAPT;FRS2;RHOG;NSF;DLG1;MAP2K5;PTPRF;NCF2;RELA;EEF2;PRKCD;SIRPA;NCAM1;DOK5;RASGRF1;EIF2S1;MAPK3;SORT1;ADAM17;MAPK7;KSR1;CDK5R1;ELK1;CDH2;MAP3K2;PTK2B;MAP3K1;CNR1;PRKAA1;SH2B2;SH2B1;PRKAA2;TRAF6;CAMK2A;PIK3R1;APC;VAV3;MAP2K1;MAP2K2;CREB1;RPS6;VAV2;PTPN11;NTRK3;FYN;GRIA1;KCNN2;NTRK2;CYFIP1;JAK2;MARCKS
Delta-Notch Signaling Pathway(Mus musculus)	36/81	0.210089	0.887781	-0.133562	0.0158979	MEF2C;NOV;APP;FBXW7;CIR1;HEY1;HEY2;NUMB;PSENEN;EGF;LFNG;TCF3;PIK3R1;EGFR;ADAM10;RELA;YY1;MAML1;TP53;SMAD4;SNW1;CDK2;NUMBL;HES1;EP300;HES5;NOTCH4;LCK;MAPK3;HIVEP3;ADAM17;JAK2;RBPJ;POFUT1;NCOR1;NCOR2
Prostaglandin Synthesis and Regulation(Mus musculus)	17/30	0.108994	0.887781	-0.0720763	0.00857926	PTGER1;S100A6;PTGER3;CYP11A1;EDN1;ANXA1;S100A10;ANXA5;ANXA3;ANXA2;ANXA6;EDNRB;PTGDR;HSD11B1;HSD11B2;PRL;HPGD
TOR Signaling(Homo sapiens)	18/34	0.142628	0.887781	-0.0651113	0.00775022	PRKCA;PRKAG3;PRKAG1;PRKAG2;PRKAB2;RRAGA;PRR5L;RPTOR;RRAGC;DDIT4;PRR5;EIF4EBP1;AKT1S1;TSC1;ULK2;PRKAA1;DDIT4L;PRKAA2
miR-targeted genes in epithelium - TarBase(Homo sapiens)	97/362	0.99894	0.999984	8.67161	-0.00013844	CDIPT;TMEM189-UBE2V1;PDLIM5;IQGAP3;FSTL1;PNP;PICALM;GSTM4;PGRMC1;MAP3K8;CTDSP1;FNDC3B;EGFR;ACAA2;PTPRF;UBE2J1;MRM1;HES1;SCYL1;RARS;BACE1;LCLAT1;LAMC1;COL1A1;ANKFY1;PPP5C;WNT5A;CYP1B1;TXN2;HSD17B12;ITGB4;COMMD9;CCNG1;KCNJ2;KRAS;PPL;IDH1;EHMT1;MYO1E;MET;ARFIP2;ATG3;CDKN1C;PPIF;SLC4A10;SYNE1;MYO10;PPIB;ATP2A2;POLD2;TDG;DNAJB1;SMC1A;E2F1;BACH1;NARS;EZH2;GJA1;TRMT1;FAR1;MTHFD2;TMEM109;ATAD3B;P4HA2;TME…
miR-targeted genes in squamous cell - TarBase(Homo sapiens)	43/172	0.993987	0.999984	8.71494	-0.000139132	GALNT1;TMEM189-UBE2V1;HSD17B12;BET1;ANPEP;COMMD9;PDCD4;PNP;CBFB;TMED7;PICALM;P4HA2;TMEM59;HMOX1;MAP3K8;HOXA7;CSDE1;CTDSP1;IDH1;FBXW11;FNDC3B;DHX57;SEC23A;ACAA2;MET;UBE2J1;ARFIP1;SRPRB;SIGMAR1;ANXA2;HES1;ATRX;MAGT1;SLC4A10;ATP2A2;RARS;RAB34;POLD2;YWHAQ;LAMC1;DNAJB1;CUL4B;TMED7-TICAM2
miR-targeted genes in leukocytes - TarBase(Homo sapiens)	39/166	0.99742	0.999984	8.83432	-0.000141038	TUSC2;RFT1;CDIPT;SEC24A;MCL1;TXN2;ADPGK;PDLIM5;SHOC2;SFXN1;ANPEP;PNP;CTNNB1;MTHFD2;TMEM109;FRG1;BCL2;HMOX1;MAP3K8;IDH1;CDK5RAP3;WDR11;CAP1;SNAP23;CDK5RAP1;RHOG;ANAPC1;ACAA2;FADS1;ANXA2;PPIF;KCNN4;ATP2A2;SCYL1;PPIB;RAB34;YWHAQ;PPP2R4;DNAJB1
Cytoplasmic Ribosomal Proteins(Homo sapiens)	29/127	0.995153	0.999984	8.89864	-0.000142065	RPL17;RPL36A;RPL35;RPS15A;RPLP2;RPL37;RPS25;RPS28;RPS3A;RPL9;RPL10;RPL11;RPL10A;RPL12;RPS27A;RPS24;RPSA;RPL24;RPS6;RPS4X;RPS6KA6;RPL18A;RPL41;RPL13A;RPL22;RPS17;RPS14;RPL3L;UBA52
Electron Transport Chain(Homo sapiens)	17/106	0.999877	0.999984	9.42772	-0.000150511	NDUFB6;COX7A1;NDUFB7;NDUFB8;SLC25A6;NDUFA7;COX4I1;ATP5G2;NDUFA10;NDUFA1;UQCRQ;NDUFS7;SDHB;COX6A2;COX6A1;ATP5O;ATP5I
Electron Transport Chain(Mus musculus)	15/93	0.999695	0.999984	9.92695	-0.000158481	NDUFB6;COX7A1;NDUFB7;NDUFB8;NDUFA7;COX4I1;ATP5G2;NDUFA10;NDUFA1;UQCRQ;NDUFS7;SDHB;COX6A2;COX6A1;ATP5O
miRNAs involved in DNA damage response(Homo sapiens)	7/71	0.999984	0.999984	10.543	-0.000168317	E2F1;CCNE1;CDKN1A;CREB1;TP53;MYC;C9ORF3
Oxidative phosphorylation(Homo sapiens)	9/62	0.999009	0.999984	12.2045	-0.000194842	NDUFS7;NDUFB6;NDUFB7;NDUFB8;NDUFA7;ATP5O;ATP5G2;ATP5I;NDUFA10
Hematopoietic Stem Cell Differentiation(Homo sapiens)	12/55	0.971057	0.999984	12.3148	-0.000196602	GATA1;ACVR1B;IL3;NFE2;IL5;LMO2;CXCR4;TRIM29;SPI1;ITGB3;CBFA2T3;VAV1
Oxidative phosphorylation(Mus musculus)	8/53	0.997386	0.999984	13.9508	-0.000222722	NDUFS7;NDUFB6;NDUFB7;NDUFB8;NDUFA7;ATP5O;ATP5G2;NDUFA10
Tryptophan metabolism(Homo sapiens)	10/46	0.961271	0.999984	14.6715	-0.000234228	WARS;ALDH1A2;CYP2J2;CYP1B1;UBR5;MAOB;MDM2;CYP2E1;CAT;AFMID
miR-targeted genes in adipocytes - TarBase(Homo sapiens)	4/41	0.999422	0.999984	17.2405	-0.00027524	CYP1B1;PICALM;FADS1;CAP1
Metastatic brain tumor(Homo sapiens)	2015-03-28	0.995758	0.999984	23.362	-0.000372968	TP53;MYC;PIK3R1
Angiogenesis(Homo sapiens)	2015-02-23	0.996204	0.999984	24.3933	-0.000389434	PTK2;TIMP3
Eicosanoid Synthesis(Homo sapiens)	2015-03-21	0.975627	0.999984	31.4291	-0.000501758	PTGES2;PLA2G2A;GGT1
Eicosanoid Synthesis(Mus musculus)	2015-02-18	0.984853	0.999984	37.7931	-0.000603358	PTGES2;GGT1
Quercetin and Nf-kB/ AP-1 induced cell apoptosis(Homo sapiens)	2015-01-13	0.988025	0.999984	39.8287	-0.000635855	NFKB1
Deregulation of Rab and Rab Effector Genes in Bladder Cancer(Homo sapiens)	2015-02-16	0.97399	0.999984	41.0568	-0.000655462	MYRIP;GCC2
Cori Cycle(Homo sapiens)	2015-02-15	0.966035	0.999984	45.0219	-0.000718763	GPI;SLC2A1
Oxidative Damage(Mus musculus)	17/32	0.148849	0.887781	0.0256298	-0.00305072	TRAF2;C3AR1;C5AR1;NFKBIE;C5;MAP2K4;NFKB1;BAG4;CDKN1A;TNFRSF1B;MAP3K1;BCL2;PCNA;C2;APAF1;TRAF6;GADD45A
One Carbon Metabolism(Mus musculus)	16/28	0.11307	0.887781	0.0608396	-0.00724175	EHMT1;AMT;FTCD;TCN2;MTHFD1L;GART;MTRR;MTHFD1;MTHFD2;MTHFS;DHFR;BHMT;MTR;AHCYL2;DNMT3B;MTFMT
Mitochondrial LC-Fatty Acid Beta-Oxidation(Mus musculus)	2015-11-16	0.0867061	0.887781	0.156031	-0.0185724	PECR;ACSL1;CPT2;ACADM;EHHADH;ACSL4;ACADL;ACSL3;SCP2;HADHA;CPT1A
Alpha6-Beta4 Integrin Signaling Pathway(Mus musculus)	29/64	0.216025	0.887781	0.187952	-0.022372	ERBB2;MMP7;ITGB4;RTKN;SFN;CD151;PTK2;EIF4EBP1;PAK1;LAMB1;PIK3R3;PIK3R1;EGFR;PRKCA;RPSA;CLCA2;AR;MET;SMAD2;PRKCD;LAMA2;CDKN1A;LAMA3;ERBB2IP;LAMA5;FYN;DSP;LAMC1;MST1R
GPCRs, Class A Rhodopsin-like(Homo sapiens)	104/259	0.262786	0.887781	0.257864	-0.0306937	F2RL2;OR2J3;OR1E2;ADORA1;AGTR1;MC1R;LTB4R;GALR2;OR7C1;OR7C2;HTR1D;HTR1F;OR7A10;OR2S2;NTSR1;NTSR2;CCR9;CCR8;SSTR5;SSTR3;LPAR6;CCR3;MC2R;GPR52;OR2B6;C3AR1;DRD1;ADORA2B;DRD2;ADORA2A;DRD4;BDKRB1;OPN1SW;OR1G1;P2RY4;CNR1;OR6A2;P2RY1;ADRA2C;ADRA2B;OR5F1;OR1I1;OR2AG1;NPY5R;OR6B1;GPR39;MTNR1B;OR2B2;OPRM1;OR10A5;CCKAR;OR10A4;OR1A1;OR1A2;CXCR3;EDNRB;CXCR5;NMUR1;CXCR4;XCR1;HTR5A;PTGER1;PTGER3;CMKLR1;CHRM5;AD…
G1 to S cell cycle control(Homo sapiens)	30/67	0.226245	0.887781	0.353197	-0.0420411	E2F1;E2F4;POLA2;MYT1;CCNG2;RPA3;CCNE2;RPA1;RPA2;CCNE1;POLE2;ATF6B;TFDP2;CREB3L1;CCNA1;MYC;CDK1;CREB3;CREB1;RBL1;TP53;CDK2;MCM6;CCNB1;CDKN1C;MNAT1;CDKN1A;PCNA;MDM2;GADD45A
Neural Crest Differentiation(Homo sapiens)	43/101	0.250895	0.887781	0.35502	-0.0422581	FGF19;FGFR1;GFAP;PRTG;NFKB1;CDH1;CDH2;PAX3;CDH6;MBP;CTNNB1;DCT;CDH7;HOXA1;OLIG3;HAND1;LHX1;PAX7;LHX2;HEY2;GBX2;OLIG2;TCF4;COL11A2;MYC;TLX2;AXIN1;TWIST1;DMBX1;DVL3;SOX10;MPZ;CTBP2;NEUROG1;SNAI2;SNAI1;HES1;HES5;ID1;NOTCH4;TFAP2A;RBPJ;HDAC8
Mitochondrial LC-Fatty Acid Beta-Oxidation(Homo sapiens)	2015-11-16	0.0867061	0.887781	0.366592	-0.0436356	PECR;ACSL1;CPT2;ACADM;EHHADH;ACSL4;ACADL;ACSL3;SCP2;HADHA;CPT1A
Glycerophospholipid Biosynthetic Pathway(Homo sapiens)	13/21	0.103797	0.887781	0.42392	-0.0504594	GPD1;CRLS1;CDIPT;PGS1;PTPMT1;LPIN2;LPIN1;CEPT1;PLA2G2A;PEMT;GNPAT;GK;PTDSS1
Folate Metabolism(Homo sapiens)	31/70	0.236232	0.887781	0.496488	-0.0590971	CCL2;NFKB1;MTHFD1;GPX2;MTHFS;MTHFD2;GPX1;FOLR3;APOA1;FOLR2;INS;FOLR1;SAA1;IFNG;SCARB1;CAT;INSR;PLAT;ICAM1;RELA;TP53;HBA2;HBA1;SOD1;SOD2;MTRR;GART;DHFR;F2;MTR;MPO
Peptide GPCRs(Homo sapiens)	32/73	0.245991	0.887781	0.574353	-0.0683654	OPRM1;C3AR1;CCKAR;AVPR2;TACR2;OPRK1;CCR1;FPR1;FPR3;GNRHR;BDKRB1;FPR2;CXCR3;AGTR1;EDNRB;MC1R;CXCR5;CXCR4;GALR2;C5AR1;BRS3;NPY1R;NTSR1;NTSR2;NPY5R;SSTR5;CCR8;SSTR3;CCR3;MC2R;TSHR;OPRD1
TGF Beta Signaling Pathway(Mus musculus)	24/52	0.221873	0.887781	0.578633	-0.0688749	HRAS;LTBP1;SMAD7;SMAD6;TFE3;FST;SMAD4;SMAD2;NFKB1;TGFB1;CTNNB1;FOXH1;LIF;INHBA;EP300;ZFYVE9;ITGB6;MAPK3;IFNG;TGIF1;EGF;RUNX2;ENG;ZNF423
Wnt Signaling Pathway(Homo sapiens)	27/60	0.234953	0.887781	0.580781	-0.0691305	WNT5A;PRKCZ;WNT16;CTNNB1;FRAT1;PAFAH1B1;FOSL1;MYC;AXIN1;APC;PRKCA;FZD9;FZD8;DVL3;WNT10B;FZD1;PRKCI;PRKCG;PRKCE;PRKCD;FZD7;FZD6;PRKD1;CSNK1E;SFRP4;PPP2R5E;PLAU
Exercise-induced Circadian Regulation(Mus musculus)	24/52	0.221873	0.887781	0.619226	-0.0737067	MYF6;VAPA;AZIN1;ARNTL;HLA-DMA;TAB2;PURA;SF3A3;SUMO3;PPP1R3C;HIST1H2BM;SUMO1;RBPMS;CRY2;NR1D1;NCOA4;HIST1H2BL;PPP2CB;DNAJA1;G0S2;GSTP1;UGP2;HSPA8;TOB1
Integrated Breast Cancer Pathway(Homo sapiens)	62/151	0.272578	0.887781	0.627814	-0.0747289	BACH1;RPP38;E2F1;XRCC3;HMGCR;FOXO1;APOBEC3G;NFKB1;FER;ITPKC;PTEN;CTNNB1;MAX;RRAS;RALA;PAK1;DHTKD1;TPR;MYC;CHUK;EGFR;AR;TP53;ESR1;EDAR;CDK2;RAD50;AHR;RALGAPA1;EP300;GRN;ZMIZ1;MDM2;PIAS1;MAP3K13;GADD45A;SMARCA4;BLM;BMPR2;DAG1;PML;CDH1;MYT1;ZMYND8;KRAS;BCL2;MSH6;SMAD7;CREB1;SMAD6;ANXA1;SMAD4;SMAD2;SMEK1;RAD54L;SIRT1;PLK3;TSC1;CSNK1D;BAX;ALKBH1;BARD1
TGF Beta Signaling Pathway(Homo sapiens)	25/55	0.2337	0.887781	0.630213	-0.0750144	HRAS;LTBP1;TFE3;FST;NFKB1;TGFB1;CTNNB1;LIF;FOXH1;ZFYVE9;IFNG;ITGB6;EGF;RUNX2;ZNF423;SMAD7;SMAD6;SMAD4;SMAD2;LEFTY1;INHBA;EP300;MAPK3;TGIF1;ENG
Extracellular vesicle-mediated signaling in recipient cells(Homo sapiens)	15/28	0.162349	0.887781	0.657538	-0.078267	WNT5A;EGFR;HRAS;KRAS;ERBB2;MET;SMAD4;TGFA;SMAD2;TGFB1;APC;AXIN1;CTNNB1;DKK4;TGFB2
Wnt Signaling Pathway and Pluripotency(Homo sapiens)	42/100	0.277474	0.887781	0.774954	-0.092243	WNT5A;PRKCZ;PPARD;WNT16;ZBTB33;PPP2R3A;MMP7;CTNND1;TCF7L2;CTNNB1;MAP3K7;PPP2CB;FRAT1;PAFAH1B1;FOSL1;MYC;APC;AXIN1;FZD9;PRKCA;DVL3;FZD8;WNT10B;NANOG;TCF7;CTBP2;ESRRB;NLK;MAP2K4;TP53;FZD1;PRKCI;PRKCE;PRKCD;FZD7;FZD6;PRKD1;EP300;CSNK1E;PPP2R5E;PPP2R4;PLAU
MAPK Cascade(Mus musculus)	15/29	0.187839	0.887781	0.779782	-0.0928177	HRAS;MAP2K1;MAP2K2;MAP2K4;ELK1;MBP;NRAS;KRAS;MAP3K2;MAP3K1;MAP2;MAPK3;RRAS;RASA3;MAP3K12
Wnt Signaling Pathway(Mus musculus)	26/58	0.245163	0.887781	0.85355	-0.101598	WNT5A;PRKCZ;WNT16;CTNNB1;PAFAH1B1;FOSL1;MYC;AXIN1;APC;PRKCA;FZD9;FZD8;DVL3;WNT10B;FZD1;PRKCI;PRKCG;PRKCE;PRKCD;FZD7;FZD6;PRKD1;CSNK1E;SFRP4;PPP2R5E;PLAU
RB in Cancer(Homo sapiens)	37/87	0.272543	0.887781	0.85857	-0.102196	E2F1;HMGB1;KIF4A;POLA1;RPA3;CCNE2;RPA1;RPA2;CCNE1;PRMT2;POLE2;TFDP2;MYC;TOP2A;CCNA2;MSH6;CDK1;TP53;SUV39H1;RBBP7;SMC2;CDK2;MCM6;CCNB1;RFC5;POLD3;CDKN1A;RFC4;DHFR;CCNB2;RRM2;PCNA;MDM2;STMN1;SMC1A;SMARCA2;BARD1
Wnt Signaling Pathway and Pluripotency(Mus musculus)	39/93	0.289512	0.887781	0.91999	-0.109507	WNT5A;PRKCZ;PPARD;WNT16;ZBTB33;HNF1B;HNF1A;MMP7;CTNND1;CTNNB1;PPP2CB;PAFAH1B1;TCF4;FOSL1;MYC;PPP2R2D;APC;AXIN1;FZD9;PRKCA;DVL3;FZD8;WNT10B;NANOG;CTBP2;NLK;FZD1;PRKCI;PRKCG;PRKCE;PRKCD;FZD7;FZD6;PRKD1;EP300;CSNK1E;PPP2R4;PPP2R5E;PLAU
B Cell Receptor Signaling Pathway(Homo sapiens)	39/93	0.289512	0.887781	0.931831	-0.110916	MEF2C;HRAS;PIP5K1B;PIP5K1C;FOXO1;MAP4K1;ELK1;NFKB1;ATF2;MAP3K7;MAX;PDPK1;RAC2;GAB2;GAB1;CD22;PIK3AP1;INPP5D;CAMK2A;MYC;CHUK;PIK3R1;SYK;TEC;PTPRC;PTPN6;MAP2K1;MAP2K2;RELA;HCLS1;CREB1;CBL;VAV2;VAV1;PRKCD;PTPN11;FYN;CD81;CRK
Insulin Signaling(Mus musculus)	62/153	0.301842	0.887781	0.992965	-0.118193	HRAS;FOXO1;PTEN;MAP3K6;PDPK1;EIF4EBP1;PIK3C3;MAP3K8;SLC2A1;GAB1;CAP1;INSR;MAP2K5;PRKCA;SGK1;PIK3C2G;KIF5B;PTPRF;PIK3C2A;RAB4A;PRKCI;MINK1;PRKCD;MAP4K3;MAPK6;MAPK3;MAPK7;VAMP2;MAP3K14;MAP3K13;MAP3K12;GRB14;MAP3K11;PRKCZ;MAP4K2;MAP4K1;ELK1;CYTH3;RAC2;MAP3K2;MAP3K1;TBC1D4;GYS2;PRKAA1;SH2B2;PRKAA2;SNAP23;PIK3R3;SNAP25;PIK3R4;PIK3R1;KIF3A;MAP2K1;MAP2K2;CBL;MAP2K4;MAPK11;GYG1;PTPN11;RPS6KA6;TSC1;CRK
Kit receptor signaling pathway(Homo sapiens)	26/59	0.267325	0.887781	1.10933	-0.132044	HRAS;KIT;GAB2;BCL2;MAPT;SH2B2;INPP5D;PIK3R1;TEC;MATK;PRKCA;PTPN6;MAP2K1;MAP2K2;CBL;RPS6;SNAI2;SNAI1;VAV1;PTPN11;DOK1;EP300;FYN;MAPK3;JAK2;CRK
Diurnally Regulated Genes with Circadian Orthologs(Mus musculus)	22/48	0.242505	0.887781	1.30555	-0.1554	MYF6;VAPA;AZIN1;ARNTL;HLA-DMA;TAB2;PURA;SF3A3;SUMO3;PPP1R3C;SUMO1;GSTM3;RBPMS;CRY2;NCOA4;PPP2CB;DNAJA1;G0S2;GSTP1;UGP2;HSPA8;TOB1
IL-3 Signaling Pathway(Homo sapiens)	22/49	0.266748	0.887781	1.3361	-0.159037	IL3;PTPN6;HRAS;MAP2K1;ENPP3;HCK;CBL;VAV1;TGFB1;PTPN11;GAB2;FYN;CCR3;BCL2;MAPK3;YWHAQ;JAK2;PRKACA;INPP5D;IL3RA;PIK3R1;SYK
Monoamine GPCRs(Mus musculus)	16/32	0.205049	0.887781	1.38572	-0.164943	DRD1;DRD2;DRD4;ADRB2;CHRM5;HRH1;CHRM4;CHRM2;CHRM1;ADRA2C;ADRA2B;HTR2B;HTR1D;HTR2C;HTR1F;HTR5A
Vitamin B12 Metabolism(Homo sapiens)	24/54	0.267254	0.887781	1.42368	-0.169461	PLAT;ICAM1;CCL2;CUBN;RELA;HBA2;NFKB1;HBA1;SOD1;CCL5;TCN2;MMAB;SOD2;MTRR;MUT;APOA1;INS;SAA1;MTR;IFNG;F2;MPO;SCARB1;INSR
MAPK Cascade(Homo sapiens)	15/30	0.215115	0.887781	1.45308	-0.17296	HRAS;MAP2K1;MAP2K2;MAP2K4;ELK1;MBP;NRAS;KRAS;MAP3K2;MAP3K1;MAP2;MAPK3;RRAS;RASA3;MAP3K12
Structural Pathway of Interleukin 1 (IL-1)(Homo sapiens)	19/41	0.251627	0.887781	1.54174	-0.183514	IRAK2;IRAK1;MAP2K1;MAP2K2;TOLLIP;NFKBIB;MAP2K4;ELK1;MAPK11;NFKB1;MAPKAPK2;TANK;MBP;ATF2;MAP3K1;IL1RAP;MAPK3;TRAF6;CHUK
Glucocorticoid & Mineralcorticoid Metabolism(Homo sapiens)	2015-07-08	0.0825595	0.887781	1.66448	-0.198124	HSD3B2;CYP17A1;CYP11A1;CYP21A2;CYP11B2;HSD11B1;HSD11B2
TSLP Signaling Pathway(Homo sapiens)	21/47	0.279066	0.887781	1.7685	-0.210505	TNFSF4;IL2RA;MAP2K1;MAP2K2;RELA;HCK;CRLF2;NFKB1;IL7R;FES;RPS6;PTPN11;EIF4EBP1;STAT4;GAB2;FYN;MAPK3;LCK;JAK2;MYC;TEC
G Protein Signaling Pathways(Mus musculus)	36/88	0.342922	0.887781	1.78162	-0.212066	GNA14;ADCY4;PRKCZ;HRAS;GNA15;AKAP12;AKAP13;PRKAR2B;KRAS;RRAS;PRKACA;PPP3CA;GNG4;GNG5;GNG7;PRKCA;ARHGEF1;GNAO1;PRKCI;PRKCG;PDE4C;PRKCE;PRKCD;PRKD1;NRAS;PDE7B;GNGT2;GNAQ;ADCY9;GNB1;PDE7A;PRKAR1B;PRKAR1A;AKAP6;GNB3;PRKD3
One Carbon Metabolism(Homo sapiens)	15/30	0.215115	0.887781	1.88629	-0.224526	AMT;FTCD;TCN2;MTHFD1L;GART;MTRR;MTHFD1;MTHFD2;MTHFS;DHFR;BHMT;MTR;AHCYL2;DNMT3B;MTFMT
AMPK Signaling(Homo sapiens)	29/69	0.321806	0.887781	1.89804	-0.225924	PRKAG3;SLC2A4RG;HMGCR;PRKAG1;LEPR;PRKAG2;EIF4EBP1;PIK3C3;EEF2K;GYS2;PRKAA1;PRKAA2;CCNA1;PIK3R3;CCNA2;INSR;PIK3R1;CPT1C;SREBF1;PRKAB2;TP53;ACACA;EEF2;ADIPOQ;CPT1A;RPTOR;CCNB1;CDKN1A;TSC1
Purine metabolism(Mus musculus)	62/158	0.37942	0.887781	1.90755	-0.227056	ADCY4;PDE3B;PDE11A;PNP;PRIM2;GUCY1A2;ADCY10;NUDT2;POLR1E;POLR1C;DGUOK;PDE4C;NME4;PGM2;PRUNE;RRM2;ADSL;PDE9A;PRPS1;XDH;POLR2H;ADSS;POLR2F;POLR2E;POLR2L;ENPP3;POLR2I;POLA1;ZNRD1;POLA2;RRM2B;HPRT1;PPAT;PFAS;POLR2A;PDE6C;POLE2;ENTPD8;ENTPD6;ENTPD4;PAPSS1;PAPSS2;ALLC;POLR3F;POLR3H;POLR3K;AK2;NPR1;GUCY2C;POLR3C;AK7;GART;GUCY2D;POLR3D;APRT;POLD3;ITPA;PDE7B;ADCY9;PDE2A;PDE7A;POLD2
Notch Signaling Pathway(Homo sapiens)	26/61	0.313793	0.887781	1.97417	-0.234986	MAGEA1;NFKB1;FBXW7;CIR1;HEY1;MAPT;HEY2;NUMB;PSENEN;MYC;PIK3R1;MAML1;MAML2;SNW1;NUMBL;HES1;CDKN1A;EP300;HES5;NOTCH4;LCK;ADAM17;JAK2;RBPJ;NCOR1;NCOR2
Tryptophan metabolism(Mus musculus)	10/43	0.938478	0.984913	15.5342	-0.236144	WARS;ALDH1A2;CYP2J2;CYP1B1;UBR5;MAOB;MDM2;CYP2E1;CAT;AFMID
TCR Signaling Pathway(Homo sapiens)	36/89	0.363691	0.887781	1.98926	-0.236782	OPRM1;HRAS;CD8A;MAP4K1;NFKB1;TGFB1;ATF2;MAP3K7;PDPK1;GAB2;PTK2B;MAP3K8;ZAP70;FAS;PAK1;TRAF6;CHUK;PIK3R1;VAV3;CD3G;MAP2K1;MAP2K2;CD3E;RELA;CREB1;CBL;VAV1;PRKCD;PTPN11;TNFRSF9;FYN;MAPK3;RIPK2;CRK;LHB;LCP2
Monoamine GPCRs(Homo sapiens)	16/33	0.232298	0.887781	2.0031	-0.23843	DRD1;DRD2;DRD4;ADRB2;CHRM5;HRH1;CHRM4;CHRM2;CHRM1;ADRA2C;ADRA2B;HTR2B;HTR1D;HTR2C;HTR1F;HTR5A
Striated Muscle Contraction(Homo sapiens)	18/38	0.236881	0.887781	2.05541	-0.244657	MYL4;TCAP;TNNC2;MYL2;MYBPC2;ACTN4;ACTA2;TNNC1;MYL3;MYBPC1;MYH3;MYL1;ACTN3;TPM2;TNNI1;ACTG1;DES;DMD
Nucleotide Metabolism(Mus musculus)	2015-11-19	0.163298	0.887781	2.05625	-0.244757	SAT1;MTHFD2;ADSS;DHFR;POLG;RRM2;POLA1;ADSL;RRM2B;HPRT1;PRPS1
ESC Pluripotency Pathways(Mus musculus)	46/116	0.380599	0.887781	2.0896	-0.248726	FGF19;WNT5A;FGFR1;HRAS;FGFR4;WNT16;HNF1A;FGF7;FGF17;BMPR2;ELK1;FGF12;PTEN;CTNNB1;LIF;ACTR2;GAB1;FGF1;EGF;MYC;FGF3;APC;AXIN1;MAP2K5;EGFR;FZD9;DVL3;FZD8;WNT10B;MAP2K1;SMAD7;MAP2K2;SMAD6;SMAD4;FZD1;LIFR;FGF21;FGF20;FZD7;FZD6;PTPN11;MAPK6;PDGFRB;MDM2;MAPK7;BMPR1B
SREBP signalling(Homo sapiens)	27/64	0.32447	0.887781	2.09836	-0.249769	SEC24B;SEC24A;HMGCR;PPARG;LSS;NR1H2;INSIG2;INS;SCARB1;PRKACA;SEC24C;SEC24D;SREBF1;SEC23A;CREB1;YY1;ACACA;ACLY;FGF21;LPIN1;SIRT1;SCAP;ATF6;MED15;SEC13;MBTPS1;MDH1
EGF/EGFR Signaling Pathway(Homo sapiens)	63/161	0.385239	0.887781	2.16451	-0.257642	E2F1;MEF2C;HRAS;AP2S1;FOXO1;GJA1;PTEN;SPRY2;PDPK1;EIF4EBP1;GAB2;GAB1;RALA;STAM;PAK1;MAP2K5;TWIST1;EGFR;PRKCA;ARHGEF1;ROCK1;LIMK2;RALBP1;PIK3C2B;PRKCI;PRKCD;DOK2;RAB5A;SH3KBP1;STMN1;MAPK7;SH3GL2;PRKCZ;CAV1;ERBB2;MAP4K1;ELK1;ABI1;MYBL2;PTK2;KRAS;MAP3K2;PTK2B;MAP3K1;PTK6;INPP5D;EGF;CAMK2A;RASA1;IQSEC1;PIK3R1;VAV3;MAP2K1;MAP2K2;CREB1;CBL;VAV2;VAV1;PTPN12;PTPN11;PCNA;JAK2;CRK
EGFR1 Signaling Pathway(Mus musculus)	67/172	0.392161	0.887781	2.16919	-0.2582	HRAS;SNCA;SHOC2;FOXO1;SNRPD2;GJA1;RFXANK;SPRY2;GAB2;GAB1;PAK1;MYC;MAP2K5;EGFR;PRKCA;RALBP1;MTA2;PIK3C2B;WNK1;PRKCI;PKN2;RBBP7;PRKD1;DOK2;KRT17;MAPK3;RAB5A;SH3KBP1;TGIF1;MAPK7;MAP3K14;SH3GL2;GRB14;PRKCZ;CAV1;HAT1;CTNND1;ELK1;ABI1;KRAS;MAP3K2;PTK2B;MAP3K1;PTK6;PIK3R3;EGF;CAMK2A;RASA1;PIK3R1;PTPN6;EEF1A1;VAV3;MAP2K1;MAP2K2;CREB1;CBL;SMAD2;APPL1;VAV2;VAV1;PTPN12;PTPN11;STAT2;NRAS;PRKAR1A;JAK2;CRK
Signaling of Hepatocyte Growth Factor Receptor(Mus musculus)	16/34	0.260948	0.887781	2.20443	-0.262394	HRAS;MAP2K1;MAP2K2;MET;MAP4K1;ELK1;PTEN;PTPN11;PTK2;PTK2B;MAPK3;GAB1;RAP1B;PAK1;CRK;RASA1
Diurnally Regulated Genes with Circadian Orthologs(Homo sapiens)	22/50	0.291863	0.887781	2.20835	-0.262861	MYF6;VAPA;AZIN1;ARNTL;HLA-DMA;TAB2;PURA;SF3A3;SUMO3;PPP1R3C;SUMO1;GSTM3;RBPMS;CRY2;NCOA4;PPP2CB;DNAJA1;G0S2;GSTP1;UGP2;HSPA8;TOB1
Interleukin-11 Signaling Pathway(Homo sapiens)	18/40	0.291847	0.887781	2.46949	-0.293944	ICAM1;HRAS;RELA;CREB1;RPS6;TGFB1;PTPN11;TYK2;PDPK1;FYN;BCL2;MAPK3;JAK2;PPP2R4;PIAS1;RUNX2;CHUK;PIK3R1
Wnt Signaling Pathway Netpath(Homo sapiens)	22/51	0.31773	0.887781	2.51159	-0.298956	PRKCA;DVL3;RYK;NLK;PPARG;PIP5K1B;GJA1;PRKCG;TCF7L2;CTNNB1;MAP3K7;TSC1;CSNK1D;ARRB2;CSNK1E;FRAT1;TCF4;MYC;TCF3;APC;AXIN1;BCL9
G Protein Signaling Pathways(Homo sapiens)	38/96	0.400496	0.887781	2.5165	-0.29954	GNA14;ADCY4;PRKCZ;HRAS;GNA15;AKAP12;AKAP13;PRKAR2B;KRAS;RRAS;PRKACA;PPP3CA;GNG4;GNG5;GNG7;PRKCA;PALM2-AKAP2;ARHGEF1;GNAO1;PRKCI;PRKCG;PDE4C;PRKCE;PRKCD;PRKD1;NRAS;PDE7B;GNGT2;GNAQ;ADCY9;GNB1;PDE7A;PRKAR1B;PRKAR1A;AKAP6;CALM3;GNB3;PRKD3
Focal Adhesion(Mus musculus)	70/183	0.439168	0.887781	2.64145	-0.314413	PIP5K1C;VTN;PTEN;VCL;ACTG1;PAK6;PAK7;PDPK1;ARHGAP5;ILK;PAK1;PDGFD;COL11A2;COL11A1;MAP2K5;EGFR;ROCK1;ROCK2;MYLK2;VEGFC;MAPK6;LAMC3;COL1A2;PDGFRB;TXK;COL1A1;LAMC1;MAPK7;CAV3;MYL6;CAV1;DIAPH1;ERBB2;ITGB4;ITGB5;ELK1;ITGB3;PTK2;RAC2;ITGB8;PTK6;TNR;BCL2;ITGB6;PPP1R12A;LAMB1;EGF;PIK3R4;PIK3R1;THBS4;TNXB;MAP2K1;MAP2K2;HCK;MET;IGF1;ITGA4;COL5A3;VAV1;COL4A6;LAMA2;VWF;LAMA4;LAMA3;LAMA5;FYN;ITGAD;RAP1B;CRK;M…
G1 to S cell cycle control(Mus musculus)	25/60	0.352001	0.887781	2.65545	-0.316079	E2F1;CDK1;E2F4;RBL1;TP53;PKMYT1;POLA2;CCNG2;CDK2;MCM6;RPA3;RPA1;CCNE2;MNAT1;CCNE1;RPA2;CDKN1A;POLE2;PRIM2;TFDP2;PCNA;MDM2;CCNA1;MYC;GADD45A
Nucleotide Metabolism(Homo sapiens)	2015-11-20	0.194469	0.887781	2.70343	-0.32179	SAT1;MTHFD2;ADSS;DHFR;POLG;RRM2;POLA1;ADSL;RRM2B;HPRT1;PRPS1
Membrane Trafficking(Homo sapiens)	32/80	0.395089	0.887781	2.72783	-0.324695	COPA;SEC24B;AP1M1;SEC24A;AP1B1;CHMP4B;CHMP7;VPS37B;VPS37C;FTH1;AP1S3;COPB2;GBF1;BLOC1S3;BLOC1S1;VPS4B;STAM;SNAP23;SEC24C;SEC24D;VPS36;HSPA8;RPS27A;SEC23A;VTA1;ARRB1;VAMP7;SEC13;VAMP2;SH3D19;SH3GL2;UBA52
IL-6 signaling Pathway(Mus musculus)	38/97	0.421282	0.887781	2.77476	-0.330281	HRAS;CDK5R1;HNF1A;PPP2R3A;PPP2R5D;ERBB2;FOXO1;NFKB1;MAPKAPK2;FES;PTK2;EIF4EBP1;GAB2;PTK2B;MAPT;GAB1;PPP2CB;INPP5D;PIK3R1;TEC;AR;SGK1;MAP2K1;MAP2K2;NLK;HCK;MAP2K4;VAV1;PRKCD;PTPN11;TYK2;EP300;FYN;MAPK3;HSPB1;JAK2;PPP2R5E;PPP2R4
MicroRNAs in cardiomyocyte hypertrophy(Homo sapiens)	32/109	0.900993	0.959537	8.58408	-0.354558	WNT5A;EDN1;MYEF2;NFKB1;PRKG1;TGFB1;CTNNB1;LIF;PDPK1;AGT;CAMK2D;PPP3CA;PIK3R3;EGF;CHUK;PIK3R1;MAP2K5;ROCK1;MAP2K1;MAP2K2;ROCK2;MYLK3;MAP2K4;FZD1;IGF1;RCAN1;MAPK3;PLA2G2A;CALM3;MAPK7;MYLK;NPPA
Complement Activation, Classical Pathway(Homo sapiens)	2015-10-17	0.17003	0.887781	3.06421	-0.364733	C8A;C1QB;C8B;CD55;C4A;MASP1;C3;C6;C5;C2
Gastric cancer network 1(Homo sapiens)	19/43	0.306001	0.887781	3.13397	-0.373037	HIST1H4L;HIST1H4K;CEP192;LIN9;E2F7;KIF15;CENPF;ESM1;HIST2H4A;MYBL2;UBE2C;HIST1H4A;HIST1H4F;H3F3A;H3F3B;HIST1H4D;CCNA1;TOP2A;APC
Cardiac Hypertrophic Response(Homo sapiens)	23/56	0.382271	0.887781	3.14637	-0.374513	PRKCA;MAP2K1;MAP2K2;MAP2K4;IGF1;MAP4K1;NFKB1;PRKG1;TGFB1;PRKD1;MAP3K7;PDPK1;MAP3K1;MAPK3;CAMK2D;PLA2G2A;CALM3;MAPK7;PPP3CA;EGF;CHUK;NPPA;MAP2K5
Apoptosis(Mus musculus)	31/79	0.432457	0.887781	3.1586	-0.37597	TNFRSF21;TRAF2;PRF1;MCL1;XIAP;NFKBIE;NFKBIB;NFKB1;BCL2L2;TNFRSF1B;BCL2;MAP3K1;DIABLO;FAS;MYC;HELLS;CHUK;PIK3R1;LTA;RELA;DFFB;MAP2K4;TP53;IGF1;TNFSF10;IRF5;BBC3;BAX;BNIP3L;MDM2;APAF1
Insulin Signaling(Homo sapiens)	62/163	0.460726	0.887781	3.26763	-0.388947	HRAS;FOXO1;PTEN;MAP3K7;MAP3K6;PDPK1;EIF4EBP1;PIK3C3;MAP3K8;SLC2A1;GAB1;CAP1;INSR;MAP2K5;PRKCA;SGK1;PIK3C2G;KIF5B;PTPRF;PIK3C2A;RAB4A;PRKCI;MINK1;PRKCD;MAP4K3;MAPK6;MAPK3;MAPK7;VAMP2;MAP3K13;MAP3K12;GRB14;MAP3K11;PRKCZ;MAP4K2;MAP4K1;ELK1;CYTH3;RAC2;MAP3K2;MAP3K1;TBC1D4;GYS2;PRKAA1;SH2B2;PRKAA2;SNAP23;PIK3R3;SNAP25;PIK3R4;PIK3R1;KIF3A;MAP2K1;MAP2K2;CBL;MAP2K4;MAPK11;GYG1;PTPN11;RPS6KA6;TSC1;CRK
Monoamine Transport(Homo sapiens)	15/32	0.274298	0.887781	3.33359	-0.396798	SCAMP2;SLC6A1;RBL2;ADORA2A;SLC6A3;TH;ITGB3;CDC25C;AMPH;AGT;PVRL2;PPP2CB;TGFB1I1;UNC13B;TPH2
IL-2 Signaling Pathway(Homo sapiens)	18/42	0.350389	0.887781	3.40882	-0.405753	HRAS;IL2RA;MAP2K1;MAP2K2;CBL;RPS6;PTPN11;GAB2;PTK2B;FYN;MAPT;BCL2;LCK;MAPK3;JAK3;MYC;PIK3R1;SYK
Type II interferon signaling (IFNG)(Homo sapiens)	21/50	0.359578	0.887781	3.41106	-0.40602	ICAM1;HIST1H4L;HIST1H4K;SPI1;OAS1;HLA-B;HIST2H4A;PRKCD;PSMB9;PTPN11;CXCL10;STAT2;IFNA2;CYBB;HIST1H4A;IFNB1;IFNG;HIST1H4F;JAK2;HIST1H4D;NOS2
Alpha 6 Beta 4 signaling pathway(Homo sapiens)	15/33	0.305775	0.887781	3.4122	-0.406155	PRKCA;HRAS;ITGB4;PRKCD;PTPN11;LAMA2;EIF4EBP1;PTK2;LAMA3;LAMA5;MAPK3;GAB1;LAMC1;LAMB1;PIK3R1
Pathogenic Escherichia coli infection(Homo sapiens)	23/56	0.382271	0.887781	3.41931	-0.407002	PRKCA;ARHGEF2;ROCK1;ROCK2;HCLS1;TLR4;ARPC4;CDH1;ARPC5;CTNNB1;ACTG1;ARPC1B;EZR;ARPC3;FYN;YWHAQ;TUBB6;TUBA3E;TUBB8;WASL;TUBB1;TUBA1B;CD14
Signaling of Hepatocyte Growth Factor Receptor(Homo sapiens)	15/33	0.305775	0.887781	3.46512	-0.412454	HRAS;MAP2K1;MAP2K2;MAP4K1;ELK1;PTEN;PTPN11;PTK2;PTK2B;MAPK3;GAB1;RAP1B;PAK1;CRK;RASA1
MicroRNAs in Cardiomyocyte Hypertrophy(Mus musculus)	31/80	0.455646	0.887781	3.55899	-0.423628	WNT5A;EDN1;MYEF2;NFKB1;PRKG1;TGFB1;CTNNB1;LIF;PDPK1;AGT;CAMK2D;PPP3CA;PIK3R3;EGF;CHUK;PIK3R1;MAP2K5;ROCK1;MAP2K1;MAP2K2;ROCK2;MYLK3;MAP2K4;FZD1;IGF1;RCAN1;MAPK3;MAPK7;MAP3K14;MYLK;NPPA
miRs in Muscle Cell Differentiation(Homo sapiens)	18/41	0.320761	0.887781	3.56903	-0.424823	MEF2C;PRKCA;PRKCZ;EZH2;MYF5;PRKCI;PRKCG;PRKCE;PRKCD;ELSPBP1;PRKD1;PRKAR2B;ID2;PAX7;PRKAR1B;PRKAR1A;PRKACA;PRKD3
GPCRs, Other(Homo sapiens)	36/94	0.470377	0.887781	3.60763	-0.429418	OR10A5;OR2B6;GPR84;OR10A2;ADORA2A;DRD4;GNRHR;CXCR3;GPR143;OR7E24;OR1G1;LPHN2;VN1R1;OR6C2;OR6C3;TAAR5;HTR1F;RXFP1;RXFP3;GPR135;PROKR2;CELSR2;CELSR1;NTSR1;P2RY13;SMO;ADRB2;P2RY11;GPR55;GRM8;CHRM2;OR3A1;GPR56;LTB4R2;UTS2R;GPR116
IL-1 Signaling Pathway(Mus musculus)	16/36	0.321665	0.887781	3.6579	-0.435401	IRAK2;PRKCZ;IRAK1;MAP2K1;TOLLIP;RELA;NFKBIB;NFKB1;SIRPA;TAB2;PTPN11;IL1RAP;MAPK3;MAP3K14;TRAF6;CHUK
Focal Adhesion(Homo sapiens)	69/186	0.527125	0.887781	3.75118	-0.446505	PIP5K1C;VTN;PTEN;VCL;ACTG1;PAK6;PAK7;PDPK1;ARHGAP5;ILK;PAK1;PDGFD;COL11A2;COL11A1;MAP2K5;EGFR;ROCK1;ROCK2;MYLK2;VEGFC;MAPK6;LAMC3;COL1A2;PDGFRB;TXK;COL1A1;LAMC1;MAPK7;CAV3;MYL6;CAV1;ERBB2;ITGB4;ITGB5;ELK1;ITGB3;PTK2;RAC2;ITGB8;PTK6;TNR;BCL2;ITGB6;PPP1R12A;LAMB1;EGF;PIK3R4;PIK3R1;THBS4;TNXB;MAP2K1;MAP2K2;HCK;MET;IGF1;ITGA4;COL5A3;VAV1;COL4A6;LAMA2;VWF;LAMA4;LAMA3;LAMA5;FYN;ITGAD;RAP1B;CRK;MYLK
TP53 Network(Homo sapiens)	2015-11-21	0.228038	0.887781	3.78356	-0.450359	TNFSF10;SUMO1;CDKN1A;BBC3;BAX;BCL2;OTX2;TP53;MDM2;MYC;GADD45A
Splicing factor NOVA regulated synpatic proteins(Mus musculus)	18/42	0.350389	0.887781	3.86996	-0.460642	KCNMA1;PRKCZ;STX2;CADM1;CAMK2G;NTNG1;CASK;SNW1;CDH2;NEO1;TERF2IP;EPB41L2;ATP2B1;EPB41L3;PLCB4;CLASP1;AGRN;KCNQ2
Eukaryotic Transcription Initiation(Homo sapiens)	18/42	0.350389	0.887781	4.03646	-0.480462	POLR2H;POLR2F;POLR3H;POLR2E;POLR3K;POLR1E;TAF6;POLR2K;POLR2I;GTF2H4;TBP;GTF2H2;POLR3D;POLR2A;GTF2E1;MNAT1;GTF2E2;ILK
Interferon type I signaling pathways(Homo sapiens)	24/61	0.445537	0.887781	4.11839	-0.490213	PTPRC;PTPN6;CREB1;CBL;RPS6;PDCD4;VAV1;RPTOR;STAT2;IFNAR1;PTPN11;EIF4B;TYK2;STAT4;EIF4EBP1;GAB2;FYN;MAP3K1;EIF4A1;LCK;ZAP70;PIAS1;CRK;PIK3R1
Inflammatory Response Pathway(Mus musculus)	14/30	0.288672	0.887781	4.20793	-0.500871	TNFRSF1B;IL5;IL2RA;CD80;LAMA5;IL4R;IFNG;LCK;COL1A2;ZAP70;VTN;COL1A1;LAMC1;LAMB1
Integrin-mediated Cell Adhesion(Mus musculus)	36/97	0.534394	0.887781	4.23119	-0.50364	CAV3;HRAS;CAV1;ITGB4;ITGB5;ITGB3;VCL;PAK6;PTK2;PDPK1;RAC2;ITGB8;ITGB6;ILK;GIT2;PAK1;MAP2K5;CAPN6;CAPN7;VAV3;CAPN5;ROCK1;MAP2K1;ROCK2;MAP2K2;CAPN9;MYLK2;ITGA4;VAV2;TNS1;MAPK6;FYN;ITGAD;RAP1B;MAPK7;CRK
TNF-alpha NF-kB Signaling Pathway(Mus musculus)	60/179	0.778213	0.931503	7.12556	-0.505603	TBK1;BTRC;NFKB1;TXLNA;PDCD2;CSNK2A2;BAG4;TNFRSF11A;MAP3K8;GAB1;PSMD1;PRKACA;DAP;PSMD7;CHUK;MAP2K5;NLRP4;POLR1E;RELA;POLR1C;UBE2I;TANK;CD3EAP;PFDN2;EIF4A3;SMARCE1;RIPK3;HSPB1;RIPK2;TNFAIP3;MAP3K14;KPNA3;NKIRAS2;SMARCA4;POLR2H;GLG1;TRAF2;PRKCZ;CAV1;NFKBIE;FKBP5;NFKBIB;PML;CDC34;MTIF2;CDC37;PSMB5;CYLD;TNFRSF1B;SUMO1;PTK2;DDX3X;MAP3K2;MAP3K1;TRAF6;FBXW11;PPP1R13L;TAB2;PTPN11;SMARCC2
Glycolysis and Gluconeogenesis(Mus musculus)	12/47	0.909258	0.963248	13.8693	-0.519324	GOT2;ALDOA;GAPDHS;GPI;GOT1;GCK;ALDOC;SLC2A1;ENO2;ENO3;PCK1;MDH1
mRNA processing(Mus musculus)	146/398	0.568827	0.887781	4.38763	-0.522261	RALY;RBPMS2;ILKAP;RNASEL;PRPF4B;TRMT2A;RBM15B;SNRPD3;RBM4;SRP68;SNRPD1;RBM5;SNRPD2;RBM7;VPRBP;ZNF638;CLK1;SRP19;CNOT4;NONO;PSKH1;MAK16;CLK3;RAE1;TARDBP;CLP1;TIA1;RAVER1;DNAJC8;LSM4;RPL11;DDX21;PTBP2;RPL12;ZRSR2;RBM12;RDM1;SNRPA1;CIZ1;SNRPN;HNRNPA2B1;FMR1;SECISBP2;CSTF2T;RNASEH2A;HNRNPU;SLTM;RBPMS;RPS14;TIAL1;CELF4;SNRPB;SLU7;CELF2;SNRPF;PABPC5;PABPC4;SNRPB2;ZCRB1;MYEF2;OAS1;NAA38;HNRNPL;RPS28;EIF…
miRNA Regulation of DNA Damage Response(Homo sapiens)	34/105	0.785613	0.931503	7.44296	-0.528125	E2F1;NBN;PML;HUS1B;RRM2B;SFN;CCNG1;CCNE2;CCNE1;RPA2;FAS;MYC;TP53AIP1;CDK1;CREB1;TP53;CDC20B;RAD9A;CDC25C;CDK2;RAD50;RAD1;CCNB1;CDKN1A;CCNB2;BBC3;BAX;DDB2;MDM2;APAF1;GADD45B;SMC1A;GADD45A;RAD17
Apoptosis(Homo sapiens)	32/86	0.531332	0.887781	4.45636	-0.530442	TNFRSF21;TRAF2;PRF1;MCL1;XIAP;NFKBIE;NFKBIB;NFKB1;BCL2L2;TNFRSF1B;BCL2;MAP3K1;DIABLO;FAS;MYC;HELLS;CHUK;LTA;PIK3R1;RELA;DFFB;MAP2K4;TP53;HRK;IGF1;TNFSF10;IRF5;BBC3;BAX;BNIP3L;MDM2;APAF1
p38 MAPK Signaling Pathway(Homo sapiens)	15/34	0.338192	0.887781	4.45973	-0.530843	TRAF2;HRAS;CREB1;MAP2K4;ELK1;MAPKAPK2;DDIT3;TGFB2;ATF2;MAP3K7;MAX;RASGRF1;MAP3K1;HSPB1;MYC
IL-4 Signaling Pathway(Homo sapiens)	21/53	0.443912	0.887781	4.49247	-0.53474	PTPN6;RELA;CBL;ELK1;MAPK11;NFKB1;FES;ATF2;PTPN11;TYK2;DOK2;HRH1;EP300;GAB2;IL4R;MAPK3;JAK2;INPP5D;JAK3;CHUK;PIK3R1
SIDS Susceptibility Pathways(Homo sapiens)	59/161	0.561053	0.887781	4.50612	-0.536365	MEF2C;SCN3B;SLC9A3;AQP4;GJA1;CTCF;NFKB1;RORA;YBX1;FEV;CTNNB1;PRKAR2B;PRKACA;CHAT;PHOX2A;NANOG;RET;AVP;AR;ACADM;C4A;HES1;EP300;HES5;CHRM2;RYR2;CDCA7L;GNB3;VAMP2;TPH2;CAV3;ALDOA;ADCYAP1R1;TH;HADHA;GPD1L;POU2F2;FMO3;NKX3-1;BHLHE40;HTR3A;SNAP25;TCF3;CREB1;ATP1A3;CPT1A;HSP90B1;PKNOX1;GCK;PRKAR1B;MAP2;PRKAR1A;NTRK2;CHRNB4;YWHAQ;SPTBN1;SCN4B;PBX1;SNTA1
Glycolysis and Gluconeogenesis(Homo sapiens)	13/49	0.893241	0.959537	13.3349	-0.550787	GOT2;ALDOA;GAPDHS;GPI;GOT1;GCK;ALDOC;SLC2A1;ENO2;ENO3;PDHA2;PCK1;MDH1
Parkinsons Disease Pathway(Homo sapiens)	17/40	0.367376	0.887781	4.63286	-0.55145	SNCAIP;UBE2G1;SLC6A3;SYT11;UBE2G2;UCHL1;SNCA;TH;UBE2J1;UBE2L6;MAPK11;PARK2;PARK7;CCNE2;CCNE1;UBA1;APAF1
AGE/RAGE pathway(Homo sapiens)	25/66	0.506145	0.887781	4.74213	-0.564458	PRKCA;EGFR;PRKCZ;ROCK1;MAP2K1;DIAPH1;NCF1;RELA;MMP7;FOXO1;SMAD2;NFKB1;SOD1;AGER;PRKCD;ATF2;INHBB;EZR;INS;MAPK3;JAK2;NOS2;DDOST;INSR;CHUK
mRNA Processing(Homo sapiens)	50/137	0.570253	0.887781	4.78454	-0.569505	NCBP1;PRPF4B;SNRPD3;RBM5;SNRPD1;SNRPD2;CLK1;YBX1;NONO;PSKH1;PRMT2;CLK3;CLP1;DNAJC8;SRRM1;PTBP2;SRPK2;SNRPA1;SNRPN;HNRNPA2B1;PRPF3;CSTF2T;PRPF4;HNRNPU;SRPK1;PRPF6;CELF4;SNRPB;CELF2;SNRPA;SNRPF;SNRPE;SNRPB2;SF3B3;POLR2A;HNRNPL;CD2BP2;DHX16;DHX8;DHX9;PRPF18;SF3A2;SNURF;SF3A3;HNRNPH2;SFPQ;SMC1A;HNRNPH1;TXNL4A;RBM17
Toll-like receptor signaling pathway(Homo sapiens)	34/104	0.77054	0.926948	7.54807	-0.57258	CCL3;TOLLIP;TBK1;TLR3;TLR4;NFKB1;CCL5;TLR6;CXCL10;MAP3K7;IFNA2;IFNA6;MAP3K8;IFNA4;TRAF6;PIK3R3;CHUK;PIK3R1;IRAK1;MAP2K1;MAP2K2;RELA;MAP2K4;MAPK11;TAB2;IFNAR1;CD80;IRF5;IFNB1;MAPK3;IFNA13;IFNA16;CD14;TMED7-TICAM2
Eukaryotic Transcription Initiation(Mus musculus)	17/40	0.367376	0.887781	4.91666	-0.585231	POLR2H;POLR2E;POLR3H;POLR3K;TAF6;POLR2K;POLR2I;GTF2H4;POLR1C;TBP;GTF2H2;POLR3D;POLR2A;GTF2E1;MNAT1;GTF2E2;ILK
TWEAK Signaling Pathway(Homo sapiens)	11/42	0.88627	0.959537	14.2396	-0.588155	MAP3K7;TRAF2;CCL2;TNFRSF12A;RELA;NFKBIB;MAPK3;NFKB1;CCL5;CHUK;CTNNB1
Serotonin Receptor 2 and ELK-SRF/GATA4 signaling(Homo sapiens)	2015-09-17	0.253245	0.887781	4.97023	-0.591608	GNAQ;MAP2K1;MAP2K2;RASGRF1;MAPK3;ELK1;MAPKAPK2;HTR2B;HTR2C
Leptin signaling pathway(Homo sapiens)	23/61	0.516676	0.887781	4.97969	-0.592734	KHDRBS1;HRAS;MAP2K1;MAP2K2;RELA;ERBB2;CREB1;LEPR;ACACA;ESR1;ELK1;FOXO1;PDE3B;NFKB1;RPS6;PTPN11;FYN;BAX;MAPK3;JAK2;SH2B1;CHUK;PIK3R1
Type II interferon signaling (IFNG)(Mus musculus)	18/44	0.411043	0.887781	4.98609	-0.593496	ICAM1;HIST1H4L;HIST1H4K;SPI1;HIST2H4A;PRKCD;PSMB9;PTPN11;CXCL10;STAT2;CYBB;HIST1H4A;IFNB1;IFNG;HIST1H4F;JAK2;NOS2;HIST1H4D
Heart Development(Mus musculus)	18/44	0.411043	0.887781	4.9881	-0.593734	MEF2C;BMP10;TBX10;TBX5;SMAD4;BMPR2;SHH;PTPN11;CTNNB1;FOXH1;VEGFC;HEY1;HAND1;GATA6;HAND2;HEY2;FOXC1;BHLHE40
GPCRs, Class B Secretin-like(Mus musculus)	2015-11-22	0.26366	0.887781	5.00741	-0.596034	CRHR1;CD97;LPHN2;EMR1;PTH2R;ADCYAP1R1;GPR64;GLP2R;GLP1R;LPHN1;SCTR
DNA Damage Response (only ATM dependent)(Homo sapiens)	34/93	0.565171	0.887781	5.02639	-0.598293	WNT5A;HMGB1;WNT16;ERBB2;NFKB1;PTEN;CCNG2;TGFB1;CTNNB1;MAP3K7;RAC2;BCL2;MAP3K1;FRAT1;MLKL;CAT;FOSL1;INSR;MYC;APC;AXIN1;DVL3;WNT10B;RBL2;TP53;SMAD4;SOD2;CDKN1A;BBC3;BAX;MDM2;PPP2R5E;SCP2;PLAU
Cytoplasmic Ribosomal Proteins(Mus musculus)	23/74	0.805414	0.934682	8.87797	-0.599697	RPL17;RPSA;RPL35;RPLP2;RPS15A;RPL24;RPL37;RPS6;RPS25;RPS28;RPL18A;RPS17;RPL22;RPL13A;RPS14;RPL9;RPL10;RPL11;RPL10A;RPL12;RPS27A;RPS24;RPL36AL
Iron uptake and transport(Homo sapiens)	38/115	0.762655	0.920209	7.2835	-0.605655	CLCN1;FXYD1;FXYD2;CLCN3;ATP1B3;GABRB3;GABRB2;GABRB1;FTH1;HTR3E;ATP6V0C;HTR3A;SCNN1A;HTR3B;HTR3D;SGK1;GABRA2;GABRA4;GABRA3;ATP4B;GABRA5;ATP1A3;OSTM1;ATP1A2;ATP6V1D;ABCG2;GABRR2;ATP6V1C2;BSND;GABRR1;RYR3;ATP6V1E1;CYBRD1;RYR1;RYR2;UNC80;HEPH;CLCN7
ErbB Signaling Pathway(Homo sapiens)	21/54	0.472188	0.887781	5.15574	-0.613689	PRKCA;EGFR;HRAS;MAP2K1;ERBB2;TP53;FOXO1;ELK1;PTK2;CDKN1A;EIF4EBP1;KRAS;EREG;GAB1;HBEGF;TGFA;MDM2;EGF;CAMK2A;MYC;CRK
TSH signaling pathway(Homo sapiens)	21/67	0.787013	0.931503	8.68678	-0.616381	E2F1;HRAS;GNAO1;MAP2K1;RBL2;CREB1;TTF1;RPS6;CDK2;KCNIP3;CCNE1;PDPK1;GNAQ;GNB1;PAX8;MAPK3;JAK2;RAP1B;MYC;TSHR;PIK3R1
p38 MAPK Signaling Pathway(Mus musculus)	14/32	0.355968	0.887781	5.27468	-0.627846	MAX;TRAF2;HRAS;RASGRF1;MAP3K1;CREB1;MAP2K4;ELK1;HSPB1;MAPKAPK2;MYC;DDIT3;ATF2;TGFB2
Metapathway biotransformation(Homo sapiens)	65/181	0.617085	0.887781	5.27779	-0.628217	CYP2J2;CYP2C19;NDST2;CYP11B2;CYP2D6;SULT2B1;GLYATL1;GLYATL2;CYP3A43;GPX2;GSTM2;GSTM3;GSTM4;AKR7A2;SULT1A3;CHST14;SULT1A2;SULT1E1;AKR1C1;CYP11A1;GSTT1;GSTT2;CYP2E1;CHST5;UGT1A1;CHST1;UGT1A10;AKR1D1;GSTP1;CYP2U1;GAL3ST3;HS3ST6;CYP1B1;GSTCD;FMO5;SULT1C4;AKR1A1;UGT1A3;HNMT;CYP26B1;FMO3;HS6ST3;UGT2A1;NAT10;SULT1C2;UGT2A3;SULT1C3;UGT2B28;NAT14;NAT8;HS3ST3A1;CYP21A2;NAT2;EPHX2;CYP4F11;CYP4V2;CYP20A1;NAT…
Integrin-mediated Cell Adhesion(Homo sapiens)	36/100	0.596457	0.887781	5.32311	-0.633612	CAV3;HRAS;CAV1;ITGB4;ITGB5;ITGB3;VCL;PAK6;PTK2;PDPK1;RAC2;ITGB8;ITGB6;ILK;GIT2;PAK1;MAP2K5;CAPN6;CAPN7;VAV3;CAPN5;ROCK1;MAP2K1;ROCK2;MAP2K2;CAPN9;MYLK2;ITGA4;VAV2;TNS1;MAPK6;FYN;ITGAD;RAP1B;MAPK7;CRK
Odorant GPCRs(Mus musculus)	41/122	0.738794	0.91355	7.06362	-0.63867	OR2B6;GPR84;OPN1LW;GPR124;OR1J1;GPR82;TAS1R3;OPN1SW;GPR4;TAAR9;TAAR6;MRGPRX1;GPR26;MRGPRX2;MRGPRX3;GPR101;OR8A1;TAAR5;GPR156;GPR158;OR5P2;GPR157;CMKLR1;GPR75;GPR135;MRGPRF;BRS3;GPR137B;MRGPRX4;MRGPRG;OR5T2;OR1M1;GPR55;TAS2R31;OR5H6;GPR111;GPR112;GPR115;GPR12;TAS2R10;GPR116
Nucleotide GPCRs(Homo sapiens)	2015-07-11	0.190957	0.887781	5.3751	-0.6398	ADORA2B;P2RY4;LTB4R;LPAR6;ADORA2A;P2RY1;ADORA1
Inflammatory Response Pathway(Homo sapiens)	14/31	0.321892	0.887781	5.42485	-0.645721	TNFRSF1B;IL5;IL2RA;CD80;LAMA5;IL4R;IFNG;LCK;COL1A2;ZAP70;VTN;COL1A1;LAMC1;LAMB1
Estrogen signalling(Mus musculus)	27/74	0.5693	0.887781	5.42898	-0.646213	POLR2H;HRAS;POLR2F;POLR2E;POLR2K;POLR2I;ELK1;NFKB1;TBP;POLR2A;GTF2E1;GTF2E2;BCL2;ILK;PRKACA;CHUK;MAP2K1;TAF6;CREB1;GTF2H4;ESR1;GTF2H2;MNAT1;EP300;GNB1;HDAC8;NCOR1
Glucocorticoid & Mineralcorticoid Metabolism(Mus musculus)	2015-06-08	0.151577	0.887781	5.46565	-0.650577	HSD3B2;CYP17A1;CYP11A1;CYP21A2;HSD11B1;HSD11B2
TNF alpha Signaling Pathway(Homo sapiens)	28/86	0.760201	0.920209	7.84058	-0.651978	PRKCZ;TRAF2;TBK1;NFKBIE;BTRC;NFKBIB;MAP4K2;NFKB1;CDC37;MAP3K7;TNFRSF1B;MAP3K1;MAP3K8;PSMD2;DIABLO;FBXW11;CHUK;NOX1;MAP2K4;TAB2;TANK;BAX;MAPK3;RIPK3;APAF1;TNFAIP3;KSR1;SMPD2
Oncostatin M Signaling Pathway(Homo sapiens)	24/65	0.550034	0.887781	5.54988	-0.660604	PRKCA;HRAS;CCL2;MAP2K1;OSMR;MAP2K2;RELA;CREB1;TP53;LIFR;NFKB1;PRKCE;RPS6;TIMP3;PRKCD;CDK2;PTPN11;TYK2;KRAS;PTK2B;MAPK3;JAK2;JAK3;PIK3R1
Apoptosis Modulation and Signaling(Homo sapiens)	26/80	0.756761	0.920209	8.02311	-0.667157	TNFRSF6B;MCL1;TOLLIP;BNIP3;NFKB1;BCL2L2;PTRH2;TNFRSF1B;BCL2;BAG3;DIABLO;FAS;TRAF6;BMF;IRAK1;DFFB;BCL2A1;HRK;TNFRSF10C;TNFSF10;TNFRSF10D;BBC3;ENDOG;BAX;MAPK3;APAF1
Striated Muscle Contraction(Mus musculus)	17/41	0.398693	0.887781	5.60604	-0.667288	MYL4;TCAP;TNNC2;MYL2;MYBPC2;ACTN4;ACTA2;TNNC1;MYL3;MYBPC1;MYH3;MYL1;TNNI1;ACTG1;DES;JSRP1;DMD
IL17 signaling pathway(Homo sapiens)	13/30	0.375152	0.887781	5.61425	-0.668266	RELA;NFKBIB;IL25;NFKB1;IL17RE;IL17RA;MAP3K7;TRAF3IP2;IL17D;IL17B;MAPK3;JAK2;TRAF6
Regulation of toll-like receptor signaling pathway(Homo sapiens)	50/146	0.71672	0.908296	7.08571	-0.681537	TOLLIP;TBK1;TLR3;NFKB1;TLR4;TLR6;CXCL10;MAP3K7;MAP3K8;RBCK1;PELI2;CHUK;SYK;IRAK2;IRAK1;RELA;IFNAR1;CD80;IFNB1;MAPK3;TREM1;TNFAIP3;TMED7-TICAM2;USP7;CUEDC2;ZMYND11;MBL2;CCL3;CCL5;CYLD;IFNA2;TMED7;FBXW5;IFNA6;IFNA4;PIK3R3;TRAF6;PIK3R1;PTPN6;MAP2K1;MAP2K2;SMAD6;MAP2K4;MAPK11;TAB2;CD180;IRF5;IFNA13;IFNA16;CD14
NOD pathway(Homo sapiens)	10/39	0.890605	0.959537	16.5083	-0.681862	NLRP7;NLRP4;ERBB2IP;XIAP;RELA;RIPK2;CARD6;CHUK;NLRP10;AIM2
Metapathway biotransformation(Mus musculus)	46/129	0.622761	0.887781	5.76824	-0.686595	CYP2U1;GAL3ST3;HS3ST6;CYP1B1;NDST2;CYP11B2;SULT2B1;GSTCD;FMO5;GSTM2;GSTM3;GSTM4;AKR1A1;HNMT;UGT1A3;GPX5;FMO3;CYP26B1;AKR7A2;HS6ST3;CHST14;UGT2A1;SULT1C2;NAT10;UGT2A3;SULT1E1;NAT14;NAT8;HS3ST3A1;CYP11A1;CYP21A2;EPHX2;CYP4V2;CYP2E1;CYP20A1;UGT1A1;NAT9;CHST1;CYP17A1;BAAT;CYP26C1;AKR1D1;GSTP1;NAT8L;NNMT;MGST2
Hypothetical Network for Drug Addiction(Mus musculus)	13/30	0.375152	0.887781	5.83868	-0.694979	DRD1;MAP2K1;GRIA1;MAP2K2;DRD2;GRIN2D;CREB1;DRD4;MAPK3;CAMK2B;PRKACA;TERF2IP;PRKCE
IL-6 signaling pathway(Homo sapiens)	17/43	0.461804	0.887781	5.83903	-0.695022	VIP;MAP2K1;MAP2K2;NLK;HCK;MAP2K4;VAV1;PRKCD;PTPN11;TIMP1;TYK2;AGT;MAPK3;GAB1;NR2F6;JAK2;PIK3R1
Oxidation by Cytochrome P450(Homo sapiens)	19/61	0.78593	0.931503	9.80064	-0.695416	CYP2U1;CYB5R3;CYB5R4;CYP2J2;CYP1B1;CYP2C19;CYP11A1;CYP21A2;CYP11B2;CYP2D6;CYP4F11;CYP4V2;CYP20A1;CYP2E1;POR;CYP3A43;CYP17A1;CYP26C1;CYP26B1
Osteopontin Signaling(Homo sapiens)	2015-07-12	0.235771	0.887781	5.89518	-0.701705	MAP2K1;RELA;MAPK3;NFKB1;ITGB3;CHUK;PLAU
Cell Cycle(Homo sapiens)	37/104	0.62098	0.887781	5.90766	-0.70319	E2F1;E2F4;CDC14A;PKMYT1;CDH1;PTTG1;MCM10;TGFB1;CCNE2;CCNE1;MCM9;MCM8;BUB1;CCNA1;CCNA2;BUB3;APC;CDK1;RBL1;TP53;SMAD4;ESPL1;CDC20;CDC25C;CDK2;MCM6;CCNB1;CDKN1A;EP300;MAD2L1;CCNB2;YWHAQ;PCNA;MDM2;SMC1A;GADD45A;HDAC8
GPCRs, Class B Secretin-like(Homo sapiens)	2015-11-23	0.300943	0.887781	5.92936	-0.705773	CRHR1;CD97;LPHN2;EMR1;PTH2R;ADCYAP1R1;GPR64;GLP2R;GLP1R;LPHN1;SCTR
Alzheimers Disease(Homo sapiens)	26/79	0.738265	0.91355	7.81942	-0.707007	CDK5R1;SNCA;APP;PLCB4;CALML3;GRIN2D;MAPT;PSENEN;CALML5;PPP3CA;FAS;ADAM10;CHP2;TP53;ATF6;ATP2A2;GNAQ;RYR3;ATP2A1;MAPK3;BACE1;CALM3;ADAM17;APAF1;APBB1;EIF2AK3
Nucleotide GPCRs(Mus musculus)	2015-07-11	0.190957	0.887781	5.95192	-0.708458	ADORA2B;P2RY4;LTB4R;LPAR6;ADORA2A;P2RY1;ADORA1
Amino Acid metabolism(Mus musculus)	31/92	0.713289	0.9068	7.30294	-0.714473	EHHADH;TH;VARS;HIBADH;GOT2;WARS;MUT;GOT1;HNMT;P4HA2;ADH4;HDC;IDH1;GPT2;HMGCL;FH;ODC1;ACADM;SUCLG1;PDK4;FTCD;HAL;ACLY;LARS2;CPS1;PCK1;SDS;RARS;BHMT;ACAA1;MDH1
Kit Receptor Signaling Pathway(Mus musculus)	24/67	0.600125	0.887781	6.09572	-0.725576	PRKCA;PTPN6;HRAS;MAP2K1;HCK;CBL;PTPRU;KIT;FES;VAV2;VAV1;PTPN11;DOK1;EP300;FYN;SH3KBP1;JAK2;SH2B2;INPP5D;CRK;RASA1;PIK3R1;MATK;TEC
Parkin-Ubiquitin Proteasomal System pathway(Homo sapiens)	27/76	0.615879	0.887781	6.32553	-0.75293	SNCAIP;UBE2G1;SNCA;UBE2G2;CASK;HSPA1B;STUB1;CCNE1;FBXW7;PSMD1;HSPA6;PSMD2;TUBB6;TUBA3E;TUBB8;TUBB1;PSMD7;TUBA1B;HSPA8;RNF19A;UBE2J1;UBE2L6;PARK2;PSMC6;PSMC4;UBA1;PSMD10
Selenium Micronutrient Network(Homo sapiens)	31/88	0.634598	0.887781	6.45721	-0.768603	XDH;CCL2;PRDX4;NFKB1;PRDX2;GGT1;GPX2;GPX1;APOA1;INS;SAA1;IFNG;SEP15;SCARB1;CAT;INSR;PLAT;SEPW1;ICAM1;RELA;HBA2;HBA1;SEPN1;SOD1;SELT;SOD2;DIO2;F2;MTR;MPO;DIO1
ATM Signaling Pathway(Homo sapiens)	16/40	0.45059	0.887781	6.51332	-0.775283	CDK1;NBN;CREB1;TP53;RAD9A;CDC25C;CDK2;RAD50;ATF2;CCNB1;CCNE1;CDKN1A;MDM2;MDM4;SMC1A;GADD45A
Endochondral Ossification(Homo sapiens)	24/67	0.600125	0.887781	6.54842	-0.779461	CSH1;MEF2C;PLAT;FGFR1;THRA;KIF3A;IGF1;FRZB;GLI3;TIMP3;DDR2;SERPINH1;TGFB1;TGFB2;CDKN1C;SCIN;NKX3-2;ACAN;CALM3;ADAMTS1;PRKACA;RUNX2;PLAU;ADAMTS4
Allograft Rejection(Homo sapiens)	29/82	0.625526	0.887781	6.60111	-0.785732	PRF1;PRKCZ;C3;C5;HLA-DMB;HLA-DMA;GDNF;TGFB1;CSNK2A2;PECR;AGTR1;CXCR5;IFNG;FAS;TUBA1B;BHMT2;IL2RA;IL5;C4A;GNLY;GABPA;CCL19;ABCB1;HLA-B;IL21;IL22;HLA-G;CD80;CXCL13
ErbB signaling pathway(Mus musculus)	17/45	0.524235	0.887781	6.62468	-0.788538	EGFR;PRKCA;HRAS;MAP2K1;ERBB2;ELK1;PTK2;CDKN1A;EIF4EBP1;EREG;GAB1;HBEGF;TGFA;EGF;CAMK2A;MYC;CRK
Translation Factors(Mus musculus)	18/46	0.472301	0.887781	6.63352	-0.789589	EEF1A1;EEF1B2;EEF1A2;EEF2;EIF2B1;EIF4EBP3;EIF4G1;EIF4B;EIF3A;EIF4EBP1;EIF3B;EIF3G;EIF2S1;EIF4A1;EEF2K;EEF1G;EIF3J;EIF2AK3
Regulation of Microtubule Cytoskeleton(Homo sapiens)	17/44	0.493199	0.887781	6.68992	-0.796304	PARD6A;PRKCA;CDK1;ROCK1;MAP1B;TRIO;MAPKAPK2;PTEN;EPHB2;GNAQ;MAPT;CLIP1;PRKACA;CLASP1;STMN1;PAK1;APC
IL-5 Signaling Pathway(Mus musculus)	24/68	0.62431	0.887781	6.7019	-0.797729	ICAM1;PTPN6;HRAS;IL5;MAP2K2;HCLS1;HCK;CBL;PIM1;ELK1;NFKB1;VAV1;PRKCD;CTNNB1;ATF2;PTPN11;KRAS;PTK2B;BAX;MAPK3;JAK2;SH2B2;PIK3R1;SYK
Selenium Metabolism and Selenoproteins(Homo sapiens)	18/48	0.532725	0.887781	6.8586	-0.816381	SEPW1;SEPHS1;RELA;SARS;SECISBP2;NFKB1;SEPN1;SELT;SARS2;GPX2;GPX1;TRNAU1AP;DIO2;SCLY;POU2F1;SEP15;SEPSECS;DIO1
Retinol metabolism(Mus musculus)	15/37	0.43855	0.887781	6.92159	-0.823878	RBP7;CRABP2;RXRG;SULT2B1;CYP2E1;ABCG8;ALDH1A2;LRAT;CD36;ALDH1A3;ADH4;CYP26B1;NPC1L1;SCARB1;RLBP1
Urea cycle and metabolism of amino groups(Homo sapiens)	2015-04-20	0.922793	0.973523	31.1403	-0.835616	ODC1;CKM;NAGS;CPS1
Differentiation Pathway(Homo sapiens)	14/47	0.80712	0.934682	12.6425	-0.853989	WNT5A;INHBA;IL3;DKK1;INS;FST;IGF1;KIT;FGF1;ALK;EGF;SHH;TGFB1;LEFTY1
Fatty Acid Beta Oxidation(Homo sapiens)	14/34	0.42555	0.887781	7.29821	-0.868708	GPD2;ACADM;CPT2;GK2;ACADL;CPT1A;HADHA;ACSL1;GK;LIPC;ACSL4;ACSL3;ACSL5;LIPF
Signal Transduction of S1P Receptor(Homo sapiens)	2015-06-24	0.861537	0.959115	20.8745	-0.871403	MAPK6;PIK3C2B;S1PR5;MAPK3;MAPK7;ASAH1
Complement Activation, Classical Pathway(Mus musculus)	2015-08-14	0.224394	0.887781	7.34226	-0.873951	C8A;C1QB;C8B;CD55;C3;C6;C5;C2
Alzheimers Disease(Mus musculus)	25/73	0.674273	0.887781	7.38505	-0.879045	CDK5R1;SNCA;APP;PLCB4;CALML3;GRIN2D;MAPT;PSENEN;PPP3CA;FAS;CALML5;ADAM10;CHP2;TP53;ATF6;ATP2A2;GNAQ;RYR3;MAPK3;ATP2A1;BACE1;ADAM17;APAF1;APBB1;EIF2AK3
Translation Factors(Homo sapiens)	20/60	0.702889	0.9068	8.99778	-0.880286	EEF1A1;EEF1B2;EEF1A2;EEF2;EIF2B1;EIF4EBP3;EIF4G1;EIF4B;EIF3A;EIF4EBP1;EIF3B;EIF3G;EIF2S1;EIF4A1;EIF1AY;EEF2K;EEF1G;EIF1;EIF3J;EIF2AK3
DNA Replication(Mus musculus)	16/41	0.483064	0.887781	7.419	-0.883086	POLA1;POLA2;MCM10;CDK2;MCM6;RPA3;RPA1;RFC5;POLD3;RPA2;RFC4;POLE2;RFC2;POLD2;PRIM2;PCNA
DNA Replication(Homo sapiens)	16/41	0.483064	0.887781	7.43223	-0.88466	POLD3;RFC5;RPA1;RPA2;RFC4;POLE2;RFC2;POLD2;POLA1;PCNA;POLA2;MCM10;CDK2;UBA52;RPA3;MCM6
FAS pathway and Stress induction of HSP regulation(Homo sapiens)	15/38	0.472201	0.887781	7.48188	-0.89057	DFFB;MAP2K4;LMNA;MAPKAPK3;MAPKAPK2;MAP3K7;MAP3K1;BCL2;RIPK2;HSPB1;FAS;PAK1;APAF1;PARP1;ARHGDIB
Hypothetical Network for Drug Addiction(Homo sapiens)	13/32	0.447788	0.887781	7.51189	-0.894143	DRD1;MAP2K1;GRIA1;MAP2K2;DRD2;GRIN2D;CREB1;DRD4;MAPK3;CAMK2B;PRKACA;TERF2IP;PRKCE
Proteasome Degradation(Homo sapiens)	23/66	0.64344	0.887781	7.55469	-0.899237	PSMB10;UCHL1;HLA-B;HLA-G;PSMB9;PSMB5;PSMA2;PSMB4;PSMA1;PSMC6;UBE2D3;PSME1;PSMA6;PSMC4;PSME2;UBA1;PSMB3;PSMD10;IFNG;PSMD1;PSMD2;UBE2D1;PSMD7
SIDS Susceptibility Pathways(Mus musculus)	21/59	0.608702	0.887781	7.55539	-0.899321	CAV3;PHOX2A;AR;AVP;RET;CREB1;ADCYAP1R1;CTCF;NFKB1;RORA;YBX1;FEV;HES1;EP300;HES5;CHRNB4;NKX3-1;RYR2;CDCA7L;GNB3;TPH2
IL-7 Signaling Pathway(Mus musculus)	16/43	0.546821	0.887781	7.65036	-0.910624	HRAS;MCL1;MAP2K1;MAP2K2;CBL;FOXO1;IL7R;CDK2;PTK2B;FYN;BAX;MAPK3;STAM;JAK3;CCNA2;PIK3R1
Irinotecan Pathway(Mus musculus)	2015-06-09	0.197588	0.887781	7.70822	-0.917512	CES2;CES1;BCHE;UGT1A1;APC;ABCG2
Proteasome Degradation(Mus musculus)	22/63	0.638912	0.887781	7.82031	-0.930853	PSMB10;UCHL1;HLA-G;PSMB9;PSMB5;PSMA2;PSMB4;PSMA1;PSMC6;PSME1;PSMA6;PSMC4;PSME2;UBA1;PSMB3;PSMD10;PSMD1;IFNG;PSMD2;HIST1H2AH;UBE2D1;PSMD7
Cardiac Progenitor Differentiation(Homo sapiens)	19/53	0.597191	0.887781	7.87	-0.936769	MEF2C;NANOG;BMP1;MYL2;TBX5;MYLK3;IGF1;ANPEP;KIT;LIN28A;SIRPA;TGFB1;MIXL1;NCAM1;INHBA;DKK1;INS;CXCR4;MESP2
EPO Receptor Signaling(Mus musculus)	2015-07-26	0.82993	0.950059	18.6963	-0.957839	PTPRC;MAP2K1;MAP2K2;MAPK3;JAK2;PTPRU;RASA1
EPO Receptor Signaling(Homo sapiens)	2015-07-26	0.82993	0.950059	18.8412	-0.965263	PTPRC;MAP2K1;MAP2K2;MAPK3;JAK2;PTPRU;RASA1
Apoptosis-related network due to altered Notch3 in ovarian cancer(Homo sapiens)	17/52	0.719077	0.908426	10.0648	-0.966645	TNFRSF21;VAV3;SMAD7;NFKB1;ANXA5;IL7R;APP;CDKN1A;CUL5;PTK2;RNF7;PTK2B;RIPK2;HSPB1;NQO1;HELLS;AXIN1
Sulfation Biotransformation Reaction(Homo sapiens)	2015-09-18	0.294853	0.887781	8.16558	-0.971952	SULT1C4;SULT1A3;SULT1A2;SULT2B1;SULT1C2;SULT1C3;SULT1E1;PAPSS1;PAPSS2
RANKL/RANK Signaling Pathway(Homo sapiens)	19/54	0.624311	0.887781	8.17231	-0.972753	TRAF2;ICAM1;MAP2K1;RELA;CBL;SPI1;ACP5;NFKB1;TAB2;MAP3K7;PTK2;TNFRSF11A;GAB2;MAPK3;TRAF6;PAPSS2;CHUK;PIK3R1;SYK
Cytokines and Inflammatory Response (BioCarta)(Mus musculus)	2015-06-25	0.882476	0.959537	23.6817	-0.978152	IL5;IFNB1;IFNG;CXCL2;IFNA4;TGFB1
FAS pathway and Stress induction of HSP regulation(Mus musculus)	14/36	0.495181	0.887781	8.31721	-0.99	DFFB;MAP2K4;LMNA;MAPKAPK3;MAPKAPK2;MAP3K1;BCL2;RIPK2;HSPB1;FAS;PAK1;APAF1;PARP1;ARHGDIB
Fatty Acid Biosynthesis(Homo sapiens)	2015-10-22	0.359675	0.887781	8.37072	-0.996369	ACAA2;PECR;ACSL1;ACACA;ECHDC2;ACLY;ACSL4;MECR;ACSL3;ACSL5
Cytokines and Inflammatory Response(Homo sapiens)	2015-05-23	0.910664	0.963248	27.4098	-1.02634	IL5;IFNB1;IFNG;CXCL2;TGFB1
Fatty Acid Biosynthesis(Mus musculus)	2015-10-22	0.359675	0.887781	8.63571	-1.02791	ACAA2;PECR;ACSL1;ACACA;ECHDC2;ACLY;ACSL4;MECR;ACSL3;ACSL5
Selenium metabolism/Selenoproteins(Mus musculus)	2015-10-23	0.40142	0.887781	8.64253	-1.02872	TRNAU1AP;SEPHS1;SCLY;RELA;SARS;SECISBP2;SEPSECS;POU2F1;NFKB1;SARS2
Heart Development(Homo sapiens)	17/47	0.58456	0.887781	8.65228	-1.02988	MEF2C;BMP10;TBX5;SMAD4;BMPR2;SHH;PTPN11;CTNNB1;FOXH1;VEGFC;HEY1;HAND1;GATA6;HAND2;HEY2;FOXC1;BHLHE40
EBV LMP1 signaling(Mus musculus)	2015-09-20	0.382024	0.887781	8.76739	-1.04358	IRAK1;CCL20;IFNB1;RELA;NFKB1;MAP3K14;CCL5;TRAF6;CHUK
Endochondral Ossification(Mus musculus)	20/59	0.679342	0.887781	8.92204	-1.06199	MEF2C;PLAT;FGFR1;THRA;KIF3A;IGF1;FRZB;GLI3;DDR2;SERPINH1;TIMP3;TGFB1;TGFB2;SCIN;NKX3-2;ADAMTS1;PRKACA;RUNX2;PLAU;ADAMTS4
PDGF Pathway(Homo sapiens)	13/35	0.554601	0.887781	9.08245	-1.08109	MAP2K1;ARFIP2;ELK1;VAV2;VAV1;PTPN11;MAP3K1;PDGFRB;WASL;PAK1;CHUK;PIK3R1;RASA1
Glucuronidation(Mus musculus)	2015-08-15	0.267637	0.887781	9.08744	-1.08168	PGM2;PGM3;UGT1A3;UGDH;UGT2A1;UGT2A3;UGT1A1;UGP2
Synaptic Vesicle Pathway(Homo sapiens)	18/51	0.619048	0.887781	9.18945	-1.09382	CPLX1;STX2;AP2S1;ATP1A2;RIMS1;STX1B;PARK7;SLC17A7;AP2A2;SYN2;SLC22A3;VAMP2;SLC18A1;CLN8;SNAP25;UNC13B;NSF;CACNA1A
Apoptosis Modulation by HSP70(Homo sapiens)	2015-05-21	0.871847	0.959537	26.6206	-1.09954	MAP3K1;NFKB1;FAS;HSPA1B;APAF1
Vitamin A and Carotenoid Metabolism(Homo sapiens)	15/40	0.53839	0.887781	9.27957	-1.10455	RBP7;CRABP2;RXRG;SULT2B1;CYP2E1;ABCG8;ALDH1A2;LRAT;CD36;ALDH1A3;ADH4;CYP26B1;NPC1L1;SCARB1;RLBP1
Nuclear Receptors(Mus musculus)	14/37	0.529366	0.887781	9.29193	-1.10602	PPARD;AR;THRA;ESRRB;PPARG;RXRG;ESR1;RORC;NR4A1;RORA;NR1H2;NR1I3;NR2F6;NR1H3
Gastric acid production(Homo sapiens)	2015-05-07	0.203243	0.887781	9.36699	-1.11496	GRP;VIP;SCT;CCK;MUC6
One carbon metabolism and related pathways(Mus musculus)	14/44	0.739001	0.91355	12.3353	-1.11532	BHMT2;CEPT1;BAAT;DHFR;GPX5;BHMT;MTR;PEMT;ETNK2;PCYT1B;SOD1;GAD1;SARDH;SOD2
Fatty Acid Beta Oxidation(Mus musculus)	13/33	0.483959	0.887781	9.52562	-1.13384	GPD2;ACADM;CPT2;GK2;ACADL;CPT1A;HADHA;ACSL1;LIPC;ACSL4;ACSL3;ACSL5;LIPF
Osteoclast Signaling(Homo sapiens)	2015-08-16	0.312981	0.887781	9.60139	-1.14286	TNFRSF11A;AIMP2;IFNB1;TRPV5;ACP5;GPR68;ITGB3;IFNAR1
Hedgehog Signaling Pathway(Homo sapiens)	2015-08-16	0.312981	0.887781	9.61296	-1.14423	SMO;ADRBK1;ARNTL;PTCH2;GLI3;SUFU;SHH;GLI1
Hypertrophy Model(Homo sapiens)	2015-05-21	0.871847	0.959537	27.7564	-1.14645	EIF4EBP1;ADAM10;ATF3;IFNG;HBEGF
Leptin and adiponectin(Mus musculus)	2015-06-10	0.247934	0.887781	9.66417	-1.15033	PRKAG1;LEPR;ACACA;PRKAA1;ADIPOQ;CPT1A
Integrated Cancer pathway(Homo sapiens)	13/35	0.554601	0.887781	9.73738	-1.15904	E2F1;MSH6;CDK1;BLM;BAX;BCL2;TP53;MDM2;SMAD2;PTEN;RAD50;CDK2;BARD1
IL1 and megakaryotyces in obesity(Homo sapiens)	2015-10-24	0.443286	0.887781	9.83651	-1.17084	FCER1A;IRAK1;ICAM1;CCL2;CCR3;IFNG;F2;HBEGF;NFKB1;TIMP1
Sphingolipid Metabolism(Homo sapiens)	2015-05-21	0.871847	0.959537	28.5579	-1.17956	SGMS2;SERINC1;KDSR;SGMS1;ASAH1
IL-5 Signaling Pathway(Homo sapiens)	13/40	0.711363	0.9068	12.1737	-1.19099	KRAS;MAP2K1;MAP2K2;MAPT;BCL2;MAPK3;ELK1;JAK2;RPS6;MYC;PIK3R1;PTPN11;SYK
IL-7 Signaling Pathway(Homo sapiens)	2015-10-25	0.484812	0.887781	10.0486	-1.19608	IL2RA;MAP2K1;PTK2B;MAP2K2;FYN;MAPK3;JAK3;IL7R;MYC;PIK3R1
Notch Signaling Pathway(Mus musculus)	16/46	0.636858	0.887781	10.1359	-1.20648	DVL3;CTBP2;MAML1;SNW1;RFNG;NUMBL;HES1;CIR1;HES5;NOTCH4;NUMB;ADAM17;RBPJ;LFNG;RBPJL;NCOR2
T-Cell Receptor and Co-stimulatory Signaling(Homo sapiens)	12/32	0.545743	0.887781	10.1473	-1.20783	PRKCA;PTPN6;CD8A;FYN;LCK;ZAP70;CALM3;NFKB1;PPP3CA;PTEN;RASA1;PDCD1
Glucuronidation(Homo sapiens)	2015-11-26	0.418551	0.887781	10.2255	-1.21714	PGM2;PGM3;UGT1A10;UGT1A3;UGDH;UGT2A1;UGT2A3;UGT2B28;UGT1A1;UGT2B7;UGP2
Dopminergic Neurogenesis(Homo sapiens)	2015-12-30	0.471726	0.887781	10.2681	-1.22221	CDKN1C;RET;SLC6A3;OTX2;TH;GBX2;EN2;LMX1A;NKX6-1;SHH;TGFB1;GLI1
Iron Homeostasis(Mus musculus)	2015-02-12	0.925638	0.973974	46.505	-1.22637	HFE;FTH1
EBV LMP1 signaling(Homo sapiens)	2015-09-21	0.426385	0.887781	10.3323	-1.22986	MAP3K7;IRAK1;CCL20;IFNB1;RELA;NFKB1;CCL5;TRAF6;CHUK
Nuclear receptors in lipid metabolism and toxicity(Mus musculus)	2015-12-30	0.471726	0.887781	10.4492	-1.24377	PPARD;NR1I3;ABCB11;PPARG;ABCD2;ABCC3;ABCD3;ABCB1;CYP2E1;NR1H4;ABCB4;NR1H3
Nuclear Receptors(Homo sapiens)	14/38	0.562825	0.887781	10.5132	-1.25139	PPARD;AR;THRA;ESRRB;PPARG;RXRG;ESR1;RORC;NR4A1;RORA;NR1H2;NR1I3;NR2F6;NR1H3
Fluoropyrimidine Activity(Homo sapiens)	13/35	0.554601	0.887781	10.5628	-1.25729	CES2;XRCC3;CES1;SLC22A7;TP53;GGH;PPAT;ABCG2;UMPS;DHFR;RRM2;TDG;ABCC3
Ovarian Infertility Genes(Mus musculus)	9/31	0.79462	0.931503	17.7526	-1.25966	PRLR;ZP3;SMPD1;MLH1;TBP;INHA;BMPR1B;NCOR1;NRIP1
Triacylglyceride Synthesis(Homo sapiens)	2015-10-24	0.443286	0.887781	10.9734	-1.30617	GPD1;AGPAT5;GK2;GNPAT;GK;AGPAT4;LIPC;AGPAT2;LIPF;AGPAT1
ACE Inhibitor Pathway(Homo sapiens)	2015-08-17	0.359674	0.887781	11.0546	-1.31584	KNG1;AGTR1;CYP11B2;AGT;CMA1;BDKRB1;CTSG;TGFB1
Glycogen Metabolism(Homo sapiens)	13/36	0.588584	0.887781	11.062	-1.31671	PHKA2;PPP2R3A;PPP2R5D;GYG2;GYG1;PPP2CB;GYS2;CALM3;PPP2R4;PPP2R5E;AGL;UGP2;PYGB
Neurotransmitter Release Cycle(Homo sapiens)	2015-08-16	0.312981	0.887781	11.1292	-1.32471	SLC17A7;CPLX1;VAMP2;UNC13B;SNAP25;RIMS1;SLC22A2;CHAT
Toll Like Receptor signaling(Mus musculus)	12/33	0.581363	0.887781	11.2178	-1.33525	IRAK2;IRAK1;RALBP1;TBK1;TLR3;TLR4;NFKB1;ABI1;TRAF6;TAB2;CHUK;MXD3
G13 Signaling Pathway(Mus musculus)	11/35	0.737333	0.91355	14.8764	-1.34508	ARHGEF1;ROCK1;DIAPH1;ROCK2;RHPN2;MYL1;MYBPH;RTKN;PIP4K2A;PPP1CB;ARHGDIB
Estrogen signaling pathway(Homo sapiens)	2015-09-23	0.513872	0.887781	11.7198	-1.39501	MAP2K1;GNB1;BCL2;CREB1;ESR1;ELK1;NFKB1;PRKACA;CHUK
Hypertrophy Model(Mus musculus)	2015-05-20	0.847567	0.951613	28.1304	-1.39517	EIF4EBP1;ADAM10;ATF3;IFNG;HBEGF
SRF and miRs in Smooth Muscle Differentiation and Proliferation(Homo sapiens)	2015-04-18	0.885074	0.959537	33.8127	-1.3966	MEF2C;MYOCD;CAMK2D;ELK1
Amyotrophic lateral sclerosis (ALS)(Homo sapiens)	13/37	0.621402	0.887781	11.7512	-1.39874	PRPH;MAP2K2;TP53;SOD1;GPX1;GRIA1;BCL2;BAX;RAB5A;NEFH;CAT;PPP3CA;APAF1
Arylhydrocarbon receptor (AhR) signaling pathway(Homo sapiens)	2015-11-29	0.536126	0.887781	11.9217	-1.41904	HES1;EGFR;AHRR;CDKN1A;CYP1B1;BAX;NQO1;UGT1A1;AHR;CDC37;ALDH3A1
Signal Transduction of S1P Receptor(Mus musculus)	2015-06-22	0.810427	0.935823	21.4471	-1.42257	PIK3C2G;MAPK6;S1PR5;MAPK3;MAPK7;SMPD2
G13 Signaling Pathway(Homo sapiens)	14/41	0.656972	0.887781	12.0105	-1.42961	ARHGEF1;ROCK1;DIAPH1;ROCK2;RHPN2;MYL1;RTKN;PPP1CB;MYBPH;CYFIP1;CALM3;WASL;PIP4K2A;ARHGDIB
IL-9 Signaling Pathway(Mus musculus)	2015-09-24	0.556041	0.887781	12.1712	-1.44874	TYK2;IL9R;MAP2K1;VCP;MAP2K2;MAPK3;JAK3;PIK3R1;PTPN11
FSH signaling pathway(Homo sapiens)	2015-10-27	0.56522	0.887781	12.1852	-1.4504	PRKCA;SGK1;EIF4EBP1;CREB1;MAPK3;FOXO1;PRKACA;APPL1;RPS6;FSHB
Endothelin Pathways(Homo sapiens)	12/35	0.648687	0.887781	12.3042	-1.46457	PRKCA;EDNRB;GNA15;MAP2K1;ATP2A2;EDN1;MYL1;CALM3;NPY1R;ADCY10;RAMP1;MYLK
Dopminergic Neurogenesis(Mus musculus)	2015-11-29	0.536126	0.887781	12.3644	-1.47173	RET;SLC6A3;OTX2;TH;GBX2;EN2;LMX1A;NKX6-1;SHH;TGFB1;GLI1
Codeine and Morphine Metabolism(Homo sapiens)	2015-05-08	0.260876	0.887781	12.3793	-1.47351	CYP2D6;ABCC3;ABCB1;UGT1A1;UGT2B7
Triacylglyceride Synthesis(Mus musculus)	2015-09-21	0.426385	0.887781	12.5431	-1.49301	GPD1;AGPAT5;GK2;GNPAT;AGPAT4;LIPC;AGPAT2;LIPF;AGPAT1
Trans-sulfuration and one carbon metabolism(Homo sapiens)	10/32	0.737468	0.91355	16.5933	-1.50031	MTHFD1;MTHFD2;MTHFD2L;DHFR;AMT;BHMT;MTR;AHCYL2;DNMT3B;MTHFD1L
Ptf1a related regulatory pathway(Mus musculus)	2015-06-11	0.301351	0.887781	12.6487	-1.50558	HES1;PTF1A;RBPJ;RBPJL;NKX6-1;CTNNB1
Ganglio Sphingolipid Metabolism(Homo sapiens)	2015-06-11	0.301351	0.887781	12.7025	-1.51198	ST6GALNAC6;ST3GAL5;SLC33A1;ST8SIA5;ST8SIA1;FUT1
Oxidative Stress(Mus musculus)	2015-09-22	0.470504	0.887781	12.904	-1.53597	GABPB1;TXN2;HMOX1;NFKB1;CAT;SOD1;NQO1;UGT1A1;SOD2
Selenium Micronutrient Network(Mus musculus)	2015-04-17	0.860766	0.959115	36.8994	-1.54036	XDH;FADS1;MTR;CAT
Ovarian Infertility Genes(Homo sapiens)	10/32	0.737468	0.91355	17.0407	-1.54076	PRLR;ZP3;SMPD1;FIGLA;MLH1;TBP;INHA;BMPR1B;NCOR1;NRIP1
Nanoparticle-mediated activation of receptor signaling(Homo sapiens)	2015-09-28	0.706226	0.9068	15.9295	-1.55844	EGFR;NRAS;HRAS;PTK2;KRAS;MAP2K1;MAP2K2;MAPK11;COL1A1
Glutathione and one carbon metabolism(Mus musculus)	2015-10-26	0.525579	0.887781	13.2794	-1.58065	OPLAH;AMT;BHMT;MTR;IDH1;GGT1;ANPEP;AHCYL2;DNMT3B;MTRR
TCA Cycle(Mus musculus)	2015-11-30	0.573611	0.887781	13.347	-1.5887	PDP1;PDK2;SDHB;PDP2;SUCLG1;PDK4;IDH2;SUCLA2;IDH3A;FH;MDH1
Oxidation by Cytochrome P450(Mus musculus)	13/39	0.682908	0.887781	13.356	-1.58977	CYP2U1;CYB5R4;CYP17A1;CYP1B1;CYP26C1;CYP11A1;CYP21A2;CYP11B2;CYP26B1;CYP4V2;CYP2E1;CYP20A1;POR
Statin Pathway(Homo sapiens)	10/32	0.737468	0.91355	17.6239	-1.5935	ABCG8;APOA4;APOA2;APOA1;HMGCR;APOA5;APOC2;SCARB1;CETP;LIPC
Fatty Acid Omega Oxidation(Homo sapiens)	2015-03-15	0.902394	0.959537	38.5798	-1.59351	ADH4;CYP2D6;CYP2E1
Glycogen Metabolism(Mus musculus)	2015-11-30	0.573611	0.887781	13.6261	-1.62191	PHKA2;PPP2R3A;PPP2R5D;PPP2CB;GYS2;PPP2R5E;PPP2R4;GYG1;UGP2;AGL;PYGB
Matrix Metalloproteinases(Homo sapiens)	2015-11-30	0.573611	0.887781	13.8169	-1.64463	BSG;MMP23B;MMP7;MMP27;MMP26;MMP28;MMP15;TIMP3;MMP12;TIMP1;MMP24
Nuclear Receptors in Lipid Metabolism and Toxicity(Homo sapiens)	12/35	0.648687	0.887781	13.9924	-1.66552	PPARD;NR1I3;ABCB11;PPARG;ABCD2;ABCC3;ABCD3;ABCB1;CYP2E1;NR1H4;ABCB4;NR1H3
Osteoblast Signaling(Homo sapiens)	2015-03-14	0.878724	0.959537	40.7855	-1.68461	PDGFRB;ITGB3;COL1A1
BMP Signalling and Regulation(Homo sapiens)	2015-06-12	0.356548	0.887781	14.3228	-1.70485	SMAD6;SMAD4;BMPR2;BMPR1B;RUNX2;TOB1
Oxidative Stress(Homo sapiens)	11/32	0.644365	0.887781	14.3293	-1.70562	XDH;NOX4;GPX1;TXN2;HMOX1;GSTT2;NFKB1;CAT;SOD1;NQO1;SOD2
Irinotecan Pathway(Homo sapiens)	2015-07-15	0.384174	0.887781	14.4595	-1.72111	UGT1A10;CES2;CES1;BCHE;UGT1A1;APC;ABCG2
Apoptosis Modulation by HSP70(Mus musculus)	2015-04-16	0.832185	0.950059	33.6072	-1.72175	MAP3K1;NFKB1;FAS;APAF1
Tamoxifen metabolism(Homo sapiens)	2015-08-19	0.454186	0.887781	14.8763	-1.77073	UGT1A10;CYP1B1;CYP2C19;CYP2D6;FMO3;CYP2E1;SULT1E1;UGT2B7
Blood Clotting Cascade(Homo sapiens)	2015-09-24	0.556041	0.887781	14.9163	-1.77549	PLAT;F12;VWF;F10;KLKB1;F2;F8;SERPINB2;PLAU
Blood Clotting Cascade(Mus musculus)	2015-08-19	0.454186	0.887781	15.193	-1.80843	PLAT;F12;VWF;F10;F2;F8;SERPINB2;PLAU
Physiological and Pathological Hypertrophy of the Heart(Homo sapiens)	2015-09-27	0.671927	0.887781	16.0046	-1.90503	AGT;EDN1;CAMK2D;LIFR;CALM3;MYEF2;MAPK11;PPP3CA;PRKCE
Effects of Nitric Oxide(Homo sapiens)	2015-05-09	0.321598	0.887781	16.0766	-1.91361	XDH;HBA2;HBA1;NOS2;MB
Type III interferon signaling(Homo sapiens)	2015-02-10	0.876814	0.959537	46.9074	-1.93747	TYK2;STAT2
Cholesterol Biosynthesis(Homo sapiens)	2015-03-15	0.902394	0.959537	46.9295	-1.93838	HMGCR;LSS;MVK
Type II diabetes mellitus(Homo sapiens)	2015-08-22	0.589314	0.887781	16.2925	-1.93931	PHKA2;PRKCZ;GK;MAFA;ADIPOQ;INSR;PRKCD;CACNA1A
Cholesterol Biosynthesis(Mus musculus)	2015-03-15	0.902394	0.959537	46.9979	-1.9412	HMGCR;LSS;MVK
Macrophage markers(Mus musculus)	2015-05-09	0.321598	0.887781	17.3983	-2.07093	RAC2;F3;LYZ;CD74;CD14
Serotonin Receptor 4/6/7 and NR3C Signaling(Homo sapiens)	2015-06-19	0.707684	0.9068	21.2029	-2.07436	MAP2K1;MAP2K2;CREB1;MAPK3;ELK1;MAPKAPK2
Matrix Metalloproteinases(Mus musculus)	2015-10-29	0.639916	0.887781	17.5622	-2.09043	BSG;MMP23B;MMP7;MMP27;MMP28;MMP15;TIMP3;MMP12;TIMP1;MMP24
Homologous recombination(Homo sapiens)	2015-06-13	0.412291	0.887781	17.6374	-2.09939	POLD3;RPA1;NBN;POLD2;RAD54B;RAD50
Osteoblast(Mus musculus)	2015-02-10	0.876814	0.959537	50.9538	-2.1046	PDGFRB;COL1A1
Homologous recombination(Mus musculus)	2015-06-13	0.412291	0.887781	17.7291	-2.11031	POLD3;RPA1;NBN;POLD2;RAD54B;RAD50
Glutathione metabolism(Homo sapiens)	2015-08-22	0.589314	0.887781	18.1078	-2.15537	GPX2;GPX1;GSTM2;GSTT1;IDH1;GSTT2;GGT1;ANPEP
Keap1-Nrf2(Mus musculus)	2015-06-14	0.467466	0.887781	18.1383	-2.15901	PRKCA;MAF;AIMP2;HMOX1;NQO1;EPHB2
IL-9 Signaling Pathway(Homo sapiens)	2015-06-16	0.572473	0.887781	18.219	-2.16861	IL9R;MAP2K1;MAP2K2;MAPK3;JAK3;PIK3R1
Hedgehog Signaling Pathway(Mus musculus)	2015-08-22	0.589314	0.887781	18.2754	-2.17533	CCNB1;CDK1;SMO;PTCH2;GLI3;SUFU;SHH;GLI1
Osteoclast(Mus musculus)	2015-06-13	0.412291	0.887781	18.3849	-2.18835	TNFRSF11A;IFNB1;TRPV5;GPR68;ITGB3;IFNAR1
TFs Regulate miRNAs related to cardiac hypertrophy(Homo sapiens)	2015-04-15	0.798863	0.931503	31.0526	-2.20338	RASGRF1;MYEF2;NFKB1;TGFB1
Dopamine metabolism(Homo sapiens)	2015-06-13	0.412291	0.887781	18.6067	-2.21476	MAOB;PPP2CB;TH;PRKACA;SOD1;NQO1
SREBF and miR33 in cholesterol and lipid homeostasis(Homo sapiens)	2015-07-18	0.534387	0.887781	18.6142	-2.21565	SREBF1;MED15;HMGCR;PRKAA1;SIRT6;SIRT1;NR1H3
Folic Acid Network(Mus musculus)	2015-03-13	0.850076	0.951613	45.2136	-2.24244	XDH;MTR;CAT
Trans-sulfuration pathway(Homo sapiens)	2015-02-10	0.876814	0.959537	54.4282	-2.24811	GOT1;MTR
Mitochondrial Gene Expression(Mus musculus)	2015-07-17	0.485467	0.887781	19.3795	-2.30674	POLRMT;CREB1;GABPA;MYEF2;TFB2M;PPP3CA;GABPB2
SREBF and miR33 in cholesterol and lipid homeostasis(Mus musculus)	2015-05-10	0.383604	0.887781	19.6408	-2.33785	SREBF1;HMGCR;SIRT6;SIRT1;NR1H3
Nicotine Metabolism(Homo sapiens)	2015-01-06	0.890447	0.959537	57.1599	-2.36094	FMO3
Fatty acid oxidation(Mus musculus)	2015-05-11	0.445272	0.887781	20.7588	-2.47092	ACAA2;CPT2;ACADM;ACADL;CPT1A
Transcriptional activation by NRF2(Homo sapiens)	2015-06-16	0.572473	0.887781	20.7699	-2.47225	PRKCA;MAF;AIMP2;HMOX1;NQO1;EPHB2
NLR Proteins(Mus musculus)	2015-04-08	0.416165	0.887781	20.8252	-2.47883	ERBB2IP;RELA;CHUK;EPHB2
Mitochondrial Gene Expression(Homo sapiens)	2015-07-19	0.581327	0.887781	21.5275	-2.56243	GABPB1;POLRMT;CREB1;GABPA;MYEF2;TFB2M;PPP3CA
Biogenic Amine Synthesis(Homo sapiens)	2015-04-15	0.798863	0.931503	36.8882	-2.61744	HDC;TH;GAD1;CHAT
Phase I biotransformations, non P450(Homo sapiens)	2015-04-07	0.345191	0.887781	22.4941	-2.67748	CES2;LIPA;PON2;PON3
NLR Proteins(Homo sapiens)	2015-04-08	0.416165	0.887781	22.7667	-2.70992	MAP3K7;ERBB2IP;CHUK;EPHB2
Small Ligand GPCRs(Homo sapiens)	2015-06-19	0.707684	0.9068	28.2432	-2.76313	PTGER1;PTGER3;CNR1;PTGDR;MTNR1B;LPAR1
Estrogen metabolism(Mus musculus)	2015-05-11	0.445272	0.887781	23.3614	-2.78072	CYP1B1;UGT1A3;SULT1E1;NQO1;UGT1A1
Nicotine Activity on Dopaminergic Neurons(Homo sapiens)	2015-07-21	0.667546	0.887781	23.4498	-2.79124	PPP1R1B;DRD2;GNB1;TH;DRD4;PRKACA;CHRNA6
Gene regulatory network modelling somitogenesis (Homo sapiens)	2015-05-11	0.445272	0.887781	23.5218	-2.79981	HES1;EPHA4;RIPPLY2;MESP2;LFNG
Serotonin and anxiety(Mus musculus)	2015-06-17	0.620936	0.887781	23.5366	-2.80157	TRPV1;FMR1;CRH;CAMK2B;PPP3CA;HTR2C
Leptin Insulin Overlap(Mus musculus)	2015-05-15	0.665575	0.887781	23.575	-2.80614	PDPK1;LEPR;JAK2;PIK3R3;INSR
Methylation(Mus musculus)	2015-02-09	0.842516	0.951613	56.6253	-2.80842	HNMT;NNMT
Heme Biosynthesis(Homo sapiens)	2015-02-09	0.842516	0.951613	56.9452	-2.82429	FECH;PPOX
Heme Biosynthesis(Mus musculus)	2015-02-09	0.842516	0.951613	57.1273	-2.83332	FECH;PPOX
Estrogen metabolism(Homo sapiens)	2015-06-17	0.620936	0.887781	24.2447	-2.88586	CYP1B1;UGT1A3;SULT1E1;NQO1;UGT1A1;UGT2B7
TCA Cycle(Homo sapiens)	2015-05-17	0.751378	0.917592	33.6823	-2.89676	SDHB;SUCLG1;IDH2;IDH3A;FH
Orphan GPCRs(Mus musculus)	2015-05-17	0.751378	0.917592	33.9733	-2.92178	GPR111;GPR137B;GPR112;GPR4;GPR116
TarBasePathway(Homo sapiens)	2015-06-18	0.666093	0.887781	25.0327	-2.97965	HAND2;IGF1;GJA1;PTBP2;KCNJ2;HCN4
Serotonin Transporter Activity(Homo sapiens)	2015-05-11	0.445272	0.887781	25.0446	-2.98107	SCAMP2;PPP2CB;ITGB3;TGFB1I1;TPH2
Drug Induction of Bile Acid Pathway(Homo sapiens)	2015-06-17	0.620936	0.887781	25.0662	-2.98364	NR1I3;BAAT;ABCB11;ABCC3;ABCB1;NR1H4
Iron metabolism in placenta(Homo sapiens)	2015-03-12	0.815694	0.939214	48.6422	-3.05046	HAMP;HEPHL1;FTH1
Serotonin and anxiety-related events(Mus musculus)	2015-05-13	0.562428	0.887781	25.8985	-3.08271	CRHR1;GRIN2D;CRH;PPP3CA;HTR2C
Biogenic Amine Synthesis(Mus musculus)	2015-04-14	0.760376	0.920209	37.1204	-3.08672	HDC;TH;GAD1;CHAT
GPCRs, Class C Metabotropic glutamate, pheromone(Homo sapiens)	2015-05-16	0.710718	0.9068	32.2976	-3.1598	CASR;GPRC5D;GRM8;GABBR1;GPRC5B
Statin Pathway(Mus musculus)	2015-06-17	0.620936	0.887781	26.9305	-3.20554	APOA4;APOA1;HMGCR;APOC2;SCARB1;LIPC
Glutathione metabolism(Mus musculus)	2015-05-13	0.562428	0.887781	27.5657	-3.28115	GSTM2;OPLAH;IDH1;GGT1;ANPEP
Mismatch repair(Homo sapiens)	2015-04-09	0.485182	0.887781	28.438	-3.38499	RPA1;MSH6;PCNA;MLH1
Mismatch repair(Mus musculus)	2015-04-09	0.485182	0.887781	28.6331	-3.40821	RPA1;MSH6;PCNA;MLH1
Small Ligand GPCRs(Mus musculus)	2015-06-18	0.666093	0.887781	28.8483	-3.43382	PTGER1;PTGER3;CNR1;PTGDR;MTNR1B;LPAR1
Kennedy pathway(Mus musculus)	2015-05-14	0.616048	0.887781	29.8216	-3.54968	CEPT1;PEMT;ETNK2;PCYT1B;PTDSS1
Synthesis and Degradation of Ketone Bodies(Mus musculus)	2015-03-05	0.373769	0.887781	29.8356	-3.55134	OXCT1;BDH1;HMGCL
GPCRs, Class C Metabotropic glutamate, pheromone(Mus musculus)	2015-05-15	0.665575	0.887781	31.8958	-3.79657	CASR;GPRC5D;GRM8;GABBR1;GPRC5B
Aflatoxin B1 metabolism(Homo sapiens)	2015-02-08	0.799752	0.931503	53.5239	-3.79786	AKR7A2;GSTT1
Synthesis and Degradation of Ketone Bodies(Homo sapiens)	2015-03-05	0.373769	0.887781	33.1389	-3.94453	OXCT1;BDH1;HMGCL
NAD Biosynthesis II (from tryptophan)(Homo sapiens)	2015-02-08	0.799752	0.931503	55.7839	-3.95821	QPRT;AFMID
Secretion of Hydrochloric Acid in Parietal Cells(Homo sapiens)	2015-01-05	0.849727	0.951613	80.0785	-3.97162	CHRM1
Steroid Biosynthesis(Homo sapiens)	2015-04-10	0.550615	0.887781	33.5901	-3.99824	HSD3B2;CYP17A1;HSD17B7;CPN1
Pentose Phosphate Pathway(Mus musculus)	2015-03-07	0.535824	0.887781	34.2744	-4.0797	PGLS;PGD;RPIA
Methylation Pathways(Homo sapiens)	2015-02-08	0.799752	0.931503	57.9226	-4.10997	HNMT;NNMT
Folate-Alcohol and Cancer Pathway(Homo sapiens)	2015-02-08	0.799752	0.931503	58.6492	-4.16153	CREB1;CYP2E1
TCA Cycle Nutrient Utilization and Invasiveness of Ovarian Cancer(Homo sapiens)	2015-02-05	0.605406	0.887781	35.1116	-4.17935	EGFR;MAPK3
Alanine and aspartate metabolism(Mus musculus)	2015-04-12	0.666705	0.887781	36.0826	-4.29492	GOT2;GOT1;GAD1;AGXT
Alanine and aspartate metabolism(Homo sapiens)	2015-04-12	0.666705	0.887781	36.3492	-4.32665	GOT2;GOT1;GAD1;AGXT
Phase I biontransformations, non P450(Mus musculus)	2015-03-06	0.457403	0.887781	36.9659	-4.40006	LIPA;PON2;PON3
Non-homologous end joining(Homo sapiens)	2015-03-06	0.457403	0.887781	37.7864	-4.49773	XRCC4;XRCC6;RAD50
Pentose Phosphate Pathway(Homo sapiens)	2015-03-08	0.607311	0.887781	38.8618	-4.62573	PGLS;PGD;RPIA
Arylamine metabolism(Homo sapiens)	2015-02-07	0.746966	0.917592	55.0213	-4.73197	NAT2;SULT1A2
Sulindac Metabolic Pathway(Homo sapiens)	2015-01-05	0.849727	0.951613	95.5827	-4.74057	CYP1B1
Arachidonate Epoxygenase / Epoxide Hydrolase(Homo sapiens)	2015-03-07	0.535824	0.887781	39.9467	-4.75487	CYP2J2;EPHX2;GSTP1
Acetylcholine Synthesis(Homo sapiens)	2015-03-07	0.535824	0.887781	40.2011	-4.78515	PEMT;PDHA2;CHAT
Non-homologous end joining(Mus musculus)	2015-03-07	0.535824	0.887781	40.7886	-4.85508	XRCC4;XRCC6;RAD50
RalA downstream regulated genes(Homo sapiens)	2015-03-09	0.671027	0.887781	43.3693	-5.16226	RAC2;RALBP1;RALA
miRNA Biogenesis(Homo sapiens)	2015-03-07	0.535824	0.887781	44.022	-5.23995	TARBP2;DGCR8;XPO5
Thyroxine (Thyroid Hormone) Production(Homo sapiens)	2015-03-06	0.457403	0.887781	45.591	-5.42671	SLC5A5;TRH;TSHR
Histone modifications(Mus musculus)	2015-02-05	0.605406	0.887781	46.0742	-5.48422	EHMT1;HAT1
Benzo(a)pyrene metabolism(Homo sapiens)	2015-03-09	0.671027	0.887781	46.4878	-5.53345	CYP1B1;AKR1A1;AKR1C1
Steroid Biosynthesis(Mus musculus)	2015-03-09	0.671027	0.887781	46.4881	-5.53349	HSD3B2;CYP17A1;HSD17B7
ACE Inhibitor Pathway(Mus musculus)	2015-03-08	0.607311	0.887781	46.6595	-5.5539	KNG1;AGTR1;AGT
Neural retinal development(Mus musculus)	2015-03-09	0.671027	0.887781	48.8556	-5.8153	SP4;NEUROD4;KLF15
Glial Cell Differentiation(Homo sapiens)	2015-03-08	0.607311	0.887781	48.9784	-5.82992	CNP;GAP43;MBP
Fatty Acid Omega Oxidation(Mus musculus)	2015-02-07	0.746966	0.917592	68.9551	-5.9303	ADH4;CYP2E1
Regulation of Cardiac Hypertrophy by miR-208(Mus musculus)	2015-02-06	0.682619	0.887781	57.413	-6.83389	HOPX;MED13
RNA interference(Homo sapiens)	2015-02-06	0.682619	0.887781	62.9337	-7.49102	DGCR8;XPO5
Neurotransmitter Clearance In The Synaptic Cleft(Homo sapiens)	2015-02-05	0.605406	0.887781	63.0299	-7.50246	SLC6A3;SLC22A2
Acetylcholine Synthesis(Mus musculus)	2015-02-06	0.682619	0.887781	64.7524	-7.7075	PEMT;CHAT
Amino acid conjugation of benzoic acid(Homo sapiens)	2015-02-05	0.605406	0.887781	67.0349	-7.97918	GLYATL1;GLYATL2
Catalytic cycle of mammalian FMOs(Homo sapiens)	2015-02-05	0.605406	0.887781	68.8145	-8.19101	FMO5;FMO3
