# Supplementary material for: A legion of potential regulatory sRNAs exists beyond the typical microRNAs microcosm
Source: Nucleic Acids Res. 2015 Oct 10;43(18):8713–24. doi: 10.1093/nar/gkv871 (PMC4605316; doi:10.1093/nar/gkv871)
Supplement: SUPPLEMENTARY DATA [file supp_gkv871_nar-02020-n-2015-File017.xls]

## Sheet: KEGG
Supplementary File 9: List of most significantly enriched pathways affected by rsRNA-9881-n using KEGG database.
Term	Overlap	P-value	Adjusted P-value	Z-score	Combined Score	Genes
huntingtons disease	2015-01-31	0.04137	0.12307	-1.77055	3.7093	CASP8
neurodegenerative diseases	1/38	0.0502344	0.12307	-1.66682	3.492	CASP8
lysine degradation	1/47	0.061535	0.12307	-1.63999	3.43578	SUV39H2
folate biosynthesis	1/41	0.0540133	0.12307	-1.53019	3.20575	DDX52
fatty acid elongation in mitochondria	2015-01-10	0.0143788	0.12307	-1.51159	3.16679	MECR
dentatorubropallidoluysian atrophy	2015-01-15	0.0208598	0.12307	-1.45866	3.0559	CASP8
apoptosis	1/81	0.10326	0.1585	-1.52405	2.80729	CASP8
starch and sucrose metabolism	1/83	0.105667	0.1585	-1.41422	2.60499	DDX52
toll like receptor signaling pathway	1/99	0.12474	0.164191	-1.40723	2.54248	CASP8
leukocyte transendothelial migration	1/110	0.137663	0.164191	-1.32536	2.39456	CLDN18
tight junction	1/131	0.161911	0.164191	-1.29584	2.34123	CLDN18
cell adhesion molecules	1/133	0.164191	0.164191	-1.23002	2.2223	CLDN18

## Sheet: Biocarta
List of most significantly enriched pathways affected by rsRNA-9881-n using Biocarta database.
Term	Overlap	P-value	Adjusted P-value	Z-score	Combined Score	Genes
tnfr1 signaling pathway	2015-01-17	0.0107207	0.0228708	-1.55336	5.86843	CASP8
internal ribosome entry pathway	2015-01-18	0.0113163	0.0228708	-1.45243	5.48711	CASP8
induction of apoptosis through dr3 and dr4/5 death receptors	2015-01-23	0.0142942	0.0228708	-1.39441	5.26792	CASP8
ceramide signaling pathway	1/33	0.0202501	0.0270002	-1.42619	5.15128	CASP8
fas signaling pathway (cd95)	2015-01-20	0.0125074	0.0228708	-1.35177	5.10685	CASP8
caspase cascade in apoptosis	2015-01-23	0.0142942	0.0228708	-1.23834	4.67833	CASP8
hiv-1 nef: negative effector of fas and tnf	1/53	0.032162	0.0367566	-1.18905	3.92794	CASP8
p53 signaling pathway	1/69	0.0416915	0.0416915	-1.09332	3.47398	CASP8

## Sheet: Wikipathways
List of most significantly enriched pathways affected by rsRNA-9881-n using Wikipathway database.
Term	Overlap	P-value	Adjusted P-value	Z-score	Combined Score	Genes
Apoptosis Modulation by HSP70(Homo sapiens)	2015-01-21	0.018612	0.100784	-2.1025	4.82477	CASP8
Apoptosis Modulation by HSP70(Mus musculus)	2015-01-16	0.0144065	0.100784	-2.08532	4.78534	CASP8
Fatty Acid Biosynthesis(Mus musculus)	2015-01-22	0.0194514	0.100784	-1.87953	4.3131	MECR
Fatty Acid Biosynthesis(Homo sapiens)	2015-01-22	0.0194514	0.100784	-1.76902	4.0595	MECR
Integrated Cancer pathway(Homo sapiens)	1/35	0.030311	0.100784	-1.7466	4.00805	CASP8
Toll Like Receptor signaling(Mus musculus)	1/33	0.0286466	0.100784	-1.7424	3.99842	CASP8
FAS pathway and Stress induction of HSP regulation(Homo sapiens)	1/38	0.0328033	0.100784	-1.7086	3.92084	CASP8
FAS pathway and Stress induction of HSP regulation(Mus musculus)	1/36	0.0311423	0.100784	-1.69474	3.88905	CASP8
TWEAK Signaling Pathway(Homo sapiens)	1/42	0.0361185	0.100784	-1.68998	3.87813	CASP8
Oxidation by Cytochrome P450(Mus musculus)	1/39	0.033633	0.100784	-1.62899	3.73815	CYP20A1
AGE/RAGE pathway(Homo sapiens)	1/66	0.055819	0.100784	-1.59572	3.6618	CASP8
Oxidation by Cytochrome P450(Homo sapiens)	1/61	0.0517415	0.100784	-1.56224	3.58498	CYP20A1
NOD pathway(Homo sapiens)	1/39	0.033633	0.100784	-1.53747	3.52814	CASP8
miRNA regulation of DNA Damage Response(Mus musculus)	1/63	0.0533742	0.100784	-1.49602	3.43303	CASP8
DNA Damage Response(Homo sapiens)	1/69	0.0582588	0.100784	-1.47701	3.38941	CASP8
Histone Modifications(Homo sapiens)	1/70	0.0590709	0.100784	-1.46711	3.36668	SUV39H2
Parkinsons Disease Pathway(Homo sapiens)	1/40	0.034462	0.100784	-1.41915	3.25663	SYT11
Apoptosis(Mus musculus)	1/79	0.0663548	0.100784	-1.40476	3.22361	CASP8
Alzheimers Disease(Mus musculus)	1/73	0.0615039	0.100784	-1.38202	3.17141	CASP8
Apoptosis Modulation and Signaling(Homo sapiens)	1/80	0.0671614	0.100784	-1.33575	3.06525	CASP8
Alzheimers Disease(Homo sapiens)	1/79	0.0663548	0.100784	-1.31022	3.00665	CASP8
Allograft Rejection(Homo sapiens)	1/82	0.0687728	0.100784	-1.31019	3.0066	CASP8
TNF alpha Signaling Pathway(Homo sapiens)	1/86	0.0719889	0.100784	-1.30996	3.00606	CASP8
Apoptosis(Homo sapiens)	1/86	0.0719889	0.100784	-1.30913	3.00416	CASP8
Toll-like receptor signaling pathway(Homo sapiens)	1/104	0.0863516	0.112965	-1.35473	2.95423	CASP8
Parkin-Ubiquitin Proteasomal System pathway(Homo sapiens)	1/76	0.0639319	0.100784	-1.26196	2.89592	CASP8
miRNA Regulation of DNA Damage Response(Homo sapiens)	1/105	0.0871443	0.112965	-1.22853	2.67903	CASP8
Regulation of toll-like receptor signaling pathway(Homo sapiens)	1/146	0.119174	0.142352	-1.33958	2.61145	CASP8
MAPK Signaling Pathway(Homo sapiens)	1/173	0.139771	0.150087	-1.37091	2.59999	CASP8
MAPK signaling pathway(Mus musculus)	1/155	0.126083	0.142352	-1.33355	2.59969	CASP8
Integrated Breast Cancer Pathway(Homo sapiens)	1/151	0.123018	0.142352	-1.25515	2.44686	CASP8
Metapathway biotransformation(Mus musculus)	1/129	0.106004	0.132505	-1.17446	2.37373	CYP20A1
Integrated Pancreatic Cancer Pathway(Homo sapiens)	1/195	0.156267	0.156267	-1.23417	2.29085	CASP8
TNF-alpha NF-kB Signaling Pathway(Mus musculus)	1/179	0.144295	0.150087	-1.1996	2.27509	CASP8
Metapathway biotransformation(Homo sapiens)	1/181	0.145799	0.150087	-1.17159	2.22197	CYP20A1
